# Supplementary material for: Single-cell transcriptomic analysis of the immune cell landscape in the aged mouse brain after ischemic stroke
Source: J Neuroinflammation. 2022 Apr 7;19:83. doi: 10.1186/s12974-022-02447-5 (PMC8988369; doi:10.1186/s12974-022-02447-5)
Supplement: Supplementary file 1 — Additional file 1. Additional sections, figures and tables. [file 12974_2022_2447_MOESM1_ESM.zip]

Archive with 7 entries (6 files):
- 12974_2022_2447_MOESM1_ESM/
- 12974_2022_2447_MOESM1_ESM/Addtional file 1_ESM.pdf
- 12974_2022_2447_MOESM1_ESM/Table S2 Average_Expression_cluster_ESM.xlsx
- 12974_2022_2447_MOESM1_ESM/Table S3 DEG markers final_ESM.xlsx
- 12974_2022_2447_MOESM1_ESM/Table S4 Stroke_vs_Sham final_ESM.xlsx
- 12974_2022_2447_MOESM1_ESM/Table S5 MG5 vs MG1 final_ESM.xlsx
- 12974_2022_2447_MOESM1_ESM/Table S6 Neut1 vs Neut 2 final_ESM.xlsx
