# Supplementary material for: Single-cell transcriptomic analysis of the immune cell landscape in the aged mouse brain after ischemic stroke
Source: J Neuroinflammation. 2022 Apr 7;19:83. doi: 10.1186/s12974-022-02447-5 (PMC8988369; doi:10.1186/s12974-022-02447-5)
Supplement: Supplementary file 1 — Additional file 1. Additional sections, figures and tables. [file 12974_2022_2447_MOESM1_ESM.zip › 12974_2022_2447_MOESM1_ESM/Table S2 Average_Expression_cluster_ESM.xlsx]

## Sheet: Average_Expression
	MG1	MG2	MG3	MG4	MG5	MG6	MM1	MM2	MM3	MM4	MM5	Neut1	Neut2	Neut3	DC1	DC2	DC3	DC4	NK	TC1	TC2	TC3	BC1	BC2	BC3	ILC2	Other1	Other2
Mrpl15	0.585972	0.560093	0.564181	0.541468	0.740172	0.419315	0.541789	0.524439	0.585857	0.685202	0.420021	0.534508	0.163477	0.499116	0.655951	0.799547	0.536788	0.704507	0.83182	0.806084	0.798056	0.71568	0.793889	0.677379	0.873097	0.640363	0.816143	0.320893
Lypla1	0.349934	0.326164	0.321494	0.235271	0.261606	0.439848	0.427049	0.448935	0.484174	0.466234	0.243016	0.501474	0.312878	0.538407	0.345669	0.4397	0.323541	0.449032	0.355146	0.315994	0.427684	0.284937	0.353693	0.375913	0.523743	0.309963	0.546358	0.431492
Gm37988	0.00230429	0.0010566	0	0	0	0.00385559	0.000882175	0.00411987	0.00454804	0	0	0.00171949	0	0	0.0011447	0.00418675	0	0	0.00206996	0.000489684	0.0098333	0	0	0.010786	0.00842649	0	0.00142342	0
Tcea1	1.13781	1.12438	0.935036	1.08783	1.02804	0.777564	1.0094	1.06014	1.40973	0.948379	1.17259	0.99056	0.546113	0.647606	1.02113	1.22065	1.00732	1.83961	1.38144	1.18635	1.52561	1.55534	1.60377	1.46087	2.53785	1.46676	1.19712	0.757202
Rgs20	0.000553377	0	0	0	0	0	0	0	0	0	0	0	0	0	0	0	0	0	0	0	0	0	0.00181927	0	0	0	0	0
Atp6v1h	0.635122	0.519885	0.514488	0.284553	0.366648	0.405923	0.660117	0.574335	0.44591	0.630767	0.470251	0.243813	0.268342	0.15864	0.405959	0.331037	0.279129	0.83362	0.454421	0.506249	0.57429	0.512672	0.527119	0.390917	0.620332	0.43673	0.341325	0.872055
Rb1cc1	0.978767	0.956242	0.680572	0.263661	0.455672	1.16964	0.555235	0.688319	0.978243	0.742156	0.591664	1.4191	1.17974	0.794636	0.452566	0.383202	0.343931	0.572608	0.665155	0.898408	0.656044	0.782208	0.696914	0.63729	1.11393	0.750504	0.617429	2.40744
4732440D04Rik	0.203165	0.303796	0.168471	0.02293	0.0819228	0.173572	0.0755797	0.0566253	0.0803847	0.0991213	0.0791479	0.182995	0.0994536	0.370024	0.0830948	0.0972444	0.143188	0.141537	0.194128	0.210145	0.282084	0.202802	0.372185	0.182817	0.27304	0.204423	0.0234087	0.32684
Pcmtd1	0.711927	0.787601	0.546235	0.200845	0.357792	0.752416	0.285757	0.236634	0.453839	0.34291	0.718585	0.663632	0.379929	0.187956	0.307579	0.321297	0.345532	0.40615	0.986792	0.675311	0.681964	0.662395	0.701496	1.5468	0.728525	0.642078	0.300125	1.78831
Gm26901	0.0104313	0.0107194	0.0168974	0.00430293	0.00565837	0	0.00210905	0.00268506	0	0.00490432	0.0151679	0.00510177	0.000668418	0	0.00164311	0.00732068	0.00829394	0	0	0.0039418	0.00816954	0.00679778	0.00560475	0.00609235	0	0.0106353	0.0092109	0.026704
Rrs1	0.226467	0.178184	0.243605	0.164897	0.166003	0.140117	0.122791	0.121562	0.175856	0.168502	0.118973	0.113328	0.0313095	0.067298	0.171904	0.244276	0.127853	0.195476	0.243591	0.250133	0.27637	0.3019	0.336919	0.264837	0.413515	0.308366	0.397702	0.0979775
Adhfe1	0.00253327	0.00199766	0.00303575	0.00494658	0.00309041	0.00265453	0.00142372	0.00187148	0	0	0	0.00172918	0.00507927	0.00255958	0.002132	0	0.00537699	0	0.00804174	0.000196492	0	0.00773846	0	0	0	0.0058477	0.00336235	0
3110035E14Rik	0.00343873	0.00541166	0.00202685	0	0	0	0	0	0	0	0	0	0	0	0	0	0	0	0	0.00145403	0	0	0	0	0	0	0	0
Mybl1	0.00448007	0.00660312	0.00884858	0.00168226	0.152608	0.00651011	0.00155746	0.00315909	0	0.00211718	0.00497132	0.0131142	0.00148996	0	0.00175997	0.00350813	0.0110244	0	0.0268436	0.0745789	0.0165313	0	0.0108012	0.0122558	0.0267738	0	0.0615955	0.0314498
Vcpip1	0.588059	0.581669	0.509773	0.325779	0.362215	0.641448	0.672365	0.512569	0.732661	0.352487	0.512329	0.540137	0.346538	0.462442	0.40097	0.375721	0.25751	0.584466	0.449603	0.483779	0.297132	0.294014	0.345303	0.341849	0.595303	0.281842	0.347398	0.811833
1700034P13Rik	0.0032068	0.00255742	0.00533949	0	0.000947868	0	0.000815772	0	0	0	0.0308106	0.00241397	0	0	0.00151845	0.00145721	0	0.0126685	0.00236191	0.000622483	0	0	0.000374242	0.00167779	0.0029195	0	0.00142342	0
Sgk3	0.666722	0.593164	0.65451	0.569042	0.612829	0.726802	0.893007	1.04435	1.41107	0.747132	0.722282	0.691341	0.50304	0.243628	0.994785	0.833871	0.484638	0.705589	0.222587	0.548366	0.127311	0.132331	0.387955	0.485781	0.360105	0.151356	0.71302	1.66289
Mcmdc2	0.0191269	0.010462	0.012617	0	0.00378801	0.0369406	0.017743	0.033877	0.0336972	0.0525822	0.0111839	0.054538	0.0203899	0	0.018251	0.00628262	0	0.0043909	0.0050019	0.00468926	0	0.00137521	0.00550806	0.0125916	0.00360768	0.00385112	0.00909147	0.0229758
Snhg6	0.324702	0.463267	0.628067	0.786717	0.710752	0.540482	0.285786	0.321914	0.269149	0.315795	0.428014	0.441561	0.112202	0.0880593	0.499808	0.730374	0.605362	0.49032	0.319418	0.326318	0.314688	0.333931	0.286307	0.23888	0.531628	0.403329	0.528221	0.186903
Tcf24	0.00727071	0.00588389	0.00251218	0	0.00534944	0.00385559	0.000428923	0	0	0	0	0.00265934	0.0114991	0	0	0	0	0	0	0.0152725	0	0	0	0	0	0	0	0
Ppp1r42	0	0.00414332	0	0	0	0	0.000695363	0	0	0	0	0.00833829	0.28102	0.0670673	0.000888687	0	0	0	0	0	0	0	0.00263363	0	0	0	0.00260099	0
Cops5	0.828014	0.82743	0.836708	0.744368	0.854778	0.738377	0.737556	0.707666	0.720742	1.31969	0.649692	0.673889	0.308331	0.437102	0.743618	0.776853	0.663538	0.684129	0.957214	0.708162	0.657669	0.61692	0.648517	0.515815	1.03837	0.549172	0.769379	0.863604
Cspp1	0.944166	0.884531	0.67816	0.204982	0.692387	0.995964	0.27206	0.337937	0.512287	0.347649	0.382552	1.05639	0.507034	0.634135	0.312557	0.395328	0.376106	0.573567	0.58821	0.552726	0.474785	0.41564	0.785468	0.552844	1.02517	0.507751	0.720008	2.49423
Arfgef1	0.485244	0.507191	0.470355	0.271755	0.373631	0.771144	0.487086	0.572871	0.813968	0.51978	0.305289	1.02831	1.22784	0.762922	0.398676	0.442787	0.431088	0.577048	0.524362	0.530196	0.493353	0.542782	0.487666	0.455255	0.495564	0.424147	0.561855	0.914843
Prex2	0.00344015	0.00329482	0.0036752	0	0.00133297	0.00988266	0.00178566	0.00420175	0	0	0.00676513	0.00266574	0.00165469	0	0.000839969	0	0.00761296	0	0.0141294	0.000562091	0.00161248	0	0.00434461	0.00817547	0.00889297	0	0.00815607	0
A830018L16Rik	0.00123	0.00268403	0	0	0	0	0	0	0	0	0	0	0	0	0	0	0	0	0	0.000639804	0	0	0	0	0.00764528	0.0180162	0	0
Sulf1	0.000616905	0	0	0	0	0	0.000404249	0.000641043	0	0	0	0	0.00112785	0	0	0	0	0	0	0.000369319	0.00469947	0	0.00276076	0.00203974	0	0	0	0.0088055
Slco5a1	0	0.00257492	0	0	0.00189476	0	0	0	0	0.0469122	0	0	0.00355954	0	0.000561111	0	0.312435	0	0	0.000389813	0.00195468	0	0.00508906	0.00431282	0.069113	0	0.00192395	0
Ncoa2	0.334165	0.291307	0.185067	0.100439	0.199992	0.396199	0.20463	0.23271	0.628873	0.266239	0.200213	0.473302	0.333702	0.019287	0.200633	0.231046	0.546536	0.158661	0.3692	0.330915	0.26764	0.278897	0.281817	0.243322	0.297765	0.406647	0.201147	0.785322
Tram1	2.41067	2.54822	1.9544	1.6089	1.78311	1.92335	2.00629	1.98554	1.7775	2.04872	1.55846	1.35897	0.860978	1.30037	1.43545	1.18969	0.909448	3.30954	1.92226	1.75288	1.55873	1.6215	1.35667	1.21573	3.32045	1.64122	1.78584	0.757191
Lactb2	0.55411	0.604009	0.365057	0.251936	0.246434	0.294439	0.220722	0.207294	0.145905	0.17812	0.25636	0.172842	0.106883	0.153615	0.161006	0.127913	0.205217	0.157525	0.389287	0.269548	0.221031	0.197709	0.124936	0.147311	0.219605	0.287135	0.174053	0.675813
Eya1	0	0	0	0	0.000354417	0	0.00178954	0.00223463	0	0.00215825	0.019309	0	0.0013699	0	0.0130384	0.00391072	0.0103538	0.0712293	0.0622046	0	0	0.00208402	0.0505789	0.0220218	0.225181	0.0128094	0.0294369	0
Msc	0	0	0	0	0	0	0	0	0	0	0	0	0	0	0	0	0	0	0	0.000805914	0.00278033	0	0	0.0327494	0	0	0.0014299	0
Terf1	0.373401	0.306184	0.223213	0.125862	0.429271	0.185734	0.104229	0.124649	0.360039	0.12724	0.206497	0.173618	0.104561	0.141199	0.118924	0.169978	0.10704	0.34569	0.358164	0.306109	0.36607	0.373596	0.400338	0.270782	0.32526	0.281753	0.503839	0.589602
Sbspon	0.00084675	0.000489953	0	0	0	0	0	0	0	0	0	0	0	0	0	0	0	0	0	0	0.00582817	0	0	0	0	0	0.00950807	0
4930444P10Rik	0.00179462	0	0.000728293	0	0	0	0	0	0	0	0	0	0	0	0	0	0	0	0	0	0	0	0.00345138	0	0	0	0	0
Rpl7	6.11608	7.82991	9.5178	13.6043	12.0069	9.2968	13.4489	15.8325	13.2361	10.6368	11.2664	9.82844	4.06158	4.65227	17.1962	17.5761	14.5498	15.55	15.9723	13.3003	18.0812	17.4382	20.0531	19.1904	16.5037	21.3256	16.6677	2.18095
Rdh10	0.100536	0.102426	0.070114	0.0528607	0.039002	0.0738879	0.0347281	0.0691632	0.190471	0.0188089	0.0317268	0.0701483	0.0313869	0.00203512	0.0332298	0.0383154	0.0230127	0.0941777	0.0655908	0.0535111	0.0492903	0.0360958	0.066273	0.0479579	0.0887861	0.0928518	0.0345913	0.0478912
Stau2	0.147079	0.1416	0.108237	0.0846204	0.103824	0.0659737	0.0151972	0.0140025	0.0283176	0.0512609	0.101913	0.0630751	0.00776719	0.138761	0.0287911	0.0191732	0.0231437	0	0.0624254	0.114882	0.0387086	0.0187932	0.0270491	0.0525472	0.067882	0.0591833	0.0250393	0.234441
Ube2w	0.527635	0.520636	0.52588	0.467182	0.459072	0.376617	0.309555	0.40794	0.447027	0.195668	0.599161	0.453486	0.299847	0.0995923	0.312299	0.49989	0.359254	0.510989	0.490026	0.316617	0.311198	0.337807	0.600136	0.406663	0.711069	0.420862	0.570052	0.504392
Eloc	1.18895	1.16382	1.30353	2.15722	2.15965	1.29886	1.54642	1.42847	1.31298	1.76899	1.24873	2.01902	0.957025	2.10445	1.2601	1.29036	1.7691	1.49796	1.5413	1.20017	1.3665	1.59789	1.17426	1.17125	1.15261	1.09111	1.56605	0.61345
Tmem70	0.497166	0.451979	0.363943	0.282442	0.299069	0.3193	0.224172	0.224089	0.265815	0.243699	0.33253	0.227078	0.0863558	0.157335	0.237067	0.278133	0.278759	0.296308	0.275091	0.329622	0.249477	0.360761	0.221263	0.261724	0.241958	0.323763	0.304778	0.0757664
Ly96	0.736297	0.612133	0.496161	0.514522	0.295137	0.433342	0.717224	0.415187	0.367013	0.703081	0.964357	0.33067	0.214545	0.0620395	0.109001	0.0615282	0.289236	0.154171	0.0919765	0.399757	0.0962041	0.214618	0.0927454	0.308857	0.201225	0.14562	0.182401	0.1943
Jph1	0.00105047	0	0	0	0	0	0	0	0	0	0	0	0.00137544	0	0	0	0	0	0	0	0	0	0.00364636	0.00701737	0	0	0	0
Gdap1	0.00246687	0.00526913	0	0	0	0	0	0	0	0	0	0	0.000675704	0	0	0	0	0	0	0.00135245	0	0	0	0	0	0	0	0
Mcm3	0.32029	0.370766	0.481578	0.909159	1.38392	0.384648	0.239447	0.154015	0.195654	0.298263	0.349492	0.451824	0.0995859	0.629006	0.252007	0.219032	0.322624	0.233838	0.321899	0.584569	0.340622	0.336355	0.207949	0.224504	0.416459	0.203427	1.82698	0.184236
Paqr8	0.0139689	0.0148586	0.0041813	0.00558098	0.0141511	0.0294741	0.0119079	0.0141745	0.00513972	0	0.00502633	0.0219276	0.00350104	0	0.0425297	0.0551058	0.0253441	0	0.0141294	0.0452799	0.0161284	0.0191415	0.0250975	0.0274313	0.0406892	0.0260946	0.0138329	0
Efhc1	0.00394332	0.00248155	0.00456629	0	0.0024305	0	0.000784791	0.00256057	0	0	0	0.000581482	0.000591245	0	0.00105323	0	0	0	0.00138803	0.000421997	0.00281811	0	0	0.00483679	0	0	0	0.027001
Tram2	0.109253	0.0996248	0.0831204	0.0769934	0.0825922	0.142027	0.151197	0.164476	0.159364	0.232686	0.109417	0.102775	0.05589	0.040034	0.0804867	0.124825	0.0464756	0.0975874	0.0229865	0.0869726	0.0497701	0.0862755	0.0865214	0.11644	0.35881	0.0358164	0.149761	0.11123
Tmem14a	0.0273234	0.0239659	0.0143167	0.0128624	0.0180876	0.0110533	0.0111937	0.00854477	0.024051	0.00325873	0.0627971	0.0106329	0.00530708	0.0031251	0.0132432	0.00893996	0.0137318	0	0.00493439	0.0240045	0.0390576	0.0216738	0.0167446	0.0421826	0.028617	0.0407928	0.03178	0
Gsta3	0.00109112	0	0	0.00226974	0	0	0	0	0	0	0	0	0	0	0	0	0	0	0	0	0	0	0	0	0	0.00662843	0	0
Gm28836	0	0	0	0	0	0	0	0	0	0	0	0	0	0	0	0	0	0	0.0642981	0.000384744	0.0015588	0	0	0	0	0.0174919	0	0
Khdc1a	0	0	0	0	0	0	0	0	0	0	0	0	0	0	0	0	0	0	0.260147	0.00111293	0	0	0.0026871	0	0	0.056886	0	0
Kcnq5	0	0.000851052	0	0	0	0	0.000534657	0.000476177	0.00325576	0	0.00125531	0	0.00174444	0	0.00111752	0	0	0	0.0695732	0.014084	0.0164212	0.00624187	0.0388467	0.0679076	0.0344197	0.182111	0.0259683	0
Gm26580	0	0	0	0	0	0	0	0	0	0	0	0	0	0	0	0	0	0	0.003564	0.000803889	0.00119081	0	0.00999283	0.00856392	0.011634	0.0103429	0.0075776	0
Rims1	0	0.000972431	0	0	0	0	0	0	0	0	0	0	0.000741223	0	0	0	0	0	0	0	0	0.00560544	0	0	0	0	0	0
Gm29107	0.0111007	0.0133281	0.00939632	0	0.00424948	0.0144466	0	0.000476177	0	0	0	0	0.000580632	0	0	0	0	0	0.0138773	0.0030939	0.00250421	0	0	0	0	0	0	0
Ogfrl1	2.22493	1.95818	1.55443	1.25944	1.48722	2.25667	1.18006	1.17785	1.82423	0.907007	1.87329	2.94595	2.6976	1.9957	0.949431	1.28823	2.09752	0.662255	0.404483	1.47715	0.363816	0.30754	0.215337	0.278338	0.725666	0.305658	1.08788	1.37352
B3gat2	0.020479	0.0146654	0.00851388	0.0106402	0.00776723	0.00723698	0.00996442	0.0102946	0.0158254	0.00645438	0.00558282	0.0150466	0.00606857	0	0.00841225	0.01013	0	0	0.0110811	0.00920782	0.00895716	0.0512617	0.00465055	0.00234535	0.00438005	0.0201615	0.00566506	0.0462777
Smap1	1.22928	1.12142	0.934228	0.841411	0.789589	0.880593	1.00906	0.856071	0.886032	1.12464	0.766236	0.92124	0.755415	1.12101	0.877627	0.728488	0.911534	0.663721	1.12032	1.28941	1.48773	1.94036	0.832758	0.787827	0.918161	1.47569	0.934847	0.461171
Sdhaf4	0.357175	0.330975	0.30252	0.500103	0.383471	0.272334	0.322414	0.237016	0.214548	0.219166	0.440498	0.312805	0.0892663	0.259912	0.340866	0.231806	0.291494	0.562845	0.425584	0.335248	0.440694	0.382828	0.406918	0.547408	0.434976	0.384117	0.334788	0.0762125
Fam135a	0.124704	0.116799	0.0977982	0.0293608	0.0652066	0.110255	0.0148336	0.00971236	0.0237992	0.0155044	0.0885621	0.010608	0.00804554	0.00255958	0.0148948	0.0224912	0.00648982	0	0.0293395	0.0283269	0.0196344	0.0250504	0.000903383	0.0167114	0	0.00524926	0.00983365	0.250217
Lmbrd1	0.856128	0.846935	0.709497	0.421007	0.389726	0.706714	0.626967	0.476115	0.693311	0.599895	0.725918	0.388468	0.302981	0.204612	0.346244	0.318478	0.268994	0.409621	0.442042	0.489562	0.315573	0.45486	1.52867	1.15964	0.826905	0.498346	0.20075	0.275334
Phf3	1.53026	1.26826	1.05503	0.547938	0.639652	1.38514	0.798236	0.911446	1.56857	0.734432	1.04705	1.10258	0.733172	0.961642	0.813189	0.697846	0.658814	1.04012	1.64822	1.40397	1.31348	1.40014	1.53302	1.09398	1.51968	1.55583	1.03892	2.13985
Ptp4a1	0.72582	0.412345	0.495894	0.376658	0.449172	0.751705	0.95157	0.994734	1.55817	1.08838	0.572304	1.10216	0.788328	0.481641	0.473799	0.353209	0.512719	0.3967	0.728445	0.633878	0.494624	0.669268	0.475013	0.377655	0.647205	0.611454	0.557251	0.548746
Prim2	0.164035	0.157747	0.0868742	0.0650206	0.276405	0.116151	0.0465649	0.0445329	0.0865853	0.0535851	0.0688513	0.0956272	0.0395878	0.184821	0.0402242	0.0293085	0.0354054	0.148038	0.258793	0.13847	0.0671955	0.0964167	0.0962662	0.0922861	0.164953	0.136369	0.233155	0.373951
Rab23	0.0675105	0.0718922	0.0605186	0.0237457	0.0809965	0.0895668	0.0107749	0.01275	0.018995	0.00584816	0.0211122	0.0378586	0.0984472	0.0114364	0.0114598	0.00930889	0.0214445	0.0134177	0.0963213	0.072672	0.0714695	0.0835358	0.0507632	0.0409443	0.0454687	0.0866459	0.0269418	0.145122
Bag2	0.0214482	0.0231245	0.0117519	0.00034072	0.0131275	0.0128931	0.00440278	0.00569243	0.00228689	0.00167277	0.0602573	0.0110799	0.00421208	0.00203512	0.00774329	0.0383244	0.0185058	0.0396614	0.0331723	0.0278948	0.0213227	0.00452946	0.00932424	0.0172039	0.0146929	0.0516296	0.140855	0
Zfp451	0.561848	0.480244	0.450939	0.221787	0.267911	0.461408	0.220174	0.258183	0.296339	0.201484	0.244618	0.203256	0.14704	0.217061	0.253785	0.179083	0.132358	0.215223	0.335609	0.375817	0.28991	0.421665	0.210174	0.236158	0.268758	0.366929	0.206763	0.978278
Bend6	0.231036	0.233324	0.115814	0.0688703	0.0945166	0.144213	0.0157926	0.0157334	0.0187211	0.00479221	0.0747065	0.0336893	0.0126107	0.146133	0.0233555	0.013751	0.0642629	0	0.0140358	0.0903374	0.0420993	0.0155932	0.00516	0.020096	0.00174255	0.0211904	0.00112363	0.117091
Dst	1.93322	2.35759	1.99491	1.02545	1.11614	2.43302	0.104142	0.0763664	0.282422	0.256097	0.609742	0.498881	0.166666	0.0623279	0.131238	0.0862102	0.231434	0.231453	0.224306	0.876104	0.187031	0.288221	0.0301959	0.127878	0.0334075	0.292211	0.0565694	9.25359
Gm37233	0.170524	0.200744	0.144121	0.00954508	0.0625116	0.173189	0.025407	0.0315437	0.023502	0.0175561	0.0784514	0.0318071	0.0135744	0	0.0152295	0.0187852	0.0857569	0.07635	0.0127461	0.0425605	0.0152495	0.0395067	0.00883715	0.0346058	0.0435857	0.0229178	0.0269843	0.474601
Ccdc115	0.531407	0.475084	0.538258	0.396706	0.572609	0.513208	0.619478	0.660323	0.465674	0.623264	0.425967	0.44101	0.16408	0.34049	0.359473	0.314033	0.312428	0.393582	0.335541	0.451111	0.402522	0.378947	0.390602	0.364479	0.577515	0.375087	0.607827	0.250623
Imp4	0.536157	0.453934	0.476779	0.435994	0.526355	0.514529	0.448818	0.437869	0.450114	0.558697	0.456302	0.512261	0.16047	0.252944	0.378122	0.379465	0.285618	0.567786	0.623434	0.622343	0.505752	0.613455	0.472976	0.488001	0.617847	0.615833	0.462153	0.551086
Ptpn18	4.00335	4.33423	4.15877	5.37449	4.57543	3.95695	4.80768	5.14037	3.96873	4.32953	6.46548	3.75565	2.54082	3.16956	3.94377	5.44434	2.03993	4.31259	7.66945	6.52102	9.00903	8.91468	4.98227	6.22245	2.93005	8.43414	4.48627	1.83554
4930568A12Rik	0.0094217	0.016887	0.0105154	0.00510451	0.00368763	0.0114459	0.00557563	0.0105304	0	0.00269437	0	0.0125521	0.00556259	0.0031251	0.00401636	0.00579059	0	0	0.00749404	0.00192238	0.00705892	0.0134887	0.00711561	0.00274436	0	0.022306	0	0.00754681
Arhgef4	0.0574264	0.0471149	0.0407415	0.0318716	0.0229442	0.018482	0.0093553	0.0196064	0.0178975	0.0204882	0.00983552	0.0141326	0.0838706	0	0.00354145	0.0137908	0.0331939	0.0118479	0.0535036	0.0485775	0.0522884	0.0528114	0.0162792	0.0218859	0.0094429	0.0518664	0.0140435	0.0681282
Gm38336	0.00716265	0.00418744	0.0116875	0	0.00608253	0.0208771	0.00282031	0.00227797	0.00929023	0.00113054	0	0.0259414	0.00331808	0	0.00501641	0	0	0.0043909	0.00873845	0.00284209	0.000762141	0	0.00173874	0.0155135	0.00108399	0	0.00471821	0
Fam168b	0.514656	0.538002	0.43801	0.432572	0.464268	0.8925	0.541586	0.483872	0.779247	0.571482	0.390441	0.960551	0.427965	0.123813	0.491176	0.466929	0.534828	0.667319	0.467956	0.542098	0.417906	0.511483	0.488535	0.380677	0.323985	0.487666	0.506813	0.459106
Plekhb2	0.278738	0.23802	0.331039	0.316812	0.296759	0.352765	0.493268	0.389812	0.443007	0.483068	0.436799	0.35364	0.157471	0.196363	0.370418	0.240913	0.746877	0.394359	0.293546	0.349409	0.394103	0.496368	0.20804	0.308027	0.216233	0.243597	0.18886	0.56769
Hs6st1	0.701533	0.613787	0.381278	0.232996	0.180683	0.400937	0.170424	0.209599	0.457677	0.135689	0.292776	0.124904	0.0431695	0.0603587	0.274337	0.232405	0.206828	0.185686	0.0973799	0.437537	0.106028	0.132485	0.124	0.19725	0.157238	0.274777	0.209286	0.820857
Gm33280	0.00255408	0.00113037	0.00483418	0	0.00126785	0	0.00274834	0.00197896	0	0	0.00661353	0.000892561	0	0	0.00257433	0	0.0062589	0.00865142	0	0.00144504	0	0.00849663	0	0.00258964	0	0	0	0
Uggt1	0.40464	0.49448	0.525278	0.390236	0.492457	0.708305	0.540346	0.581068	0.651349	0.706424	0.376811	0.664346	0.241362	0.311732	0.506594	0.482109	0.23271	1.09574	0.331276	0.391181	0.301372	0.262434	0.243719	0.267578	0.246653	0.211762	0.503935	0.521555
Neurl3	1.10513	0.744557	0.689839	0.273815	0.314164	2.03654	1.70534	1.38017	1.6631	1.47502	0.887621	3.88742	1.20712	0.4676	1.85662	1.47192	0.737242	0.205718	1.87115	0.850296	0.622141	0.787377	1.43351	0.260641	0.553122	1.98443	0.304057	1.79791
Arid5a	0.301617	0.195482	0.31782	0.161658	0.275885	0.577751	0.370326	0.568883	0.208929	0.384957	0.277568	1.00864	0.378862	0.145836	0.52387	0.529526	0.383532	0.702723	0.479007	0.508903	0.676514	0.591828	0.321516	0.261134	0.646973	0.441455	0.239229	0.697735
4930403P22Rik	0.0116069	0.0124355	0.0105237	0	0.00750447	0.0190012	0.00917192	0.00847089	0.0136067	0.0104769	0.00820022	0.0689436	0.00725132	0	0.00759325	0.0125854	0.0142398	0	0	0.0162041	0.0159912	0	0.0102516	0.00208449	0.0352713	0.00540396	0.0125941	0.0138703
Kansl3	0.317729	0.324698	0.238338	0.141221	0.20809	0.348122	0.212347	0.245608	0.391865	0.212727	0.151513	0.340202	0.108054	0.0659858	0.204745	0.17882	0.287886	0.221107	0.199038	0.315023	0.257312	0.246485	0.20767	0.245116	0.271742	0.184436	0.21329	0.85787
Lman2l	0.771361	0.877368	0.58321	0.216951	0.324274	0.586614	0.264727	0.362736	0.489794	0.398859	0.536151	0.221378	0.293106	0.629062	0.290593	0.207438	0.183125	0.408104	0.231157	0.593452	0.246409	0.201815	0.312995	0.255745	0.391555	0.279164	0.289519	1.16651
Cnnm4	0.0821728	0.0844853	0.116591	0.081959	0.0851125	0.223534	0.0757	0.151727	0.161576	0.09509	0.0685406	0.252467	0.116946	0.266344	0.11187	0.0784653	0.0333205	0.0510818	0.016353	0.0620105	0.0277378	0.0572805	0.0471173	0.0343718	0.00906287	0.0152711	0.111421	0.0792088
Cnnm3	0.274037	0.310862	0.191957	0.096874	0.151583	0.236592	0.119498	0.117032	0.13781	0.141429	0.301396	0.231796	0.0927717	0.206397	0.133274	0.166931	0.0676025	0.131362	0.16914	0.149797	0.15176	0.124793	0.130199	0.126346	0.158699	0.209789	0.165599	0.386028
Ankrd23	0.00752925	0.00219117	0.00352122	0.0106849	0.00464469	0	0.0019452	0.000560549	0.00787162	0	0	0.00456262	0.00425713	0	0.00193512	0	0	0	0.00236191	0.00869713	0.00197656	0	0.00738019	0.00881952	0	0	0.00330193	0.0493318
Gm42417	0.00199436	0	0	0	0	0	0	0	0.00491999	0	0	0	0	0	0	0	0	0	0	0.000558348	0.000539242	0	0	0	0.00987719	0	0.00316936	0
Ankrd39	0.174317	0.172009	0.157266	0.0853533	0.143873	0.14834	0.0777857	0.0657304	0.106582	0.0415218	0.0685404	0.129452	0.0394712	0.0144959	0.096925	0.106771	0.0661147	0.162186	0.180063	0.120037	0.189476	0.232626	0.125238	0.123047	0.195282	0.128827	0.157402	0.273319
Sema4c	0.451857	0.492649	0.359616	0.198491	0.194933	0.382483	0.0193586	0.0183729	0.0240328	0.10344	0.291079	0.0686401	0.0323494	0.0147331	0.049495	0.0252573	0.0818811	0.290545	0.115245	0.179794	0.0437601	0.0383268	0.00380473	0.0350797	0.0194657	0.0457228	0.0358096	0.367371
Fam178b	0.00908478	0.00858699	0.00934788	0.0169883	0.0086384	0.00961927	0.000549896	0.000524145	0	0.00118011	0.0204542	0.00411858	0.00269769	0	0.00140044	0.0033168	0.0917858	0	0	0.00273194	0.0027394	0	0	0	0	0	0	0
Cox5b	1.91479	2.20167	3.22194	4.61898	4.94633	3.16166	4.7948	5.03974	3.22933	4.75502	2.79428	4.5909	2.16536	3.34876	4.71777	5.46215	4.49407	4.61359	4.69318	2.99315	3.70631	3.41746	3.33935	3.34171	4.13074	2.8316	6.34075	0.829437
Actr1b	0.330936	0.296401	0.354026	0.259159	0.345348	0.375487	0.221239	0.219712	0.249906	0.327714	0.156784	0.349784	0.109974	0.0711949	0.316164	0.250338	0.200487	0.353908	0.284881	0.249001	0.262904	0.228764	0.166781	0.175698	0.15956	0.325497	0.157059	0.465505
4933424G06Rik	0.00774933	0.00371485	0.00160172	0	0.000953642	0	0.000627432	0	0	0	0	0.00310819	0	0	0	0.00268741	0	0	0	0.00264654	0	0	0	0	0	0	0	0
Zap70	0.00787248	0.00268592	0.0061877	0.00153001	0.0148613	0.00437782	0.00473664	0.00303427	0.0252093	0.000746141	0.0731979	0.00103414	0.0014514	0.156882	0.0143565	0	0.0138541	0	0.779382	0.464902	1.02267	1.085	0.0130692	0.0632926	0.0036903	0.400015	0.0156184	0.0359101
Tmem131	0.465147	0.587461	0.592045	0.576486	0.443702	0.660399	0.659304	0.798082	0.747761	0.344835	0.381763	0.5031	0.527179	0.432758	0.457198	0.672806	1.05302	0.254464	0.310231	0.355081	0.149664	0.210017	0.16075	0.367866	0.268334	0.333716	0.327212	0.375977
Vwa3b	0.000505802	0.00282652	0	0.00468866	0	0	0.00156061	0.000797924	0	0	0	0.000949536	0.00049137	0	0.00188606	0.00677869	0.0202692	0	0	0.00178898	0	0.0248808	0.00260565	0.0140065	0	0	0	0
Inpp4a	0.249584	0.251397	0.201169	0.0764786	0.0904839	0.293588	0.180055	0.2834	0.361827	0.136388	0.324843	0.2818	0.674424	0.262552	0.169023	0.146719	0.14783	0.699653	0.270336	0.217549	0.162344	0.241937	0.123108	0.239884	0.0853874	0.186814	0.31099	0.445376
Coa5	0.269645	0.376085	0.501982	0.473029	0.479357	0.52542	0.459014	0.351882	0.457083	0.492463	0.328093	0.647195	0.275804	0.202975	0.341347	0.499284	0.575093	0.668122	0.286759	0.253734	0.285326	0.286585	0.181383	0.272335	0.242998	0.312635	0.373828	0.0898655
Unc50	1.01038	0.931879	0.80274	0.769618	0.827225	0.838228	0.713116	0.62743	0.705236	0.682614	0.719839	0.777123	0.387676	0.497018	0.582709	0.568405	0.575241	0.661721	0.764363	0.798651	0.565476	0.558185	0.520069	0.570956	0.544658	0.573486	0.545303	0.205975
Mgat4a	1.74559	1.53254	1.16197	0.500727	0.749333	1.18839	0.303731	0.144621	0.322467	0.280703	0.710004	0.507478	0.265047	0.236812	0.257488	0.0890562	0.38585	0.55538	0.477566	0.794711	0.334611	0.144786	0.398657	0.465726	0.139888	0.277925	0.132303	3.22094
2010300C02Rik	0.0174761	0.0194259	0.0147539	0	0.016564	0.0192937	0.00390159	0.00247408	0.00809533	0.00382348	0.0117004	0.00395597	0	0	0.00535206	0	0.0120588	0	0.257389	0.0221024	0.0480346	0.012176	0	0.00213172	0.0145621	0	0.00378099	0
Tsga10	0.278283	0.300294	0.256127	0.0547086	0.0940648	0.181363	0.141251	0.153492	0.155917	0.121929	0.206295	0.0995686	0.0585835	0.00762891	0.0591857	0.0393134	0.0744772	0.101549	0.247215	0.153223	0.0574749	0.0488527	0.0321354	0.111587	0.287169	0.047485	0.138315	0.526302
Lipt1	0.0195544	0.0378466	0.00761077	0.0106118	0.0330013	0.011865	0.00582202	0.00316146	0.00717633	0.00556719	0.0537847	0.00189325	0.00520811	0.00255958	0.00940986	0.00302293	0.0101931	0.0418066	0	0.0270613	0.0220542	0.0166049	0.0367271	0.0212197	0.0102424	0.0458019	0.023245	0
Mitd1	0.353759	0.33721	0.505086	0.330393	0.327378	0.396904	0.688492	0.367648	0.37798	0.304029	0.301628	0.545228	0.165283	0.489002	0.521723	0.396524	0.238148	0.308908	0.748953	0.522278	0.809228	0.94659	0.494026	0.274307	0.401584	0.881588	0.471495	0.189754
Mrpl30	0.679106	0.798293	0.932153	1.38787	1.27218	1.10879	1.68279	1.90386	1.24281	1.72046	0.995268	1.3083	0.499582	1.26606	1.75229	1.75213	1.07692	1.8446	1.79999	1.2184	1.43671	1.79714	1.62748	1.3633	1.54944	1.95911	1.7233	0.33793
Txndc9	0.88629	0.790032	0.693124	0.722181	0.639193	0.77528	1.06238	0.904436	0.856342	0.953147	0.602954	0.689993	0.411549	0.432292	0.785254	0.865555	0.935248	0.66296	0.679478	0.728489	0.812115	0.808994	0.73324	0.688436	0.878913	0.802403	0.852302	0.845515
Eif5b	1.38189	1.65334	2.23936	2.02532	1.84505	1.87539	1.87715	1.58825	1.79412	2.36244	1.4506	1.81484	0.52771	0.875325	1.8204	1.74944	1.78174	1.68798	1.64374	1.54172	1.51029	1.65104	1.43805	1.62622	1.90614	1.37778	1.35266	3.01831
Rev1	0.197725	0.231773	0.194751	0.0680035	0.129589	0.196985	0.135433	0.109688	0.152147	0.148451	0.175434	0.154769	0.0939511	0.0563098	0.0895126	0.0869294	0.112051	0.109969	0.113439	0.101531	0.132598	0.194186	0.139924	0.158476	0.241781	0.233263	0.269181	0.597966
Aff3	0.000902204	0.00553721	0	0	0.00375253	0	0	0	0	0	0	0	0.004469	0.111723	0.0497918	0.0646739	0.115649	0.543631	0.121592	0.0301347	0.0602169	0.131654	0.482245	0.519895	0.995006	0.0193639	0.135577	0.0623376
Gm16150	0.000481797	0	0	0	0	0	0	0	0	0	0	0	0	0	0	0	0	0	0	0	0.000687785	0.0119026	0.00224705	0	0	0	0	0
Gm16152	0	0	0	0	0.00532852	0.0063976	0.00236402	0	0.00160894	0	0.00502633	0	0.00237302	0	0.0105969	0.0325869	0.0285611	0.0867171	0.0308828	0.0126184	0.0180464	0.0732615	0.349182	0.212863	0.432002	0.00738443	0.0516662	0.0459748
Chst10	0.026151	0.0216859	0.0133953	0.0058242	0.00415887	0.00631051	0.00215139	0.00245857	0.0131906	0	0.0245948	0.00145955	0.00613871	0.00687617	0.0110256	0.00219692	0.0402871	0.0094564	0.0291521	0.0823142	0.108589	0.102155	0.172526	0.0663578	0.00260631	0.0171042	0.00727858	0.0651536
Pdcl3	0.683319	0.650759	0.604728	0.768634	0.662839	0.496838	0.709572	0.635947	0.484085	0.748126	0.623171	0.627299	0.539288	0.756129	0.614431	0.707237	0.962941	0.743515	0.926233	0.667973	0.583178	0.724012	0.40553	0.5453	0.5122	0.537392	0.645728	0.183972
Npas2	0	0	0	0	0	0	0	0	0	0	0.00194707	0	0	0.0048319	0	0	0	0	0	0.000225953	0.00313569	0.00588372	0	0	0	0.00524926	0	0
Rpl31	2.66966	3.62245	5.23418	7.42854	6.88439	5.4564	5.76174	6.55956	4.82987	5.30575	5.12487	5.56961	1.98451	1.81378	7.16813	7.92027	6.47752	25.3623	5.78878	4.96613	6.44635	5.99974	7.19538	6.36617	5.45311	6.94493	8.43733	1.19317
Tbc1d8	0.174513	0.198234	0.218362	0.109061	0.0977433	0.257199	0.0955181	0.14229	0.490591	0.105441	0.135404	0.144491	0.51683	0.325297	0.186122	0.71853	1.5672	1.66088	0.0318331	0.24628	0.0196225	0.0237765	0.0185426	0.0181934	0.00965438	0.0169797	0.145401	0.340071
Cnot11	0.251785	0.187478	0.150825	0.117869	0.205323	0.124049	0.172716	0.18596	0.181957	0.19565	0.226454	0.180817	0.13979	0.176059	0.205294	0.230555	0.166214	0.20003	0.390252	0.2264	0.242349	0.252408	0.219849	0.205511	0.194356	0.311781	0.287999	0.215245
Rnf149	0.872692	0.994223	1.15207	1.02699	1.00014	3.39242	3.49982	3.91177	2.47448	2.73527	0.968869	5.52966	2.08135	0.569816	1.85421	0.6506	0.829179	1.48889	0.367145	0.636635	0.284764	0.421302	0.111628	0.193507	0.132501	0.22988	0.560271	0.997431
Creg2	0.00139257	0.00263893	0.0152768	0.0356466	0.00602129	0.0266223	0.0813202	0.0356478	0.00633688	0.0479301	0.0231029	0.0409754	0.000755704	0	0.0688952	0	0.0127294	0.00987498	0	0.00419348	0.00168516	0.00150587	0	0.00525204	0	0	0	0
Map4k4	1.73915	2.09107	1.499	0.863275	1.17785	1.99148	0.969997	1.23542	1.71718	1.01577	0.557464	0.878825	1.04145	0.514005	1.28859	0.814851	9.37517	1.44756	1.0159	1.37452	0.607295	0.693859	0.597774	0.545269	0.812985	0.522049	0.868604	4.42126
Il1r2	0.0148009	0.0212446	0.0270379	0.0888202	0.0433259	1.99035	0.179225	0.125158	0.1078	0.22235	0.038427	4.19276	1.17645	0.27845	1.86222	0.712237	0.247284	0.0471844	0.00277893	0.109353	0.0190671	0.0663837	0.0106637	0.0260694	0.0161658	0.00964676	0.182773	0.0483702
Gm16894	0.0228837	0.0235022	0.00697979	0.00437986	0.0215443	0.0397283	0.0119017	0.00962405	0.0013616	0.0034158	0.0108587	0.0693807	0.0305172	0.00203512	0.0119099	0.00262075	0	0	0	0.0262741	0.00209649	0.0398473	0.0010015	0.000783225	0.0143022	0	0.0107022	0
Il1r1	0.0175025	0.0359174	0.017008	0.00589629	0.00594632	0	0.00435814	0.00844447	0.00153216	0	0.00528782	0.00334799	0.000552606	0	0.00723195	0	0	0.003704	0	0.0107512	0	0.00575698	0.000863791	0	0	0	0.00371148	0.0222546
Il1rl2	0.17893	0.159398	0.110942	0.058052	0.0589863	0.0982339	0.00819414	0.0138499	0.0154792	0.0865481	0.0429948	0.0453076	0.0198741	0.0105166	0.0179035	0	0.0163824	0.0516148	0.00978996	0.0773149	0.0103803	0.0157707	0.00676814	0.0151808	0.0166147	0.0209141	0.0122699	0.219043
Il1rl1	0.0469413	0.0412416	0.0431821	0.0188497	0.0197732	0.0190844	0.0098596	0.00340582	0.030713	0.03352	0.0248172	0.0093682	0.0210304	0	0.0239937	0.00443236	0.014317	0	0.0101601	0.111587	0.0076571	0.119643	0.00348795	0.00998323	0	4.15104	0.512611	0.240274
Il18r1	0.00408232	0.00515892	0.00240536	0.0129254	0.00864161	0.0284363	0.00779763	0.00230688	0.0269924	0.0562918	0.0333719	0.0462109	0.129639	0.0157332	0.023845	0.0112971	0.0238566	0	1.23776	0.296015	0.572242	0.96285	0.00835499	0.0202711	0	0.215217	0.0482677	0.0374728
Il18rap	0.0166735	0.0161698	0.0304406	0.0590215	0.0525861	0.363984	0.0370063	0.0538346	0.021346	0.0574806	0.0266412	0.80702	1.23011	0.329491	0.162114	0.0330377	0.0426421	0.0194128	1.1948	0.210599	0.312808	0.139182	0.00153892	0.00305314	0.00355184	0.200725	0.057703	0.0435482
Mfsd9	0.0382989	0.0317676	0.0234311	0.00326786	0.0144565	0.0188781	0.00837042	0.0113823	0.0162923	0.0115827	0.0203519	0.0147945	0.0368086	0	0.00512528	0.00569592	0.00253915	0.0428344	0.0204805	0.012045	0.00951602	0.0145991	0.0027929	0.00923053	0	0.00975023	0.00140129	0.0521032
Pantr1	0.00305658	0.0038549	0.000877701	0	0	0	0	0	0.00459813	0.00124989	0	0.000915402	0.011217	0	0.00120245	0	0	0	0	0.000208864	0	0	0.00431292	0.00292458	0	0	0	0
Pou3f3	0	0.00109796	0.0032832	0	0	0	0	0	0	0	0	0	0	0	0	0	0	0	0	0	0	0	0	0	0	0	0	0
Mrps9	0.327764	0.352331	0.373785	0.350589	0.38554	0.385088	0.25896	0.362054	0.272933	0.323517	0.236917	0.252131	0.133506	0.206505	0.281603	0.331365	0.29808	0.381697	0.537537	0.476103	0.403171	0.451666	0.375142	0.343894	0.584038	0.476616	0.516408	0.14992
Gpr45	0	0	0	0	0	0	0	0	0	0	0	0	0.00337467	0	0	0	0	0	0	0.0147071	0.00622898	0.0212136	0	0	0	0.00543766	0.00470099	0
Tgfbrap1	0.504903	0.453871	0.367204	0.192889	0.226196	0.508834	0.264068	0.176954	0.225952	0.297294	0.313411	0.251158	0.0822758	0.249105	0.128884	0.141609	0.112815	0.156083	0.212158	0.323407	0.116012	0.188091	0.117241	0.136681	0.15552	0.231787	0.105382	0.383535
8430432A02Rik	0.0213838	0.0195678	0.0100662	0.0019073	0.0106624	0.00393489	0.0028946	0.00587048	0	0.00213324	0.00940465	0.0110373	0.00190813	0	0.0041976	0.00997686	0.00798021	0.0152669	0	0.0166597	0.00411667	0	0.0117975	0.0146113	0.0110029	0	0.00186202	0.0224103
AI597479	0.104725	0.110766	0.103395	0.0795885	0.074846	0.094285	0.0545002	0.0462844	0.0834629	0.0272498	0.0754922	0.0669321	0.0421814	0.0357333	0.0449726	0.0754622	0.0723664	0.050905	0.105824	0.0733811	0.0662663	0.0514851	0.0463701	0.0766852	0.055751	0.0429237	0.0964956	0.107244
Fhl2	0.000394371	0	0.00167608	0.00195213	0.000624002	0	0.00148352	0	0.00224201	0	0.00499191	0.000447877	0	0	0.00033294	0	0.00597934	0	0.430799	0.0237375	0.0440859	0.00427263	0.00114801	0	0	0.967406	0	0
Nck2	0.00110421	0.00184616	0	0.000765006	0.0196241	0	0.0065564	0.00397927	0.0381016	0.0683294	0	0.00368135	0.00335258	0	0.00806573	0.0756056	0.269165	0.01975	0.0554941	0.0521728	0.105667	0.142254	0.108079	0.00423382	0.148176	0.448984	0.0738048	0
1500015O10Rik	0.088821	0.0457214	0.0452484	0.0486902	0.00351856	0.0079652	0.00229136	0.0239484	0.0322342	0.0432558	0.0550451	0.00435234	0.0528075	0.193485	0.00251173	0.0020272	0	0.0337953	0.0524976	0.0692933	0.0830759	0.0497028	0.0921619	0.051746	0.0507032	0.0339747	0.0114676	0.420278
Gm29155	0.000607841	0.000861241	0.00326438	0	0.00185238	0	0.000409143	0.0021169	0	0	0	0.00165773	0.00213305	0	0.00351471	0	0	0	0	0.00048143	0.00135625	0	0	0	0	0	0.00190208	0
Gm29157	0	0	0	0	0	0	0	0	0	0	0	0	0	0	0	0	0	0	0	0	0	0	0	0	0	0	0	0
Uxs1	0.264026	0.301061	0.34557	0.258394	0.318069	0.251972	0.169606	0.322819	0.289855	0.333146	0.206364	0.201348	0.0887032	0.00706339	0.235488	0.165913	0.265897	0.199588	0.163695	0.187535	0.131619	0.162446	0.0695011	0.0755429	0.152137	0.168123	0.353901	0.192528
Tpp2	0.981401	0.905134	0.939843	0.705424	0.818103	1.07531	0.754005	0.709778	1.00282	0.843024	0.683322	0.794054	0.325016	0.0751947	0.496498	0.402665	0.441424	0.355145	0.919834	0.799118	0.833934	0.958218	0.535569	0.414133	0.555738	0.676564	0.526704	1.9351
Mettl21c	0.0138452	0.0232445	0.0159271	0	0.0050974	0.00777926	0.00410913	0.00505625	0	0.000836387	0.00887085	0.00316278	0.000941986	0.143833	0.00484599	0.00129173	0	0.0148915	0.0110033	0.0136336	0.0169587	0.0451133	0.00663026	0.0116414	0.0193027	0	0.00217431	0.144026
Gm8251	0.00490682	0.00430823	0.00970768	0	0.00351282	0.00725656	0.000273897	0.00212047	0.00284919	0	0	0.0229997	0.0075528	0.0048319	0	0	0	0	0.0141611	0.000741744	0.0114026	0.0161939	0.00724896	0.00458607	0	0.0106161	0.0219358	0
Tex30	0.184037	0.0907315	0.102594	0.103554	0.323657	0.126876	0.0870797	0.0946582	0.158574	0.0997774	0.152626	0.163456	0.0348047	0.104415	0.0701098	0.0678102	0.0904058	0.107675	0.183657	0.207028	0.191273	0.246188	0.272744	0.237238	0.656082	0.196631	0.553806	0.224717
Kdelc1	0.105894	0.0913402	0.0797218	0.0806624	0.0719641	0.103853	0.0379144	0.0559963	0.0474599	0.0565873	0.0844506	0.0298326	0.0128684	0.0048319	0.059963	0.0330231	0.0540417	0.0904493	0.0435072	0.0984851	0.0390136	0.00862262	0.0115669	0.0277173	0.0289082	0.0759742	0.0777448	0.161557
Bivm	0.0862261	0.0982896	0.0595325	0.0365864	0.0447628	0.0614958	0.0315543	0.0322662	0.0311286	0.0116554	0.0972531	0.0311903	0.00745947	0.00412662	0.0227854	0.0235808	0.044834	0.0265698	0.0211397	0.0967413	0.0523829	0.0776381	0.0165024	0.0500572	0.00526766	0.0287517	0.0391044	0.125066
Ercc5	2.2293	0.545272	0.707233	0.0886279	0.24288	0.293515	0.0848927	0.1227	0.325212	0.135551	0.813218	0.119201	0.099949	0.290238	0.160339	0.18402	0.0877132	0.262498	0.282768	1.03007	0.196026	0.146223	0.171361	0.161366	0.273275	0.226435	0.140152	2.05018
Gulp1	0.000508879	0.000615255	0	0	0	0	0	0	0	0	0	0	0.00137403	0	0	0	0	0	0	0	0.00163733	0	0	0	0	0	0.00879114	0
Wdr75	0.173938	0.161134	0.188797	0.177339	0.181343	0.168957	0.0942907	0.0966964	0.101076	0.140068	0.206454	0.12354	0.0284938	0.117388	0.130742	0.187181	0.0356936	0.210706	0.186019	0.200258	0.338778	0.152857	0.227882	0.282549	0.21617	0.281165	0.176032	0.138226
Slc40a1	1.32699	1.27667	0.533	0.227927	0.214479	1.09179	0.0384399	0.0346065	0.159265	0.133591	0.524876	1.36787	1.55045	0.587143	0.0549637	0.0329595	0.0593683	0.0503058	0.113457	0.626949	0.0810079	0.0680516	0.020738	0.0826359	0.0187398	0.0870261	0.0761849	0.602729
Dnah7b	0.000372869	0	0	0	0	0	0	0	0	0	0	0	0	0	0	0	0	0	0	0	0	0	0	0	0	0	0	0
Slc39a10	0.401159	0.437819	0.267336	0.261806	0.192742	0.281192	0.134462	0.164256	0.184766	0.139577	0.442401	0.12099	0.0321817	0.121444	0.210855	0.132702	0.127664	0.210936	0.244532	0.215466	0.140573	0.156381	0.112469	0.087712	0.0972076	0.175274	0.172841	0.291073
Gm28151	0.0123333	0.0169006	0.010156	0.00282546	0.000739612	0.0109298	0.0011722	0.000916628	0.00790959	0.00230037	0.0336846	0.00175639	0.000608761	0	0.00256877	0.00293381	0	0	0	0.000853236	0.00380502	0	0.00386202	0.0044468	0	0	0	0
4933411E06Rik	0.0335671	0.0390527	0.0177452	0.00226974	0.0103142	0.0559801	0.00324053	0.00224476	0.00978485	0.00245091	0.00143278	0.00651398	0.0058094	0	0.00656844	0.00160158	0.0155257	0	0.0303861	0.00711211	0.00841942	0.0276557	0.00587328	0.017372	0.00988448	0	0.0128558	0.0273886
Cavin2	0	0.00246644	0	0	0	0	0.000322767	0	0	0	0.0112608	0.000520471	0.00189005	0	0	0	0	0	0	0	0	0	0.00266607	0.00380757	0.0120277	0	0.0792669	0
Nabp1	0.234379	0.0703088	0.115614	0.0202227	0.0847826	0.300111	0.191348	0.423982	1.56561	0.220628	0.0963031	0.591261	0.493146	0.0278093	0.267532	0.210536	0.608452	0.340795	0.567892	0.365576	0.422047	0.420461	0.103489	0.0856788	0.028405	0.60402	0.0982085	0.576883
Gm17767	0	0	0	0	0	0	0	0.0168616	0.044833	0	0	0	0	0	0.000588982	0	0	0	0	0.000449058	0.000539242	0.00264598	0	0	0	0	0	0
Myo1b	0.48751	0.361614	0.230611	0.123726	0.159064	0.176628	0.019993	0.0173995	0.0415773	0.0290899	0.0674672	0.0731129	0.0392134	0.126271	0.204628	0.0329608	0.351182	0.00624011	0.0470392	0.236926	0.0226387	0.0145795	0.00267706	0.0262801	0.00551103	0.0294955	0.0362077	0.666483
Stat4	0.0121353	0.00630171	0.00513227	0.00369807	0.0555324	0.012097	0.0980842	0.115454	0.0657808	0.088899	0.0830336	0.0582274	0.337491	0.152266	0.459768	0.230197	3.37466	0.0824749	2.39902	0.583458	1.55496	1.20736	0.90881	0.258795	0.0807413	1.10577	0.0915246	0.13762
Gm31812	0.00764492	0.0116501	0.00306926	0.00114966	0.00174997	0	0.00256938	0.00153843	0.0013616	0	0	0.00311727	0.00992811	0	0.00496637	0.00200536	0	0.0143209	0	0.0158029	0.00370747	0.00376395	0	0.00538788	0	0	0.00364569	0
Stat1	0.790717	1.29495	2.90419	1.62854	1.56078	2.3021	2.82025	1.53133	1.35523	1.14976	1.34351	2.0413	1.15839	1.46195	1.8099	3.73825	3.36806	2.37319	1.26021	1.56431	2.42083	2.43705	1.28337	0.896013	1.01581	1.05308	0.556344	1.28611
Gls	0.990367	0.916631	0.991807	0.37683	0.569793	1.14145	0.772461	0.878099	1.03629	0.663319	0.779895	0.92746	0.487605	0.351744	0.615865	0.822728	0.874667	1.05085	0.775395	0.855759	0.932044	1.11784	0.681811	0.802248	0.702356	1.2126	0.662887	2.59781
Nab1	0.231653	0.208368	0.332169	0.258302	0.321158	0.415076	0.674782	0.991698	1.40607	0.549969	0.190594	0.501997	0.304844	0.11583	0.528919	0.544148	0.439732	0.891844	0.729369	0.435884	0.72626	0.653551	0.35615	0.216323	0.269741	0.305633	0.488317	0.351713
Nemp2	0.102941	0.0957374	0.059923	0.0241704	0.0803913	0.100465	0.0345154	0.0463414	0.0719947	0.0602036	0.0486828	0.0983876	0.018088	0.0020915	0.0531464	0.0744829	0.0321242	0.147614	0.0701727	0.111941	0.115055	0.135096	0.232796	0.140701	0.17825	0.0494324	0.0759131	0.41388
Mfsd6	0.00804529	0.0103083	0.0176626	0.0384433	0.0638074	0.347049	0.219571	0.421494	0.564935	0.153042	0.189447	1.00695	0.7144	0.126395	0.28865	0.25614	0.163007	0.0949553	0.242798	0.194465	0.261133	0.241039	0.0499942	0.0567238	0.156647	0.0598535	0.131148	0
Inpp1	0.129295	0.148183	0.134288	0.082956	0.12484	0.148465	0.0655458	0.0907245	0.244903	0.0974733	0.125044	0.188403	0.355229	0.0254889	0.0619634	0.106597	0.0515708	0.055222	0.474841	0.216919	0.410575	0.342431	0.172223	0.119997	0.151931	0.196951	0.16442	0.239791
Hibch	0.197904	0.159768	0.16316	0.177995	0.150303	0.115847	0.0695783	0.13186	0.0790756	0.096533	0.115222	0.149512	0.146809	0.124752	0.102164	0.13576	0.0297791	0.124178	0.21542	0.129083	0.143943	0.17037	0.148306	0.128965	0.27486	0.162262	0.225112	0.17591
1700019D03Rik	0.0105279	0.00890036	0.00789283	0.00629202	0.00375704	0.00819701	0.000792112	0.000881095	0	0.00787421	0	0.00355446	0.00418396	0	0.00689269	0.0127204	0	0.0891371	0.00490219	0.0111235	0.0291395	0.0920556	0.0141814	0.0145726	0.010356	0.073209	0.0239807	0.0235426
Pms1	0.144431	0.102789	0.0935744	0.0335324	0.0651496	0.0463968	0.0268071	0.030753	0.0666034	0.0286144	0.130661	0.0361497	0.0121452	0.209678	0.0469262	0.0386175	0.0906602	0.0576773	0.142279	0.121336	0.185575	0.112879	0.139911	0.123412	0.148881	0.0921424	0.0913265	0.334058
Ormdl1	0.427228	0.392098	0.33241	0.236379	0.377631	0.356654	0.178886	0.176583	0.239638	0.28477	0.295317	0.37285	0.139749	0.217544	0.203663	0.146874	0.225031	0.215569	0.337114	0.312582	0.397816	0.453787	0.405388	0.33506	0.51291	0.358847	0.288758	0.167249
Osgepl1	0.133708	0.105468	0.0884675	0.0639779	0.0749491	0.109951	0.025745	0.0272704	0.0483973	0.0621702	0.0213745	0.06675	0.036797	0.01228	0.0343442	0.0350542	0.0374519	0.035489	0.083126	0.0919519	0.0605621	0.0779602	0.137635	0.123166	0.123694	0.0703515	0.0669315	0.211038
Asnsd1	0.270692	0.292415	0.296313	0.363172	0.386526	0.433584	0.298591	0.41588	0.270697	0.327684	0.397612	0.623114	0.613956	0.559113	0.381685	0.351965	0.300674	0.358736	0.387521	0.445956	0.408338	0.403477	0.56241	0.631649	0.525727	0.375391	0.590679	0.209471
Dnah7a	0	0	0	0	0	0	0	0	0	0	0	0	0	0	0	0	0	0	0	0.00244395	0	0.025959	0.00284033	0	0	0	0	0
Stk17b	0.537801	0.358688	0.355275	0.223141	0.390689	1.66317	0.894956	1.99698	2.79422	0.687631	0.909093	3.92291	3.95448	0.496168	1.65899	1.10998	0.609786	1.88652	2.26129	1.24284	2.17175	2.46615	3.60955	1.90443	1.5595	2.03783	0.660275	0.622572
Hecw2	0	0	0.00180548	0	0	0	0.00114983	0	0.00109924	0	0.00528782	0.0116378	0.0215265	0	0.00131831	0	0.0106573	0	0	0.000390904	0	0	0.0156759	0.00358968	0	0	0	0
Gtf3c3	0.212821	0.23629	0.210364	0.213116	0.180771	0.148953	0.123493	0.111339	0.129703	0.0679856	0.136697	0.0648674	0.0488571	0.00678529	0.116839	0.152271	0.0893285	0.0754503	0.165584	0.135319	0.124393	0.12483	0.117751	0.123815	0.135983	0.0745747	0.136607	0.393071
Pgap1	0.0965039	0.111759	0.118875	0.0593131	0.112115	0.0866634	0.0850236	0.214526	0.139079	0.115303	0.280564	0.0241521	0.0121328	0.0105166	0.0359562	0.0166879	0.0379422	0	0.0148198	0.120697	0.0768964	0.287608	1.44954	0.468901	0.165838	0.0430321	0.0853053	0.268313
Ankrd44	1.74905	1.68327	1.16112	0.381528	0.730667	1.81301	0.502178	0.823207	2.15816	0.600536	0.968756	1.08374	1.2695	0.541678	0.821494	0.687969	0.740861	0.821163	1.79061	1.41721	1.38267	1.38856	1.49191	1.224	1.00949	1.24337	0.524401	3.66271
Sf3b1	3.57055	3.34424	3.08445	1.6902	2.64151	3.08594	2.61346	2.76312	2.99851	2.17418	2.09746	2.57928	2.13283	1.00592	2.40661	2.46154	2.42218	2.85539	2.92929	3.01321	2.46362	2.98378	2.91931	2.5166	4.67445	2.37823	2.51355	5.74094
Coq10b	1.00113	0.519202	0.565673	0.167511	0.214545	0.400198	0.385861	0.512936	0.488906	0.278336	0.480219	0.319648	0.292063	0.0622816	0.418042	0.438445	0.524371	0.256108	0.781551	0.796666	0.615876	0.922962	0.660686	0.574136	0.330052	1.09276	0.195788	0.738553
Hspd1	1.04303	1.09389	1.51753	1.99313	1.83986	0.955174	0.929115	0.874752	1.3138	1.46572	1.49828	0.944118	0.260925	0.406054	1.02271	1.00887	1.17978	1.32224	1.66815	1.52501	1.99769	1.54932	1.39452	1.55348	1.53825	1.95063	2.07001	0.703107
Hspe1	1.89812	2.48659	3.23373	4.39839	3.78528	2.96613	2.07506	1.98067	1.69787	3.05619	2.4087	2.39072	0.516913	0.871921	2.94198	3.82399	3.80248	4.40063	2.28875	2.90086	3.81064	2.92595	3.09263	2.52907	2.70258	3.15328	2.73155	0.677745
Mob4	0.988837	0.782458	0.681371	0.529546	0.541169	0.747219	0.721485	0.687849	0.808887	0.526342	0.559436	0.827739	0.577184	0.826497	0.503354	0.487326	0.435218	0.577519	1.06185	0.711799	0.780934	0.819076	0.834963	0.677814	1.39342	0.841666	0.623157	0.93808
Rftn2	0.0037188	0.00258448	0.00576485	0.019517	0.00529534	0	0.00742151	0.00300573	0	0.0145096	0.0342642	0.00821046	0.00741238	0	0.00647413	0.00542568	0.00258689	0.0185132	0	0.00374839	0.0163519	0.00861364	0.102003	0.0501828	0.0313883	0.017594	0.00358076	0
Gm10561	0.00200931	0.00417047	0.00414988	0	0	0	0.000335512	0.000835997	0	0	0	0	0	0	0	0	0	0	0	0.000812184	0.000856867	0	0.0113076	0.0174155	0.0116543	0	0.00126376	0
Mars2	0.0402117	0.0534915	0.0450757	0.00829775	0.0525208	0.0290636	0.0167673	0.0390275	0.032138	0.036795	0.0295238	0.0597287	0.00629404	0.00886764	0.0186848	0.0416771	0.0181171	0.0217576	0.0533989	0.0554724	0.0631069	0.0503037	0.182161	0.0977487	0.211935	0.0668464	0.136585	0.0986339
Boll	0.00043988	0.00335049	0	0	0.00153975	0.00558236	0	0	0	0	0	0.000422825	0.00154772	0	0.000998611	0	0	0	0	0.000266948	0.00632017	0.00696336	0.00606553	0.0061635	0	0	0.00233102	0
Plcl1	0.38178	0.400304	0.208512	0.204181	0.136517	0.235724	0.0535716	0.0677722	0.0836452	0.018198	0.0300388	0.0754088	0.0238408	0.0031251	0.0813447	0.00971258	0.194934	0	0.058142	0.185997	0.0165169	0.0326206	0.0237926	0.0430798	0.0187046	0.11988	0.0208307	0.550752
Satb2	0.0039144	0.00997398	0.00700996	0	0.00401022	0.0108507	0.00632378	0.00863262	0.0122617	0.00615908	0	0.00244104	0.00140691	0	0.00231035	0	0	0	0.00339447	0.00455142	0	0	0	0	0.0135085	0	0.00700684	0
4930558J18Rik	0.00129924	0.000246542	0.000295276	0.00662649	0.0249861	0.00265453	0.000868141	0	0	0	0	0.00423654	0.000445733	0	0	0	0	0	0	0	0.000653433	0.00507803	0.00871845	0	0.0390109	0.0024617	0.0347266	0
1700066M21Rik	0.0556737	0.0572377	0.0469185	0.0144546	0.0444494	0.0271449	0.0328012	0.0314941	0.0822742	0.0645508	0.0151349	0.0402305	0.026913	0.113287	0.0221222	0.0248934	0	0.0539817	0.0176595	0.0512259	0.0372805	0.0446697	0.0529816	0.0225881	0.112661	0.0285434	0.0518798	0.0215896
Tyw5	0.101386	0.129974	0.0909907	0.0528332	0.0658876	0.0844348	0.080109	0.0867538	0.11563	0.162549	0.0696539	0.0490946	0.0338695	0.217307	0.0691081	0.0772084	0.0615546	0.0404927	0.0713869	0.103984	0.0726675	0.106064	0.0482036	0.0563425	0.15041	0.112506	0.0888526	0.152112
Maip1	0.298827	0.278702	0.298831	0.286117	0.309826	0.306038	0.210878	0.225139	0.312298	0.274074	0.276702	0.176403	0.0874752	0.037012	0.208729	0.234004	0.249964	0.14449	0.166031	0.270376	0.187132	0.260159	0.21988	0.205363	0.403156	0.240415	0.234283	0.108127
Spats2l	0.00188274	0	0.000759991	0	0	0	0.00174326	0	0.00630896	0	0.165698	0.00253143	0	0	0	0	0	0	0	0.00361284	0.00334971	0	0	0.00263843	0.00307226	0.0128415	0.0042474	0.0574744
Kctd18	0.19982	0.190386	0.134709	0.0829051	0.0944792	0.178497	0.0783138	0.0827606	0.134011	0.0742187	0.109725	0.157727	0.080524	0.00450381	0.0803877	0.0896377	0.108397	0.209817	0.102058	0.143338	0.140623	0.151081	0.142181	0.181007	0.122682	0.0694629	0.0712623	0.29131
Sgo2a	0.00391724	0.00594459	0.00908246	0.0272518	0.798091	0.0107269	0.0229127	0.0111595	0.0157266	0.0588958	0.0123151	0.0704525	0.01559	0.226365	0.014603	0.0169754	0.0274653	0	0.113136	0.0586365	0.0137601	0	0.00612246	0.00908806	0.0399965	0.0073851	0.921095	0
Aox1	0	0.00113037	0	0	0	0	0.000369787	0.00165112	0.00940679	0.00128761	0.00214213	0	0.000684951	0	0	0	0	0	0	0	0	0	0	0	0	0	0	0
Aox3	0.000622393	0	0	0	0	0	0.00144038	0.00660339	0.00901462	0	0	0.000434944	0.00127084	0	0	0	0	0	0	0	0.00146362	0	0	0	0	0	0.00353851	0
Bzw1	1.67205	1.65256	1.70751	2.02588	1.94446	1.41054	2.22689	2.22537	2.01575	1.94967	1.39751	1.63593	0.940063	0.957011	1.66448	1.49283	1.59822	2.64189	2.66934	1.93697	2.34126	2.20335	2.00792	1.88024	3.12438	2.01945	2.90386	1.16152
Clk1	5.62661	2.99456	2.33255	0.537559	0.961237	2.16575	0.806522	1.41969	2.55507	1.11578	2.72005	1.76024	2.34843	1.4622	1.12255	0.997745	0.906305	1.87864	3.46142	3.6637	2.54966	3.42801	3.63346	3.30777	3.34985	4.31316	1.28554	12.2669
Ppil3	0.263827	0.213334	0.210389	0.238222	0.186515	0.206122	0.244786	0.263648	0.263329	0.245496	0.217444	0.17581	0.0771597	0.0581684	0.282417	0.328758	0.133481	0.352241	0.384885	0.362433	0.431049	0.506897	0.357261	0.412709	0.423905	0.443283	0.341584	0.274237
Nif3l1	0.0972475	0.0774611	0.0901713	0.0725411	0.0575604	0.0859808	0.0713091	0.0749412	0.0516004	0.0917056	0.104621	0.0764269	0.0564555	0.00771979	0.100457	0.10325	0.0521409	0.0819929	0.0647789	0.0723375	0.0976907	0.197063	0.064594	0.0935654	0.0940774	0.0990719	0.0827696	0.173169
Orc2	0.260032	0.243502	0.19489	0.173466	0.322995	0.195957	0.132199	0.133096	0.121616	0.147813	0.147605	0.109336	0.0342598	0.194944	0.150489	0.124748	0.177683	0.277632	0.193006	0.188109	0.246991	0.225106	0.249025	0.215609	0.25438	0.298397	0.435472	0.254492
Gm15834	0.0390408	0.0333895	0.0310281	0	0.0323131	0.0128354	0.00455238	0.0022528	0.0161765	0.00240872	0.00137335	0.00322013	0	0	0.0055302	0.0053976	0	0	0.0233742	0.0266708	0.00830061	0.00365035	0.0161896	0.0186494	0.0202401	0.0199931	0.00341193	0.0510783
Fam126b	0.289657	0.284912	0.209508	0.0504613	0.118529	0.267446	0.0801803	0.139894	0.198512	0.129866	0.22569	0.128838	0.0497735	0.0109119	0.0842777	0.0796421	0.0523231	0.0570042	0.16851	0.205308	0.114076	0.135297	0.138353	0.110359	0.10031	0.162792	0.148477	0.676418
Ndufb3	1.02176	1.06197	1.27594	1.55427	1.76586	1.32164	1.47714	1.93473	1.52158	1.68033	1.40866	1.55219	0.853274	1.67346	1.59455	1.59957	1.55598	1.78114	1.44769	1.30027	1.34191	1.35717	1.12893	1.11321	1.33785	1.45202	2.31647	0.439497
Cflar	2.17474	2.19934	1.92651	0.614033	0.831541	1.80625	1.08943	0.977435	1.19602	1.13342	1.20897	1.21838	1.00687	0.907314	0.682547	0.45605	1.34235	0.544418	0.850499	1.45568	0.750096	1.03301	0.63052	0.498435	0.624571	0.716459	0.565128	4.39863
Casp8	1.35287	1.30542	1.02763	0.975884	1.02255	1.051	1.56232	1.03652	0.555819	0.800011	0.944566	0.674679	0.276124	0.324521	1.08742	0.649701	0.729781	0.406677	0.672509	1.02776	0.687926	0.89915	0.481762	0.511157	0.525718	0.860366	0.730433	0.934079
Trak2	0.0863445	0.07807	0.0961695	0.0525059	0.117609	0.119998	0.121237	0.176893	0.26239	0.210305	0.0727077	0.152543	0.220461	0.122121	0.0830959	0.0856542	0.0698782	0.124146	0.052519	0.123594	0.135919	0.18841	0.21562	0.203693	0.30452	0.0908408	0.131023	0.395428
Stradb	0.225402	0.232355	0.158649	0.0920433	0.120827	0.170093	0.0694331	0.0578194	0.0616602	0.104692	0.165414	0.143646	0.112674	0.00919595	0.0614151	0.0908778	0.0639268	0.165155	0.0957635	0.10546	0.0817963	0.0872712	0.160724	0.134436	0.294199	0.104854	0.0573036	0.176505
Tmem237	0.172632	0.178876	0.196176	0.143548	0.347774	0.121593	0.032934	0.0406947	0.044724	0.0745302	0.101023	0.0803244	0.0217414	0.0377514	0.0302268	0.0354118	0.07959	0.0317748	0.146742	0.120156	0.0831066	0.0555392	0.0360176	0.0460239	0.0560249	0.0704287	0.0964826	0.151769
G730003C15Rik	0.00687179	0.00692642	0.00567209	0.0244754	0.011621	0.00505643	0.00687443	0.0062389	0.00529575	0.00367018	0	0.00271927	0.00299808	0	0.0137523	0.029505	0.0164679	0.0293979	0.00138803	0.00494456	0.00948592	0.00628261	0.00357774	0.00159682	0.0441974	0	0.0134977	0
Als2	0.0696365	0.0660926	0.0772326	0.0427279	0.0297991	0.0485476	0.0562596	0.0243049	0.0704264	0.0947734	0.056079	0.0951115	0.0153726	0.00255958	0.0345694	0.0373434	0.0253073	0.141156	0.0556784	0.0315299	0.0242278	0.0311379	0.0485698	0.0382342	0.0337397	0.0124343	0.050462	0.109008
Fzd7	0.059801	0.0431239	0.0909423	0.0138207	0.023189	0.0921716	0.0658012	0.0355356	0.200309	0.128917	0.102481	0.0965523	0.00999387	0	0.0939226	0.0550141	0.0225721	0.0138473	0.0131372	0.0199823	0.00262712	0.00486031	0	0.00341361	0.00382046	0.0200071	0.00943524	0.114851
Gm973	0	0	0.00276645	0	0.000857972	0	0.00096814	0	0.0250941	0	0	0.00127837	0	0	0	0	0	0	0	0.00530839	0.00123004	0	0	0.00693472	0	0.147601	0.122036	0
Sumo1	0.996377	0.914499	1.02539	0.994461	1.1457	1.03144	1.43592	1.50831	1.6813	1.14067	1.21724	1.55097	0.938	0.854874	1.49978	1.44611	1.74627	1.62007	2.22066	1.50063	1.9891	2.21804	1.64875	1.77133	2.0328	2.11565	2.01272	0.369232
Nop58	0.50578	0.446189	0.569582	0.491213	0.771852	0.370661	0.30092	0.37906	0.453078	0.395608	0.389959	0.358348	0.0779633	0.38111	0.547299	0.697622	0.363329	0.526588	0.752663	0.856082	0.856374	0.62023	0.822224	0.865903	0.740992	1.07125	1.49763	0.341234
Bmpr2	0.801419	0.845472	0.698767	0.433432	0.399049	0.834385	0.487518	0.491336	0.700739	0.225227	0.471999	0.472585	0.263481	0.0207157	0.336162	0.211365	0.2481	0.198578	0.162921	0.418947	0.0825669	0.160315	0.0206231	0.0563506	0.0622488	0.325849	0.257054	0.852383
Fam117b	0.669389	0.703587	0.415925	0.307453	0.265531	0.54443	0.253738	0.595752	0.701858	0.332845	0.283074	0.288875	0.570608	0.597353	0.341542	0.374404	0.323142	0.49631	0.219112	0.416457	0.282413	0.388638	0.27616	0.228255	0.301696	0.199463	0.321208	0.60811
Ica1l	0.00799109	0.00600237	0.00686948	0.00110442	0.00090784	0.00617771	0.00215115	0.00941328	0.00795647	0.00100093	0	0.00241836	0.00419099	0	0.00590121	0.00524023	0	0	0	0.00469852	0.00706422	0.0360152	0	0.0019511	0.00722834	0	0.0123838	0
Wdr12	0.322499	0.31028	0.423573	0.25176	0.383456	0.293693	0.125778	0.110357	0.147626	0.101519	0.195352	0.158714	0.0501035	0.00990295	0.205142	0.256342	0.137421	0.109389	0.147015	0.28719	0.220329	0.380604	0.28983	0.237777	0.309502	0.353752	0.495313	0.331837
Carf	0.169016	0.196736	0.121019	0.0248891	0.067475	0.102167	0.0349388	0.0336553	0.0530018	0.103116	0.0788797	0.0668558	0.0340615	0.138727	0.028923	0.021706	0.0245006	0.0633978	0.067874	0.0986276	0.0659248	0.136196	0.0723524	0.0775975	0.058244	0.0985634	0.0637185	0.444513
Nbeal1	0.490192	0.528245	0.378923	0.162658	0.233757	0.523557	0.289401	0.330541	0.300229	0.314543	0.386283	0.576552	0.183174	0.230094	0.204733	0.205306	0.173701	0.280115	0.416926	0.39472	0.241222	0.244949	0.258027	0.217228	0.278233	0.192733	0.220146	1.13411
Cyp20a1	0.327919	0.370645	0.363623	0.360608	0.404521	0.151575	0.163744	0.209326	0.167526	0.241676	0.3727	0.123171	0.0395273	0.0212904	0.11603	0.13238	0.101754	0.112588	0.18484	0.225083	0.108932	0.14832	0.129585	0.215545	0.204683	0.173561	0.23665	0.128487
Abi2	0.172013	0.182088	0.184706	0.143515	0.216502	0.25025	0.0636258	0.0668925	0.0559543	0.136325	0.0958286	0.0667984	0.0241056	0.01247	0.0821212	0.0685605	0.0751653	0.0661689	0.100865	0.106837	0.0969126	0.159934	0.0255003	0.0463207	0.019232	0.0953003	0.16114	0.0960658
Raph1	0.113614	0.107524	0.131138	0.0343444	0.181297	0.227072	0.283025	0.327063	0.238585	0.300106	0.510249	0.0269963	0.0144699	0.0189344	0.196679	0.154104	0.168161	0.0571135	0.258947	0.173452	0.143944	0.293965	0.00923162	0.086355	0.00201347	0.111738	0.341282	0.420844
Cd28	0.00650207	0.00891938	0.00948843	0.00517247	0.0347133	0	0.0203807	0.0103386	0.0619764	0.0598703	0.0863228	0.000334574	0.0100566	0.192625	0.0302196	0	0.0285165	0.0592873	0.424736	0.577244	1.60879	2.35702	0.00314818	0.0508664	0.014992	0.0439381	0.0322633	0.0286555
Gm11579	0	0	0	0	0.000522465	0	0	0	0	0	0	0	0	0	0.000503748	0	0	0	0	0.00344666	0.00599003	0.00941325	0	0.00161907	0	0	0	0
Ctla4	0.00128462	0.0011714	0.00816375	0	0.00754391	0.00836356	0.00202579	0.00190997	0.00548918	0	0.00157632	0.000200997	0	0	0.00417627	0.0399925	0.0986924	0	0.023307	0.0875979	0.1334	1.27924	0.0022947	0.465744	0	0.00342458	0	0
Icos	0.00691843	0.00925647	0.0244008	0.00783859	0.010588	0.0282232	0.00409937	0.00147476	0.0166972	0.0695381	0.0185054	0.000574863	0.00720049	0.0052166	0.0061574	0.0128512	0.100656	0	0.233967	0.200323	0.322812	2.08195	0	0.0226892	0.00619285	0.658711	0.0226827	0
Pard3b	0.162542	0.144327	0.0571924	0.0215779	0.060422	0.0964242	0.00379358	0.00766274	0.0118963	0.0276084	0.0297687	0.0179743	0.012167	0	0.00451389	0.00486555	0.0408961	0.00865142	0.0131064	0.0548441	0.0193511	0.0100523	0.0231474	0.111077	0	0.135955	0.00483704	0.660606
Pard3bos1	0.00755888	0.00803022	0.00280866	0	0	0.00560562	0	0	0	0	0	0	0.00118803	0	0	0	0	0	0	0.000566852	0	0	0.0022725	0.00602945	0	0.0142477	0.00126376	0
Nrp2	0.394412	0.484058	0.628395	0.473401	0.333473	0.470441	0.575031	0.197951	0.171196	0.77067	0.152097	0.232664	0.0385304	0.0164402	0.148217	0.0272167	1.16089	0.0168767	0.0345084	0.230328	0.0601506	0.0418008	0.046402	0.351451	0.043007	0.0580929	0.169509	1.04048
Gm4208	0	0	0	0.00229502	0	0	0	0	0	0	0	0	0	0	0	0	0	0	0	0.00379267	0.0129303	0	0	0	0	0	0	0
Ino80d	0.654476	0.63372	0.498344	0.195577	0.282608	0.617174	0.298741	0.349513	0.671069	0.29242	0.399653	0.498583	0.43499	0.56969	0.23627	0.296341	0.567323	0.187558	0.399239	0.536235	0.352987	0.567062	0.512953	0.356289	0.478219	0.36255	0.448315	1.1304
Ino80dos	0.0545116	0.0443118	0.0289581	0.0262581	0.0153862	0.0450625	0.00771493	0.016557	0.0305203	0	0.0611184	0.0213681	0.053151	0	0.0154569	0.0220406	0.00990808	0.029465	0.0468202	0.0134997	0.0250706	0.0634196	0.0268596	0.0209189	0.0318376	0.107263	0.0452268	0.0718316
Gm20342	0.206482	0.209832	0.167305	0.0179472	0.110498	0.197005	0.0463092	0.0789033	0.236353	0.102517	0.180902	0.2151	0.271851	0.21162	0.0621872	0.0635117	0.138913	0.101027	0.0909609	0.174849	0.0973933	0.133987	0.0944867	0.114469	0.325867	0.152983	0.344107	0.909539
Ndufs1	0.337148	0.380946	0.346281	0.367467	0.471341	0.393653	0.316098	0.375346	0.300766	0.553411	0.195792	0.329969	0.240433	0.351981	0.245919	0.270964	0.321803	0.233982	0.39031	0.315982	0.356485	0.286253	0.249684	0.361378	0.526622	0.334845	0.417305	0.436604
Eef1b2	3.99381	5.28202	6.93034	9.73522	8.98154	5.88736	6.25334	8.64991	6.60435	6.05719	6.72377	6.54924	2.18617	3.30907	10.7867	16.6366	8.36653	8.90353	9.49174	8.68325	12.1939	11.2761	9.79067	12.1045	6.36873	13.9072	11.9903	1.48178
Zdbf2	0.000635028	0	0	0	0	0	0	0	0	0	0	0	0	0	0	0	0	0	0	0	0	0	0	0	0	0	0	0
Adam23	0.000727203	0.000867398	0	0	0	0	0.000456244	0.000928251	0.00232193	0	0	0	0	0	0.0361881	0.00870555	0.261447	0	0	0	0	0	0	0	0.0047404	0	0.00178943	0.0113669
Mdh1b	0	0	0	0	0	0	0	0	0	0	0	0	0	0	0	0	0	0	0	0	0	0	0.00215872	0	0	0	0	0.0285874
Fastkd2	0.146306	0.165759	0.163239	0.131517	0.149755	0.142472	0.0881615	0.0544465	0.078977	0.13489	0.123915	0.0662859	0.0145006	0.00397936	0.0701675	0.0618153	0.0811622	0.0791173	0.0520759	0.181826	0.0669609	0.158791	0.0825158	0.104639	0.0783051	0.0982452	0.193749	0.101496
Klf7	0.816721	0.634626	0.482752	0.162349	0.204798	0.944394	0.308757	0.327314	0.477539	0.407539	0.592011	1.39937	0.918529	0.494191	0.238636	0.157269	0.293243	0.451266	0.329022	0.389474	0.171823	0.152344	0.193909	0.283092	0.288957	0.38972	0.23733	0.822405
Gm26649	0.00996596	0.0145232	0.0061727	0.0111766	0.000816705	0.0186506	0.00472066	0.00565717	0.00325576	0.00726212	0.00973209	0.0244701	0.0129691	0	0.00535053	0.00228274	0	0	0	0.00201105	0	0	0.00185318	0.00234535	0	0.00967964	0.00548068	0
Creb1	0.891058	0.900058	0.755887	0.306785	0.55998	0.995192	0.498104	0.542123	0.680468	0.515251	0.557512	0.706035	0.527921	0.400756	0.530112	0.641912	0.593504	0.407976	0.956744	0.68837	0.599843	0.556476	0.629531	0.493043	0.74022	0.525584	0.630501	1.75026
Mettl21a	0.404111	0.371103	0.171386	0.103052	0.14626	0.14283	0.0954459	0.098309	0.0838945	0.15516	0.205629	0.0481055	0.0179162	0.032066	0.115376	0.102883	0.0903068	0.167271	0.0733678	0.209808	0.156421	0.174663	0.0524546	0.117522	0.0460651	0.17575	0.15127	0.254877
Ccnyl1	0.0492262	0.0791853	0.0947708	0.0172965	0.0600473	0.106707	0.0611397	0.040044	0.0515918	0.0422356	0.0330376	0.232617	0.0347706	0	0.0334476	0.0478528	0.0904679	0.0722761	0.0370718	0.0337693	0.0244945	0.0663944	0.0226925	0.0325359	0.0295002	0.00665967	0.0143004	0.232091
Fzd5	0.0280129	0.0298454	0.0438259	0.0317055	0.0246302	0.0342865	0.0345074	0.0203369	0.0174707	0.0194856	0.0516499	0.0648114	0.0198895	0	0.0149841	0.012433	0.0284612	0.0094564	0.142727	0.0426311	0.0343729	0.00927528	0.0157538	0.014884	0.0278026	0	0.00877345	0.0531347
Plekhm3	0.432141	0.374903	0.28709	0.15849	0.155705	0.312408	0.325895	0.431538	0.971322	0.421009	0.266991	0.234776	0.174333	0.0179262	0.424703	0.471359	0.136993	1.52482	0.182353	0.311996	0.12152	0.0877381	0.608826	0.645908	0.311864	0.0501673	0.290442	0.682873
D630023F18Rik	0.00475	0.00182908	0.0117922	0.0131753	0.014344	0.0642367	0.00520025	0.0140432	0.00346763	0.00477993	0.00152027	0.0730345	0.0320982	0.00194424	0.00398015	0	0	0	0	0.0011967	0.00146473	0	0	0	0	0	0.0148618	0
Idh1	0.301831	0.309574	0.295526	0.323358	0.257615	0.312459	0.700941	1.77278	1.04958	0.688939	0.416245	0.241554	0.404465	0.0713242	0.265098	0.112699	0.295236	0.307816	0.0810272	0.229094	0.0802397	0.140726	0.0929649	0.09135	0.0928131	0.0997573	1.04668	0.12931
Pikfyve	0.25957	0.35521	0.309341	0.168057	0.182157	0.329123	0.311564	0.295444	0.471543	0.368768	0.311513	0.304875	0.260001	0.248728	0.176067	0.144703	0.229432	0.171742	0.129849	0.185587	0.116582	0.169722	0.267136	0.243338	0.223734	0.121464	0.202166	0.791587
Map2	0.00155301	0.00781915	0	0	0	0	0.00126756	0.000652306	0.00707483	0.00760429	0.00743758	0.00397867	0.00169934	0	0.00072512	0	0	0	0.00731184	0.00866785	0.0139191	0.0262536	0	0.00645008	0.142227	0.00784976	0	0.026175
Unc80	0	0	0	0	0	0	0	0	0	0	0	0	0	0	0	0	0	0	0	0	0.00227583	0	0	0	0	0	0	0
Rpe	0.19638	0.264254	0.232909	0.185588	0.234658	0.241977	0.335308	0.306998	0.403215	0.269153	0.148248	0.302343	0.378877	0.543766	0.284445	0.297281	0.320953	0.484491	0.204447	0.198156	0.305725	0.236476	0.316797	0.210893	0.324247	0.264459	0.362353	0.283835
Kansl1l	0.505114	0.506072	0.344403	0.100932	0.231246	0.388964	0.115005	0.0935148	0.211179	0.0754811	0.264973	0.186613	0.110165	0.0584623	0.075726	0.0776756	0.128838	0.270399	0.270787	0.245133	0.119149	0.138964	0.244341	0.162911	0.580294	0.131858	0.146253	1.40363
Acadl	0.501877	0.571664	0.687113	1.21818	1.12318	0.79119	0.568523	0.500204	0.420149	1.02455	0.77624	0.808732	0.418203	1.32921	1.00869	2.63408	1.28625	1.92231	1.10605	0.984389	0.987294	1.09448	0.82846	0.775772	1.03991	0.897245	1.4521	0.301095
Lancl1	0.162531	0.188204	0.086338	0.116433	0.114494	0.0941882	0.0439784	0.0674593	0.051878	0.126268	0.168982	0.0682724	0.0169372	0.00721066	0.0878939	0.123312	0.048865	0.428132	0.209947	0.2085	0.199263	0.223687	0.16995	0.164279	0.166711	0.141496	0.239784	0.17766
Erbb4	0	0	0	0	0	0	0	0	0	0	0	0	0	0	0	0	0	0	0	0	0.00123281	0	0	0	0	0	0	0
Ikzf2	0.299046	0.368525	0.171858	0.0269619	0.0715523	0.234432	0.015625	0.0158925	0.0928694	0.00327436	0.0753181	0.0155285	0.0198951	0.175351	0.0545713	0.087999	0.0529252	0.236623	0.60621	0.419285	0.257807	3.7684	0	0.0302896	0.043102	0.865087	0.611357	0.544806
Spag16	0	0	0	0	0	0	0	0	0	0	0	0	0	0	0	0	0	0	0	0	0.00292516	0	0	0	0.00888706	0	0.00106726	0
Bard1	0.0135856	0.0222436	0.0112233	0.029709	0.239576	0.0258162	0.0156736	0.0106637	0.0641991	0.0830507	0.025237	0.0394279	0.0125782	0.0321801	0.0189606	0.00953559	0.0139724	0.0170189	0.00286443	0.0318038	0.0280202	0.00952626	0.019721	0.0131892	0.0374397	0.00725117	0.238456	0.0371651
Atic	0.335156	0.348214	0.406868	0.515389	0.564069	0.372457	0.195363	0.28257	0.351034	0.266367	0.252678	0.234085	0.0736352	0.0811382	0.323287	0.297516	0.233391	0.377874	0.400582	0.443953	0.609134	0.809228	0.519453	0.617125	0.540539	0.830744	0.742619	0.308318
Fn1	0.0885013	0.147748	1.75257	2.87058	3.2282	1.48071	13.792	17.9711	0.967583	8.38215	0.513857	0.893648	0.191894	0.552359	1.13383	0.333788	0.83876	0.611969	0.174049	0.999491	0.169041	0.571189	0.0937031	0.0693	0.398244	0.303628	6.25031	0.341248
4933417E11Rik	0	0	0	0	0	0	0.00239969	0.00441692	0.00156292	0	0	0.00135042	0	0	0	0	0	0	0	0	0	0	0	0	0	0.00342458	0	0
Mreg	0.000609381	0.00332702	0	0	0.0042303	0.00481455	0.00218406	0.000901813	0	0	0	0.0251283	0.00244863	0	0.0214296	0	1.4241	0.0141647	0	0.000693728	0	0	0.0265873	0.0619503	0.0278517	0	0.00345948	0.0249637
D230017M19Rik	0.0917108	0.0723852	0.0424838	0.0125029	0.010839	0.0484845	0.0040802	0.00490421	0.0241813	0	0.0503776	0.0298689	0.00561698	0	0.00442972	0.00367811	0.0301479	0	0.0119632	0.0708261	0.0315155	0	0.0286949	0.0445919	0.0911246	0.0245585	0.0100002	0.10506
Pecr	0.373514	0.413277	0.289731	0.210912	0.145011	0.301731	0.0254277	0.0294496	0.0597312	0.229837	0.105091	0.120867	0.0461333	0.00388847	0.0457174	0.0118029	0.0866809	0.0359572	0.077632	0.157063	0.0516685	0.0352805	0.0234033	0.0538384	0.0140191	0.0368742	0.0511923	0.123818
Xrcc5	0.185985	0.201455	0.100375	0.0849735	0.0968645	0.153156	0.0121411	0.00902207	0.0338253	0.0547718	0.0692255	0.0727053	0.0176846	0.0377684	0.0168373	0	0.0324661	0.0519602	0.132989	0.138883	0.232184	0.180756	0.140899	0.180604	0.0940954	0.17657	0.0495175	0.225627
Smarcal1	0.108126	0.129344	0.117985	0.0581348	0.115682	0.178427	0.0817539	0.0710509	0.126124	0.15013	0.0457188	0.0707593	0.0302595	0.0031251	0.0778282	0.0769376	0.14353	0.141116	0.083186	0.131495	0.0768753	0.0654206	0.0648124	0.0615022	0.085319	0.107282	0.0976187	0.170583
Rpl37a	13.5795	19.0029	24.0597	36.1046	31.6856	23.9662	34.4748	37.787	32.5574	25.5275	30.9659	27.4121	9.92882	11.9494	40.0736	34.0855	36.0164	35.3906	41.1718	32.9028	53.9481	49.4567	50.9328	51.4498	30.5243	63.367	34.8667	5.05648
Igfbp2	0.0259789	0.0303898	0.00113532	0	0.00363033	0	0.00149723	0.00222896	0.00901217	0	0.0684219	0.00193184	0.0154238	0	0	0	0	0	0.00956545	0.0211347	0.0295889	0.0808242	0.0333973	0.0133587	0.0101827	0.0206598	0.00331309	0.145444
Igfbp5	0.000553935	0	0.00302604	0.00406771	0	0	0.00203395	0	0	0	0	0	0	0.00484106	0	0	0	0	0	0.000459579	0	0	0	0.00293927	0	0.0114655	0.0013577	0
Tns1	0.510323	0.499357	0.350657	0.125866	0.0786934	0.54832	0.0818429	0.0177463	0.0706523	0.238394	0.118029	0.258604	0.0819557	0.0750448	0.055045	0.0139884	0.0475671	0.277474	0.0790201	0.317933	0.0367662	0.0585119	0.0101519	0.0622952	0.00297244	0.0808356	0.184509	1.54994
Rufy4	0.000706636	0.000931744	0.00295199	0.00245206	0.00874615	0.218133	0.00643628	0.00458134	0.00910545	0.000827606	0.00680208	0.612441	0.114551	0	0.00742166	0	0	0	0	0.021457	0.00118159	0	0	0	0	0.012988	0.00525311	0
Cxcr2	0.0299285	0.02848	0.128395	0.156825	0.310516	6.64565	0.164227	0.0461409	0.268457	0.408503	0.144415	18.2082	9.38532	1.03712	0.0710108	0.0524804	0.190161	0.432606	0.00425272	0.309648	0.0342191	0.0630565	0.0274699	0.0360525	0.0583066	0.0120416	0.101652	0.109896
Cxcr1	0	0.00285761	0.00029699	0	0	0.063914	0.00326128	0.00204777	0.00402819	0.00122843	0.00440384	0.376063	0.0521189	0	0.00231213	0	0	0.0094564	0	0	0	0	0	0	0	0	0	0
Arpc2	5.12952	4.99783	6.48656	7.7392	7.6763	7.56329	11.6982	12.6352	13.4825	10.7548	6.43998	9.90261	10.9789	9.09292	9.61636	11.0662	9.43035	6.37734	8.32375	6.42288	7.09814	7.92675	6.43206	6.05837	5.75016	5.2439	9.02036	2.14993
Aamp	1.24651	1.29744	1.05737	1.13348	0.906265	1.06771	0.977235	1.01024	1.01527	1.30618	1.07717	1.11998	0.518095	0.36167	0.922823	0.964411	1.13831	0.955152	1.34508	1.05483	1.03841	1.18083	1.00363	0.929804	0.876046	1.3116	0.802983	0.821215
Pnkd	0.535254	0.53743	0.487227	0.603166	0.59244	0.447088	0.340624	0.377567	0.380001	0.388314	0.69575	0.516633	0.205532	0.235477	0.439546	0.449192	0.511836	0.558061	0.559169	0.413388	0.702419	0.729694	0.487476	0.607075	0.45974	0.665677	0.459133	0.261989
Tmbim1	0.342371	0.276266	0.36748	0.16419	0.223296	0.28544	0.455186	0.423868	0.243281	0.379228	0.701922	0.136896	0.0281633	0.0492539	0.259714	0.0997479	0.34418	0.374685	0.15898	0.209289	0.101279	0.118849	0.0154652	0.101769	0.0512741	0.140347	0.215639	0.502829
Catip	0.467221	0.218235	0.126007	0.0195766	0.0533232	0.119873	0.00989904	0.0158004	0.0678722	0.0195414	0.17103	0.0144242	0.0111309	0.0020915	0.00248021	0.00620253	0.00279989	0	0.0280495	0.141509	0.0117285	0.0212879	0.00282167	0.0339596	0.00684074	0.0356149	0.00287535	0.502934
Slc11a1	2.058	1.50424	1.58551	0.939978	0.732292	1.51561	1.65249	1.22749	1.87765	1.40701	1.46504	1.16075	0.696274	0.763487	0.198743	0.0501933	0.107514	0.0969391	0.216899	0.952691	0.143869	0.160356	0.0188231	0.199417	0.084696	0.207053	0.123633	1.46081
Ctdsp1	0.356948	0.324249	0.239627	0.246153	0.301088	0.597025	0.457291	0.589135	0.847455	0.459429	0.477751	0.702871	0.783511	0.191843	0.373056	0.306954	0.401307	0.43026	0.629162	0.357213	0.541337	0.442734	0.571247	0.377568	0.549426	0.597762	0.54982	0.405992
Usp37	0.2487	0.210324	0.209933	0.119316	0.222246	0.217677	0.135142	0.127637	0.196818	0.157907	0.244572	0.219648	0.0625093	0.0148004	0.130603	0.125043	0.111368	0.180546	0.240901	0.194821	0.262251	0.300144	0.249403	0.17321	0.231967	0.359187	0.287723	0.423359
Cnot9	0.0958008	0.111823	0.126678	0.123908	0.204593	0.154848	0.135175	0.106557	0.178826	0.264384	0.050234	0.118362	0.0391567	0.106207	0.110381	0.125168	0.12023	0.158428	0.102517	0.161737	0.15431	0.146335	0.0959239	0.0837079	0.101016	0.131935	0.212013	0.113682
Plcd4	0.00352823	0.00334756	0.00509694	0.0013796	0.00281822	0.00839732	0.00111022	0.000688535	0.00459813	0	0	0.00123833	0	0	0	0.00346934	0	0	0	0.00203219	0.00330263	0.00585742	0.00684238	0	0	0	0	0
Zfp142	0.0997687	0.104296	0.100681	0.056934	0.0500339	0.115583	0.0582659	0.0615867	0.0808813	0.0664005	0.109515	0.072372	0.079765	0.00659531	0.0413706	0.0545192	0.0552816	0.122277	0.0288387	0.0728394	0.0687829	0.0752145	0.071562	0.0635855	0.0949598	0.0812785	0.056001	0.49045
Bcs1l	0.160773	0.176001	0.151133	0.0753159	0.12726	0.187684	0.0474424	0.0486147	0.0667639	0.0365167	0.112975	0.0767087	0.0707735	0.0401371	0.0850347	0.0926007	0.0262677	0.065849	0.0924405	0.14219	0.0810748	0.0959137	0.117848	0.129522	0.0794663	0.125449	0.16006	0.0838074
Rnf25	0.173162	0.1399	0.138871	0.0402163	0.0648681	0.170647	0.0971687	0.113825	0.111254	0.0612629	0.140538	0.123715	0.206733	0.00484106	0.114305	0.105984	0.0483833	0.097545	0.111765	0.137918	0.109661	0.138986	0.123811	0.135973	0.155129	0.0839864	0.101724	0.215462
Stk36	0.00716419	0.00756617	0.00789314	0.00527747	0.0111477	0.0297705	0.00242283	0	0	0	0.00944895	0.00416793	0.00549657	0	0.00335369	0.00299037	0.00499563	0.00764649	0.00591835	0.0112735	0	0	0	0.00469767	0	0	0.00130243	0.054145
Ttll4	0.0901963	0.101959	0.084096	0.071501	0.0793541	0.129409	0.037564	0.0453071	0.100135	0.0819008	0.0430796	0.0458435	0.0137322	0.0525934	0.0351984	0.0440881	0.0349345	0.124293	0.0785692	0.0668834	0.0511484	0.039766	0.0626574	0.0403941	0.0417724	0.0476983	0.0544282	0.274455
Cyp27a1	0.239795	0.263063	0.167888	0.0598163	0.0725677	0.161811	0.151986	0.332729	0.178715	0.135417	0.605763	0.0358603	0.0137126	0.0130288	0.217635	0.356973	0.0717133	0.290188	0.0449997	0.15204	0.0303669	0.0201369	0.0860267	0.0435213	0.0343228	0.0334636	0.096257	0.588187
Wnt6	0.00122062	0	0.00171824	0.0084673	0.00768341	0	0.0140972	0.0248198	0.0988851	0.00488553	0	0.0012368	0	0	0.00514575	0.00953222	0	0	0	0.00157718	0	0	0	0	0	0	0.0228522	0
Wnt10a	0.00375981	0	0	0	0	0	0	0	0	0	0.00194707	0	0	0	0	0	0	0	0.00294632	0.00880041	0	0	0.0156343	0.0434365	0.19365	0	0	0
Cdk5r2	0.000510161	0.00319154	0	0	0	0	0	0.000892023	0	0	0.0113865	0	0	0	0	0	0	0	0	0	0	0	0	0.00302084	0.0136401	0	0	0
Cfap65	0	0.0033976	0	0	0	0	0	0	0	0	0	0	0	0	0	0	0	0	0	0	0	0	0	0	0	0	0	0
Nhej1	0.037717	0.0451646	0.0431098	0.0458833	0.0308705	0.0496638	0.0434527	0.0463031	0.0275905	0.0110928	0.0744283	0.0635605	0.0674201	0.14936	0.028291	0.0387436	0.0340609	0.00987498	0.0643386	0.0486532	0.0308004	0.0290141	0.0397964	0.0378299	0.093588	0.0159874	0.0594576	0.0115629
Cnppd1	0.601985	0.498675	0.434946	0.227667	0.327277	0.658252	0.594999	0.63753	0.808325	0.657512	0.680535	0.967838	0.685277	0.475654	0.405131	0.339778	0.548832	0.603641	0.486606	0.513417	0.477702	0.678843	0.485038	0.413306	0.600467	0.503865	0.404584	0.26831
Retreg2	0.539798	0.506496	0.442514	0.365207	0.475975	0.720677	0.380757	0.290437	0.491732	0.647891	0.590217	0.924216	0.365111	0.368573	0.298779	0.255638	0.349886	0.294899	0.479074	0.477465	0.518399	0.740254	0.351522	0.443094	0.242712	0.590829	0.513322	0.36592
Zfand2b	0.279792	0.238105	0.192409	0.156416	0.21902	0.249573	0.280701	0.374499	0.324684	0.344906	0.255939	0.340174	0.466134	0.42038	0.216049	0.267604	0.24212	0.150039	0.290446	0.279394	0.258516	0.317895	0.331068	0.228986	0.549536	0.139686	0.320986	0.231795
Abcb6	0.0747109	0.0511439	0.0705001	0.0527007	0.0638246	0.0310572	0.0148909	0.0171696	0.0292539	0.00769325	0.0765968	0.0410093	0.0160701	0.00194424	0.00662299	0.00865153	0.00779551	0	0.00514737	0.062739	0.0115601	0.0104374	0.0149691	0.0387263	0.00911679	0.0233738	0.0175335	0
Atg9a	0.144135	0.127965	0.115928	0.105852	0.0784238	0.253985	0.130226	0.296052	0.21692	0.155552	0.0780635	0.272496	0.359864	0.229316	0.0716054	0.0897324	0.0269946	0.056879	0.101539	0.124461	0.0811937	0.0748098	0.0562434	0.0919122	0.0712797	0.0861057	0.156858	0.215305
Ankzf1	0.239044	0.155373	0.136983	0.0725451	0.0995229	0.16223	0.0769562	0.0928196	0.151689	0.221285	0.0613409	0.125178	0.142908	0.0448751	0.0909618	0.104459	0.0311659	0.148017	0.159665	0.200336	0.107766	0.0992981	0.106119	0.166652	0.140902	0.156738	0.185635	0.450856
Glb1l	0.0542943	0.0793659	0.0757242	0.0336227	0.0327874	0.0463064	0.0205593	0.0309539	0.023054	0.0736283	0.0591804	0.0290922	0.0146642	0	0.0236984	0.0363415	0.0224877	0.0445595	0.0323511	0.0306245	0.0135444	0.0024293	0.0135613	0.0207868	0.0481901	0.0239385	0.0260322	0.237855
Stk16	0.355284	0.26024	0.277495	0.266716	0.375191	0.311253	0.32942	0.427927	0.352257	0.313632	0.243599	0.302601	0.379517	0.624534	0.313973	0.32961	0.136027	0.314743	0.512352	0.388633	0.386456	0.328125	0.242782	0.302397	0.405213	0.313647	0.724912	0.426776
Tuba4a	0.0580722	0.0543411	0.0800986	0.0453159	0.290089	0.259543	0.258021	0.36493	0.473014	0.390173	0.108943	0.464863	1.21202	2.21229	0.201527	0.241982	0.10852	0.458309	0.43784	0.348892	0.597885	0.649981	0.63556	0.618199	0.303514	0.655742	2.33278	0.097942
Dnajb2	0.337146	0.25635	0.146186	0.107568	0.0314377	0.082048	0.06453	0.0667268	0.101671	0.0540133	0.197223	0.107802	0.0635267	0.302485	0.0668891	0.0820469	0.451778	0.124496	0.256658	0.22728	0.260007	0.291887	0.306814	0.311054	0.0741927	0.359455	0.0426147	0.544305
Ptprn	0	0.00485005	0	0	0	0	0.00388548	0.000750124	0	0	0	0.00364113	0	0	0	0	0.00312813	0	0	0.00120505	0	0	0	0	0	0	0.00267371	0
Dnpep	0.266239	0.263362	0.20831	0.162289	0.227801	0.298919	0.380789	0.357588	0.301847	0.536714	0.319682	0.229364	0.120764	0.297541	0.303245	0.353925	0.20171	0.494124	0.252732	0.275133	0.224289	0.227411	0.33605	0.283482	0.392669	0.247732	0.357688	0.241507
Speg	0.136855	0.161869	0.229074	0.348278	0.167307	0.231427	0.0200407	0.0150137	0.0253522	0.0436678	0.0276468	0.117108	0.0149214	0.00506933	0.0255773	0.00565513	0.103267	0.0121887	0.00471831	0.0900627	0.0254237	0.0466803	0.0134135	0.00973209	0.0157901	0.0274481	0.00760639	0.0589835
Gmppa	0.228645	0.259643	0.245982	0.229324	0.188832	0.18877	0.280732	0.206521	0.208451	0.452017	0.16533	0.102342	0.0471155	0.20893	0.195964	0.175765	0.144627	0.339863	0.150344	0.249386	0.150495	0.188489	0.139064	0.174744	0.201387	0.236271	0.208536	0.0935798
Chpf	0.00865214	0.00272116	0.00884091	0.0121095	0.00739957	0	0.00259383	0.00152478	0.00923346	0.00355132	0.00845799	0.00421253	0.0013	0.00597997	0.00951251	0.0175145	0.00781464	0	0.166461	0.0657924	0.0880719	0.139848	0.038225	0.0401941	0.0157136	0.0995351	0.013884	0.0450343
Obsl1	0	0	0	0	0	0	0	0	0.00756105	0	0	0	0	0	0	0	0	0	0	0.000879505	0.00123281	0	0	0	0	0	0.00614381	0
Tmem198	0	0	0	0	0.00818684	0	0.000999612	0	0	0	0	0	0	0	0.00123536	0	0	0	0.0494514	0.0136969	0.00795011	0	0.000529023	0.00552306	0	0	0.00591291	0
Stk11ip	0.143706	0.209662	0.149504	0.0924453	0.1037	0.171468	0.0756102	0.0814281	0.0793878	0.0822955	0.0662933	0.119459	0.0531093	0.00686702	0.0806399	0.0388496	0.0461588	0.0768966	0.0546056	0.0796815	0.046544	0.0572088	0.067423	0.0465697	0.12393	0.0858863	0.0550148	0.306404
Slc4a3	0.00517368	0.00760317	0.00985765	0	0.00758757	0	0	0.000799829	0	0	0	0	0	0	0	0	0	0	0	0.00151469	0.000537709	0	0.0133905	0	0.0139572	0.00523652	0	0.0657835
Epha4	0.00121879	0	0	0	0	0	0.00105794	0.0314231	0.128478	0	0	0	0	0	0	0	0	0	0	0.000646379	0	0	0	0	0	0	0.00815607	0
Sgpp2	0	0	0	0	0	0	0	0	0	0	0	0	0	0	0	0	0	0	0	0	0.000417285	0	0.00749447	0.008123	0	0	0	0
Farsb	0.254025	0.197462	0.291972	0.298438	0.284027	0.210033	0.154954	0.21252	0.161549	0.28877	0.271003	0.163732	0.0583138	0.0950515	0.204107	0.290645	0.126911	0.165125	0.245628	0.367479	0.366521	0.423989	0.93188	1.24375	0.75836	0.271636	0.302221	0.0941591
Mogat1	0.000529612	0.00241615	0	0	0.00188668	0	0.000400439	0	0.00243283	0	0.00157632	0	0.0013	0	0.00143879	0	0	0.0235646	0	0.00211276	0.0127288	0	0.0196636	0.0125902	0.058863	0	0.00139273	0
Acsl3	0.0494212	0.0304011	0.0467861	0.0366398	0.0579697	0.0281718	0.0443637	0.0595006	0.0454887	0.058782	0.261865	0.0289841	0.00830777	0	0.0851977	0.0655822	0	0.0043909	0.0636603	0.0706872	0.0180043	0.0183032	0.140616	0.0490816	0.110475	0.270443	0.146778	0.0973675
Utp14b	0.0275236	0.0234638	0.0135846	0.00034072	0.0174301	0.01225	0.0332165	0.0359468	0.0261897	0.0252069	0.209579	0.0200929	0.0158623	0.0785985	0.0601783	0.0300038	0.00948924	0.0267892	0.0373738	0.0633388	0.0119832	0.0143726	0.0912593	0.0558648	0.151465	0.0957234	0.136804	0.138042
Scg2	0.00196442	0	0.00259559	0	0.00162452	0	0.000791805	0	0	0	0	0.00338521	0	0.0423777	0	0	0	0	0	0.00051603	0.00199685	0	0.00169652	0	0	0	0	0
Ap1s3	0.00511717	0.00705782	0.0169996	0.0161772	0.0134464	0.0326572	0.0418204	0.0279244	0.112685	0.0125083	0.00394715	0.0216355	0.0401645	0.00895852	0.221605	0.590719	0.131583	0.204309	0.0761091	0.0997918	0.0629601	0.0754314	0.353729	0.219824	0.40529	0.280189	0.154687	0
Wdfy1	0.285298	0.377806	0.363548	0.0827912	0.21541	0.560371	0.149085	0.106319	0.116411	0.177222	0.0975529	0.319449	0.197497	0.312269	0.104833	0.170051	0.0747709	0.152027	0.252953	0.162342	0.105024	0.138623	0.0928632	0.195297	0.140527	0.144671	0.202096	1.11812
Mrpl44	0.237928	0.21714	0.225623	0.188559	0.211603	0.262445	0.189633	0.161415	0.158547	0.142694	0.190924	0.172738	0.122411	0.076108	0.197714	0.247161	0.207599	0.235514	0.267761	0.285313	0.239047	0.259902	0.180674	0.249399	0.216843	0.329192	0.401354	0.172023
Serpine2	4.97954	5.82235	3.88488	2.97882	2.35497	3.19217	0.180635	0.204503	0.585191	0.566166	0.663316	1.12524	0.321195	0.81825	0.264709	0.187338	0.562726	0.107407	0.639568	2.20392	0.360887	0.409084	0.0921111	0.366084	0.101606	0.500876	0.13348	1.82027
Fam124b	0	0	0	0	0	0	0	0	0	0	0	0	0	0	0	0	0	0.0216548	0.0299536	0.00171481	0.00193273	0.00786819	0	0.00203222	0	0.0913449	0.0283509	0
Cul3	0.715984	0.742903	0.609688	0.562462	0.711102	0.975498	0.86519	0.871077	1.05127	0.798708	0.862908	1.1503	0.984503	1.12996	0.698606	0.625272	0.542519	0.93865	1.04041	0.697697	0.864993	0.805767	0.725366	0.746097	0.801793	0.827762	1.00001	0.499214
Dock10	2.60473	2.66436	1.73744	0.804501	1.2377	2.01795	0.894127	1.16328	1.54391	1.06237	1.0547	0.41598	0.246183	0.322972	1.30722	2.62827	1.11315	1.90955	1.76483	2.0054	1.45199	1.27457	1.43677	0.978082	0.884899	1.61479	1.32109	6.86833
Nyap2	0	0	0	0	0	0	0	0	0.00281318	0	0	0	0	0	0	0	0	0	0	0	0	0	0	0	0	0.0125026	0	0
Irs1	0	0	0	0	0	0	0	0	0	0	0	0	0	0	0	0	0	0	0	0	0.000717069	0	0	0	0.00926855	0	0	0
Rhbdd1	0.139798	0.145991	0.121746	0.0729139	0.060239	0.0896769	0.0646435	0.0769359	0.103798	0.0657678	0.0578806	0.115889	0.0866865	0.00967296	0.0604061	0.0891695	0.0310092	0.123157	0.167493	0.0953486	0.0739929	0.0474436	0.0579778	0.0852537	0.0353279	0.0584725	0.0857601	0.182814
Col4a4	0.00855423	0.0166493	0.0116725	0	0.00226874	0	0.00291585	0.00487252	0.00696159	0.0177869	0.00628332	0.00337724	0.00428233	0	0.00368916	0.00342948	0	0.0161444	0.00797731	0.00300859	0.0192676	0.0195004	0.00959929	0.00831007	0.0204342	0	0.00158839	0.0625818
Col4a3	0.00100487	0	0	0	0	0	0	0	0	0	0	0	0	0	0	0	0	0	0	0	0	0	0	0	0	0	0	0
Mff	0.788543	0.767098	0.652642	0.748706	0.590164	0.814971	0.831033	0.816618	0.717639	0.697054	0.763622	0.973782	0.894518	0.838705	0.620393	0.637245	0.837745	0.835944	0.835107	0.80847	0.719425	0.699998	0.712179	0.751301	1.16193	0.560533	0.756108	0.564388
Agfg1	0.395961	0.435479	0.325936	0.215857	0.282529	0.347306	0.503544	0.607003	0.715168	0.459911	0.500053	0.481803	0.530248	0.343307	0.305095	0.26789	0.325683	0.244274	0.665012	0.503607	0.674858	0.880171	0.42739	0.408369	0.606011	0.367809	0.429183	0.536676
A030005L19Rik	0.0013023	0.000696679	0	0	0.000310913	0.00437782	0.00032588	0.00423201	0.00165147	0	0	0.0113078	0.00176115	0	0	0	0.00519231	0	0	0.000396518	0.00476861	0.0145485	0	0	0	0	0	0
Pid1	1.54138	1.27501	0.816191	0.180805	0.383553	0.692353	2.75542	3.06184	2.64398	1.84124	2.87824	0.140275	0.12339	0.353418	1.91525	0.985037	0.20607	0.234076	0.163466	0.927732	0.145221	0.216505	0.0274933	0.175597	0.093665	0.204698	0.659608	4.16418
Dner	0.000681118	0	0	0	0.0013228	0	0.00624951	0.00875587	0	0.00114344	0.00636239	0.00202134	0.000608761	0	0.00710363	0	0	0	0	0	0	0	0	0	0	0.0142477	0	0
Trip12	0.589138	0.6969	0.766045	0.636669	0.68672	0.950575	0.945599	0.767091	0.940862	1.08176	0.480677	0.970201	0.767922	0.312306	0.564901	0.566491	0.699843	0.725307	0.867496	0.773089	0.591715	0.548633	0.473788	0.525839	0.564783	0.56359	0.499116	1.13305
Fbxo36	0.0308435	0.0378758	0.0547533	0.0661507	0.0540223	0.0572256	0.019997	0.0136883	0.015069	0.00307909	0.068063	0.0295125	0.0020659	0	0.019522	0.0311986	0.00698446	0	0.0116637	0.0234594	0.014101	0.0145872	0.023602	0.0238935	0.0229079	0.059255	0.0507278	0
Slc16a14	0.000525274	0	0	0	0.00113678	0.0190949	0.00155845	0.000929948	0	0	0	0.0145076	0.0166274	0	0.0212341	0.027903	0.0157124	0.0113134	0	0	0	0	0	0	0	0	0	0
C130026I21Rik	0.0326843	0.0631183	0.0875689	0.0269185	0.0387094	0.0550738	0.125429	0.153466	0.0852251	0.0198453	0.0821612	0.0442343	0.210159	0.5017	0.113184	0.1099	0.374323	0.365617	0.0854651	0.0973848	0.0840563	0.03362	0.298669	2.60049	0.322085	0.0267815	0.0510829	0.106159
A530032D15Rik	0.0136221	0.0245692	0.0457619	0.0175628	0.0205395	0.0283934	0.132893	0.0982372	0.05485	0.0674169	0.0527035	0.0305838	0.205013	0.279134	0.166154	0.277743	0.373409	0.484793	0.0394684	0.0761631	0.00806241	0.0241291	0.355276	1.00497	0.299229	0	0.0409623	0.0517379
A530040E14Rik	0.0141584	0.0126364	0.0446092	0.0215593	0.0275752	0.00429593	0.217884	0.0789606	0.0466731	0.13791	0.130175	0.0175082	0.0205446	0.004183	0.18319	0.453082	0.284094	0.279332	0.0403386	0.0355252	0.0740242	0.0478807	0.24148	0.650525	0.31476	0.0098468	0.0162405	0
Gm16028	0.00120748	0.00187864	0.00752158	0	0.000589122	0	0.00129573	0.00164616	0	0.000795082	0	0.000548924	0.00637797	0	0.00377104	0	0.00721111	0	0	0.00165948	0.00211306	0	0.0201961	0.0980249	0	0	0	0.0206267
Gm16025	0	0	0	0	0	0	0	0	0	0	0	0	0	0	0	0	0	0	0	0	0	0	0.00366276	0.0562435	0	0	0	0
G530012D18Rik	0.00526171	0.00571978	0.00960708	0.00435189	0.00142668	0.00347219	0.00437681	0.00457219	0.00789679	0.000959404	0.00666646	0.000557789	0.00381145	0	0.00314139	0.00837817	0	0	0.0279188	0.00387315	0.00719501	0.00846399	0.00599054	0.00559114	0	0.01235	0.00250716	0
Sp110	0.746762	0.765134	1.31643	0.830054	0.908102	0.88801	1.69716	1.12515	0.712719	0.763331	0.840486	0.578444	0.601375	0.308893	1.57206	2.23949	1.3852	2.08575	1.39008	1.09276	1.48601	1.04353	1.11623	0.979211	1.29298	1.08356	0.758174	1.05705
Gm16094	0.00445399	0.0014144	0.00548506	0.00291189	0.00106711	0.010826	0.0110042	0.00601295	0.00910763	0	0.00505254	0.00316498	0.0155472	0.00255958	0.0140856	0.0185614	0.0569387	0.0738386	0.00528768	0.00131817	0.00561064	0	0.0204879	0.0313102	0.0380908	0.0024617	0.00499804	0.0750433
Sp140	0.364169	0.439963	0.618526	0.344705	0.364654	0.406707	1.08737	0.921685	0.6202	0.365907	0.730781	0.428857	1.43702	1.16265	0.822891	1.05777	2.3289	2.091	0.548961	0.577108	0.640577	0.468862	1.65915	2.33322	1.11778	0.267074	0.469183	0.545853
Gm17017	0.00146995	0	0.00146288	0	0.00105092	0.00577051	0.000784783	0.00234756	0	0	0	0.000693551	0.00171101	0	0.00219962	0.00261815	0	0	0	0	0.00205594	0	0.00397892	0	0.0100599	0	0.00402738	0.0189563
Sp100	0.507818	0.747746	1.75835	0.829049	1.24678	1.45326	3.79208	2.4845	1.62516	2.26892	1.6296	1.44469	1.81203	1.31813	2.80278	3.81164	1.35957	3.58743	2.84282	1.91921	4.03464	2.77337	3.37884	2.2793	4.13691	1.53368	1.23499	1.82937
A630001G21Rik	0.618095	0.596939	0.52034	0.192216	0.384254	0.42777	0.306395	0.310828	0.68029	0.325971	0.325041	0.146556	0.164867	0.219607	0.209338	0.0899623	0.105541	0.116106	0.198496	0.379672	0.247691	0.164113	0.907333	0.625912	1.1005	0.150337	0.372334	1.20882
Cab39	0.620398	0.63855	0.553433	0.457938	0.549382	0.956583	0.743504	0.635532	0.84095	1.06025	0.578121	1.19117	0.835465	0.472206	0.545928	0.357343	0.4272	0.427398	0.79345	0.674446	0.65095	0.672554	0.445669	0.53225	0.516123	0.63662	0.554224	0.641241
Itm2c	5.15697	5.34808	4.86189	4.04597	3.003	3.68827	1.88439	1.42042	1.63578	1.87903	2.99702	1.90004	0.444008	1.08564	2.46735	2.74749	2.87403	2.28883	2.5569	2.9904	1.58254	2.28352	0.150346	1.08589	0.163317	4.95902	1.25275	1.28648
Gpr55	0.000594964	0.000932626	0.00131792	0.0027842	0.00317504	0.0272481	0.00541942	0.00214953	0.00259273	0.00487763	0	0.0866587	0.00252995	0.0062745	0.0904113	0.0620799	0.0624069	0.183205	0.063919	0.0217838	0.0154818	0.122164	0.0010015	0.229337	0	0	0	0
Psmd1	0.61809	0.592882	0.718961	0.772291	0.944225	0.549673	0.800683	0.565019	0.636166	1.08299	0.708704	0.468907	0.251153	0.283655	0.607391	0.498661	0.873929	0.680687	0.54826	0.647654	0.432649	0.39849	0.397526	0.467938	0.583151	0.553051	0.859697	0.221297
Armc9	0.060647	0.0751602	0.0932286	0.0823273	0.0641043	0.063121	0.025931	0.0137392	0.0195525	0.0180568	0.0845225	0.0476418	0.00507516	0	0.0322082	0.053169	0.0222195	0.0234111	0.044676	0.0304392	0.0521633	0.0134026	0.0194839	0.025243	0.0798512	0.032398	0.0607389	0.12179
Gm16341	0	0	0	0	0	0	0	0	0	0	0	0	0	0	0	0	0	0	0.0427291	0.00116847	0	0	0.0166926	0	0.00365895	0	0.00185099	0
B3gnt7	0.0290294	0.0526642	0.0658419	0.0303555	0.0451227	0.0732449	0.0353776	0.0098184	0.00155927	0.0285712	0.0189504	0.0348557	0.00533866	0	0.0136675	0	0.0101552	0	0.0874767	0.00527756	0.0120055	0	0.0535128	0.0437119	0.00382046	0	0.016837	0.0181787
Ncl	3.07016	2.94187	4.45037	4.97452	6.07865	3.52824	2.75385	2.07562	2.65443	4.0344	3.18987	3.84503	1.00884	2.08368	2.96076	3.48674	2.57978	2.98362	5.21934	4.09397	5.06577	4.7571	4.34728	4.42322	4.24486	5.88028	5.4783	3.55254
Nmur1	0	0.00109772	0	0	0	0	0	0	0	0	0	0	0	0	0	0	0	0	0	0	0	0	0	0	0	0.0677959	0	0
Ptma	8.3712	7.18599	10.8338	15.2142	28.1488	9.62029	13.2681	12.436	20.4306	15.54	12.5557	12.7112	2.98915	15.7441	21.1945	24.1208	16.7678	21.8738	22.2315	14.1478	14.9285	17.9521	25.8374	21.6722	46.7428	24.1276	64.2425	5.62111
Pde6d	0.271718	0.24218	0.266183	0.318711	0.33797	0.189806	0.238675	0.18129	0.268536	0.162783	0.269556	0.222638	0.14557	0.204907	0.208119	0.238028	0.634085	0.160769	0.361429	0.22304	0.277605	0.33077	0.299697	0.258188	0.362743	0.41614	0.407467	0.0695414
Cops7b	0.11299	0.0977898	0.101121	0.089084	0.0891735	0.143616	0.0712165	0.0711364	0.0873851	0.177437	0.15538	0.0889511	0.0434001	0.00412662	0.0865403	0.0690103	0.0551065	0.0964153	0.0750667	0.125611	0.0660125	0.0716829	0.105768	0.0916888	0.0980904	0.129554	0.0759885	0.272122
Dis3l2	0.13644	0.214114	0.155543	0.0665447	0.152633	0.172415	0.0971718	0.0823251	0.0816858	0.101952	0.121377	0.0541777	0.0187547	0.203511	0.0928634	0.125599	0.0600276	0.214658	0.162463	0.134499	0.105594	0.159463	0.116714	0.0953818	0.0926042	0.136816	0.0971609	0.22253
Chrng	0.000372508	0.00163244	0.00407438	0	0	0	0	0.00114131	0	0	0	0	0.00065396	0	0	0	0	0	0	0.00112066	0	0	0	0	0	0	0	0
Eif4e2	1.13391	1.0204	1.16802	1.40303	1.38928	1.07834	1.14806	1.09702	0.871019	0.952918	0.785635	1.1396	0.504551	0.673093	0.947557	0.848692	1.35439	0.784827	0.970273	0.976394	0.789533	0.892987	0.713078	0.601979	1.07084	0.788372	0.990736	0.677982
Efhd1	0	0	0	0	0.00394256	0.00385681	0.000485341	0.00147559	0	0.00113587	0.0116163	0.00243538	0	0	0.000474749	0.00728796	0	0	0	0.00913748	0	0.0114185	0	0	0	0	0	0.0161234
Gigyf2	0.474573	0.472955	0.412493	0.199314	0.407089	0.691121	0.38728	0.364256	0.441707	0.394292	0.261418	0.68456	0.352837	0.309786	0.319753	0.269834	0.256149	0.369898	0.450861	0.499739	0.367494	0.287631	0.409164	0.330851	0.586764	0.35437	0.351537	0.917506
Kcnj13	0.0208839	0.0292634	0.0145338	0.0290197	0.00639052	0.0179329	0.00544953	0.00800486	0.00542943	0.0416172	0	0.00582314	0.00219997	0	0.00307933	0	0.00253915	0	0	0.00690085	0.0265707	0.0311567	0.0201949	0.0142364	0.0306476	0.0235786	0.00461903	0.171246
Ngef	0.000796344	0.00229344	0.00134771	0	0	0	0	0	0	0	0	0	0	0	0	0	0	0	0	0	0.00167659	0	0	0	0	0	0.0013577	0
Neu2	0.000608418	0	0	0	0	0	0	0	0	0	0	0	0	0	0	0	0	0	0	0	0	0	0	0	0	0	0	0
Inpp5d	3.58923	3.87639	2.75634	1.26395	1.8741	3.78633	2.02842	1.35674	1.99968	2.30407	1.46782	2.29201	1.02632	0.7764	1.39649	1.77514	0.601818	1.25787	1.09586	2.04826	0.74055	0.678881	0.767686	0.805707	0.776845	1.12207	0.79368	6.91522
Atg16l1	0.390132	0.356523	0.294591	0.0862376	0.206382	0.344912	0.157194	0.188065	0.283642	0.158602	0.203855	0.28133	0.176711	0.161894	0.186477	0.11711	0.099302	0.170145	0.298277	0.231231	0.227728	0.176652	0.268364	0.202522	0.214709	0.322671	0.148414	0.990148
Sag	0.0479233	0.0383084	0.06411	0.013973	0.105143	0.0859502	0.0200693	0.0147019	0.0323748	0.0110869	0.017179	0.167386	0.0857983	0.0048319	0.0325971	0.0192879	0.00761296	0.0172303	0.0346284	0.0630933	0.01355	0.0596551	0.0355117	0.0439749	0.0414131	0.0193888	0.0182122	0.0383008
Dgkd	0.832223	0.880656	0.725636	0.447639	0.445531	0.847336	0.309092	0.466296	0.574821	0.261341	0.523904	0.630228	0.598135	0.761015	0.329718	0.265448	0.24966	0.462242	0.472544	0.547168	0.297377	0.494825	0.972606	0.858263	1.84786	0.318659	0.402795	1.27115
Gm19582	0.0177983	0	0.00618383	0	0	0	0	0.00119301	0	0	0	0	0	0	0	0	0	0	0	0.00198646	0.000623679	0	0.00531929	0.00414854	0	0.00524926	0	0
Usp40	0.326212	0.393499	0.301261	0.0786405	0.132392	0.24184	0.116417	0.111654	0.229591	0.166101	0.174636	0.113166	0.0392839	0.00568468	0.0911181	0.0895463	0.0664012	0.17432	0.166935	0.194974	0.115962	0.117108	0.131357	0.099201	0.115484	0.139544	0.088771	0.776924
Ugt1a7c	0.0603209	0.0460586	0.0414696	0.0501348	0.0439837	0.0671364	0.0520078	0.108227	0.0823545	0.0224297	0.0441298	0.0742019	0.0432467	0.049865	0.0400316	0.0108053	0.0210159	0	0	0.0348856	0.00722977	0.00460148	0	0.00281168	0.00382046	0.0024617	0.0501156	0.153901
Ugt1a6a	0.0252868	0.0394209	0.0156906	0	0.0092908	0.0522427	0.0181956	0.0585453	0.0131043	0.00412548	0.0119929	0.0520232	0.0360282	0.00388847	0.0200871	0.00695916	0.0155462	0	0.0200008	0.00854866	0.00154816	0.00225047	0	0	0	0	0.0336134	0.10955
Ugt1a5	0.00221804	0.00251242	0.00300324	0	0.00543431	0.00987534	0.00263504	0.0091087	0.00348204	0.00242427	0.00264091	0.00895511	0.00904082	0	0.00106705	0.00341358	0	0	0	0.013465	0	0	0	0	0	0	0	0.149447
Dnajb3	0.00202294	0.00807349	0.00461404	0.0101811	0.0237951	0.00393489	0.00139407	0	0	0	0	0	0	0	0.00067302	0	0.0243459	0	0	0.000795538	0.00050403	0	0	0	0	0	0.00334618	0
Mroh2a	0.0031655	0.000246542	0.00146298	0.000383139	0.00296537	0	0.00163463	0.00176559	0	0	0	0.00572176	0.00504458	0	0.0034034	0.00467001	0	0	0	0.00163637	0.000364177	0	0	0.00559225	0.0824028	0	0.00279257	0.0269131
Hjurp	0.582787	0.54329	0.287887	0.187159	1.54714	0.375316	0.204696	0.223662	0.69008	0.213873	0.259349	0.402328	1.20147	0.94195	0.183003	0.168091	0.179239	0.310061	0.39957	0.543136	0.385768	0.588592	0.246808	0.226181	0.479174	0.361056	1.09847	1.42898
Gm29538	0.00432933	0.00255531	0	0	0.000461762	0	0	0.00156311	0	0	0	0	0.00289064	0	0	0	0	0	0	0.0106103	0	0	0.00249154	0.00313641	0	0	0	0.0279436
Glrp1	0.441349	0.47875	0.509437	0.165115	0.32592	0.332494	0.0324894	0.0204938	0.0354268	0.0235642	0.0313432	0.0662901	0.022098	0.00824425	0.0202699	0.00824142	0.0441186	0	0.0573192	0.2247	0.0322732	0.0249429	0.00547632	0.0331554	0.0174379	0.032737	0.0184679	0.79523
Gm29336	0.00903226	0.00704387	0.00846736	0.019659	0.0210034	0.0179828	0.0463745	0.0199826	0.0222013	0.0162568	0.0172132	0.00887712	0.00710132	0.0048319	0.00953765	0.00596729	0	0	0.0261325	0.0222643	0.00844639	0.0279028	0.0010537	0	0.00153502	0.0024617	0.0104648	0
Arl4c	4.31574	2.83571	2.319	1.58833	1.81088	2.67044	3.20086	2.19735	1.66492	2.20048	1.63319	1.38052	0.422393	1.02527	1.18587	0.566963	1.88939	0.174421	1.81268	2.80126	2.4409	1.96835	0.119214	0.440348	0.245979	0.754055	0.456996	3.19549
Sh3bp4	0.00635281	0.00255945	0.0236261	0.0151199	0.00651662	0.0133883	0.0270997	0.0294294	0.0248464	0.0808755	0.0161012	0.00420661	0.00236609	0	0.0510887	0.0777569	0.347056	0.437395	0.0346665	0.00269767	0.00131095	0.0309121	0.000495334	0.00150587	0	0.0132305	0.0234449	0
Agap1	0.0822733	0.0544967	0.0405842	0.0235394	0.0577063	0.200277	0.0550109	0.0586429	0.0570623	0.0301947	0.0575023	0.458894	0.473592	0.372236	0.10093	0.022036	0.111646	0.0247658	0.0263463	0.0913976	0.0127017	0.0426392	0.00507589	0.00546143	0	0.0994187	0.08191	0.352589
Ackr3	0.00663452	0.0207787	0.02041	0.0261047	0.00457771	0.00795158	0.00786064	0.00295393	0.00292696	0.00251492	0	0.00497538	0	0	0.00230831	0	0	0	0	0.000763093	0.000321212	0	0.000947753	0.00364935	0.00902892	0	0.0257392	0
Cops8	0.566584	0.468774	0.395689	0.424198	0.43784	0.335331	0.381863	0.378533	0.4782	0.600507	0.390796	0.346625	0.359908	0.780007	0.378957	0.367599	0.347696	0.407283	0.624746	0.596424	0.498054	0.396573	0.446615	0.436193	0.503811	0.568146	0.381416	0.703099
Col6a3	0.197598	0.259385	0.129786	0.100657	0.0919183	0.206472	0.0123727	0.00885731	0.0270364	0.0879427	0.018232	0.0640249	0.0199617	0.0108038	0.00747843	0.00455367	0.0244765	0.0189128	0.00339447	0.119485	0.0174304	0.0114828	0.00310916	0.01196	0.00297244	0.00671201	0.0035212	0.551908
Mlph	1.01912	1.11366	0.505389	0.469158	0.359935	0.694998	0.0379829	0.0349764	0.107844	0.0287958	0.0655784	0.203767	0.0880717	0.00848317	0.0494656	0.0223964	0.102984	0	0.081467	0.470491	0.0950888	0.0438572	0.0103537	0.0641236	0.0100337	0.0606766	0.00822734	1.29234
Lrrfip1	0.856725	0.887992	0.989926	0.838444	1.07848	1.34956	2.36557	2.59134	2.53323	1.63058	0.617551	1.56493	1.79913	0.799606	1.41993	1.38274	0.968413	1.19141	2.17064	1.52031	1.45527	1.61298	0.765293	0.757878	0.733295	0.990926	1.05967	1.33621
Rbm44	0.00388501	0.00196086	0	0.00321099	0.0574021	0.00491451	0.00286527	0	0.00146348	0.0442392	0	0.0115703	0.000668207	0	0.00125428	0.00246836	0	0	0	0.000748179	0.00425709	0	0.00117221	0.00302084	0	0	0.0119551	0.0088055
Ramp1	0.859094	0.867121	0.81003	0.521884	1.13816	0.687583	0.543023	1.30403	0.941644	0.490321	0.974896	0.42073	0.549684	0.645484	0.620468	0.810983	0.22372	2.06462	1.15071	0.924429	0.183362	0.780901	0.0408298	0.0862586	0.187086	1.86209	3.44592	0.238748
Ube2f	0.746118	0.626742	0.730305	0.577684	0.555047	0.608709	0.82474	0.971374	0.893745	1.01654	0.520916	0.536964	0.392811	0.672399	1.01923	0.894311	1.28344	0.830672	0.333431	0.611699	0.41754	0.576596	0.32806	0.381481	0.460772	0.32569	0.599871	0.461549
Scly	0.125156	0.135731	0.128999	0.102825	0.109836	0.0890838	0.116765	0.103378	0.0808137	0.163885	0.171186	0.058002	0.0348214	0.00710445	0.0799481	0.049581	0.180954	0.105255	0.344605	0.1548	0.22708	0.190426	0.153181	0.215564	0.165707	0.189723	0.131942	0.257557
Klhl30	0	0	0	0	0	0	0	0	0	0	0	0	0	0	0	0	0	0	0.0381275	0.000217361	0	0	0	0	0	0	0	0
Ilkap	0.497321	0.388862	0.419556	0.296364	0.494588	0.478933	0.42563	0.444777	0.45152	0.500819	0.459765	0.520058	0.27794	0.298915	0.421195	0.499215	0.430104	0.642069	0.585842	0.523384	0.681534	0.574999	0.655572	0.754696	0.73108	0.723644	0.645254	0.753674
Hes6	0.360971	0.339494	0.250848	0.199246	0.324607	0.215413	0.228647	0.295383	0.315313	0.145215	0.337148	0.154624	0.18492	0.245133	0.343224	0.487921	0.245683	0.921507	0.631707	0.248483	0.385424	0.356817	0.45813	0.394499	1.82216	0.357058	0.765746	0.248956
Per2	0.013387	0.00849965	0.0181888	0.00149229	0.00607783	0.0263944	0.00112095	0.000768462	0.00707722	0.00781674	0.00844576	0.0260785	0.0539801	0	0.00320962	0.00219692	0.00597934	0	0.00896824	0.00285882	0.00952458	0.00745886	0.0191086	0.0225451	0.0206662	0.0173309	0.0132122	0.0167548
Traf3ip1	0.0671423	0.086269	0.0556527	0.0439711	0.0360195	0.0667504	0.0553395	0.0390908	0.0379367	0.0693968	0.0597296	0.0227973	0.00982219	0.00203512	0.0326602	0.0590627	0.0350209	0.003704	0.0223163	0.0484073	0.0774938	0.0325377	0.0781549	0.0540454	0.0706781	0.0960814	0.0426719	0.263958
Asb1	0.0444067	0.0572926	0.0414434	0.00943058	0.048218	0.0515796	0.0204076	0.0344375	0.03339	0.0855286	0.0256974	0.0219838	0.0223124	0.0518092	0.01342	0.0149628	0.0247711	0.0285654	0.0988901	0.0669874	0.037008	0.0569641	0.0374255	0.0234446	0.0410229	0.0240841	0.0301544	0
Hdac4	0.0920013	0.120875	0.0989027	0.0307757	0.117477	0.215446	0.124147	0.18126	0.168786	0.128187	0.0440009	0.364114	0.60896	0.0193278	0.131227	0.14296	0.0261331	0.0525692	0.267721	0.141287	0.180713	0.155505	0.0441556	0.0675225	0.0429567	0.14842	0.120992	0.22658
Gm26720	0.00744816	0.00771239	0.00247375	0	0.00237054	0	0.00342205	0.00331613	0.0175205	0.00327698	0	0.00910684	0.0126889	0	0.00376619	0.00314662	0.00772365	0.0153071	0	0.00140544	0.000972245	0.00698502	0.0022683	0.00208371	0	0.0225738	0.00647406	0.0202864
Ndufa10	0.882606	0.831065	0.946678	1.01362	0.988707	0.709091	0.836181	0.923104	0.668469	0.787524	0.877262	0.715044	0.298607	0.236874	0.938873	0.94901	0.808501	0.881669	1.27117	1.02655	0.950379	0.868154	0.68207	0.791002	0.815249	0.831358	1.17961	0.762349
Cops9	1.34142	1.67966	2.29914	3.60149	2.77801	2.30147	2.25693	2.4722	2.07083	2.33311	1.82239	2.73897	1.86632	2.2774	2.37303	2.16288	2.18975	2.10672	1.96468	1.76971	1.88139	2.04277	1.2291	1.26364	1.45341	1.70254	2.36787	0.359205
Otos	0.000184725	0.000993635	0	0	0.00106125	0	0.00577349	0.00741077	0	0.00118326	0	0.00280275	0	0	0.012805	0.00603719	0	0	0.0301347	0.00783464	0.0151501	0.0153363	0.00539559	0	0	0	0.0199251	0
Gpc1	0.00210011	0.0085094	0.00707923	0.0117773	0.0156458	0.0356704	0.064933	0.0363641	0	0.0581826	0.00767367	0.0884225	0.196217	0.390659	0.0703701	0.0371141	0.360001	0.0409499	0.407845	0.0281825	0.0572013	0.0799855	0.0028157	0.0013687	0	0.0234187	0.157665	0.0249637
Ankmy1	0	0	0	0	0.00133593	0	0.00345138	0.0049812	0	0.00268613	0.00318398	0.00646266	0.00873157	0.067187	0.00778768	0.00221097	0.0547413	0.0111136	0.0469724	0.00126526	0.00163454	0	0	0	0	0.0101747	0.0126555	0
Dusp28	0.0525288	0.0610688	0.0413719	0.0747105	0.0766466	0.0243024	0.051594	0.0498024	0.102438	0.0734604	0.154648	0.0701772	0.0164629	0	0.0646822	0.0537844	0.0351801	0.29861	0.134119	0.0511468	0.102093	0.0709339	0.0737625	0.0716057	0.133005	0.136318	0.0727919	0.0394926
5033417F24Rik	0.00382056	0.00499769	0.00317714	0	0.00111671	0	0.00159591	0	0.0106864	0	0	0.0115658	0.00687208	0	0.00144412	0.00240751	0	0	0	0.00172464	0.00946479	0	0.0035988	0.00235816	0	0	0.00144728	0
Rnpepl1	0.618733	0.575447	0.492163	0.268874	0.374534	0.560315	0.514732	0.472232	0.568296	0.568237	0.520719	0.501231	0.35706	0.615828	0.381019	0.412055	0.382581	0.502492	0.332295	0.516122	0.41915	0.454521	0.390113	0.417145	0.600427	0.510881	0.356886	1.20706
9430060I03Rik	0.212932	0.0806992	0.085605	0.0103531	0.037061	0.276208	0.02543	0.0334061	0.0502691	0.122707	0.0649843	0.274601	0.129561	0.00795871	0.0450224	0.0267803	0.0101168	0.0257152	0.134213	0.0961523	0.0352375	0.0256337	0.0198655	0.0335027	0.0377858	0.0191597	0.0217301	0.151471
Capn10	0.0584331	0.0715177	0.0640001	0.0246595	0.0836068	0.0373045	0.035224	0.0406157	0.01721	0.0181163	0.0352723	0.0598387	0.0199983	0.00716083	0.0640728	0.0417051	0.0311177	0.0316289	0.0938306	0.0776384	0.0623514	0.0651147	0.0461818	0.0554445	0.0340607	0.0501411	0.0487439	0.0845623
Gpr35	0.0914222	0.087587	0.126206	0.181715	0.139422	0.347924	0.675701	1.37491	0.690013	0.599885	0.0833657	0.466631	0.062312	0.0819682	1.00225	0.753041	0.356019	0.501147	0.00491386	0.0910781	0.0192982	0.0313736	0.00516179	0.0241518	0.0192839	0.0101599	0.153939	0.125253
Kif1a	0.00227113	0.00465929	0.0147942	0.0279347	0.0272729	0.00858834	0.0220673	0.0136575	0.00697787	0.00576611	0.0356644	0.0148384	0.00648227	0	0.0468632	0.0686618	0.0422842	0	0.00897737	0.00221064	0.00374827	0.0247	0.00157432	0.00659204	0.006153	0	0.00190208	0.0174746
Sned1	0.0028037	0.0102572	0.00204589	0	0.00200253	0.0167946	0.00241799	0.00255059	0.0182658	0	0	0.0152487	0.0220133	0	0.00317823	0.00541413	0.0550282	0	0	0.000628128	0.000623679	0	0	0.00724912	0	0	0	0.0182054
Mterf4	0.206271	0.144437	0.122849	0.0969821	0.0855426	0.0818482	0.0865131	0.0796604	0.0572861	0.151127	0.0910292	0.0866051	0.120039	0.062767	0.105935	0.126239	0.0485479	0.165337	0.158711	0.171774	0.129551	0.159764	0.126513	0.118579	0.232409	0.141944	0.0896019	0.0752587
Gm28535	0.00218959	0	0.00303695	0.0267365	0.00207536	0	0.00112454	0.000940647	0	0	0.00224286	0.00248897	0	0	0	0	0	0	0	0.00201313	0.0084778	0.00208402	0.00335896	0	0.00534478	0.00405397	0.0030532	0.0140668
Pask	0.00212679	0.00850988	0.00892264	0.00321099	0.0521132	0.0128301	0.000782309	0.00481773	0	0.00111877	0	0.0101436	0.00291699	0.0048319	0.00253082	0	0.00381486	0.0043909	0	0.0143178	0.00046465	0	0	0.00307646	0.00552477	0	0.0928236	0.0276938
Ppp1r7	0.46913	0.466483	0.413344	0.470407	0.546196	0.311909	0.328278	0.237085	0.383586	0.273578	0.353676	0.419086	0.123145	0.128679	0.318133	0.286757	0.340389	0.402728	0.398648	0.424221	0.358133	0.383703	0.34331	0.379062	0.307987	0.375902	0.441096	0.231369
Ano7	0.0508358	0.0875625	0.0426304	0.00687476	0.0194587	0.0366653	0.000917019	0.00202218	0.00844509	0.0608869	0.0406772	0.00810161	0.00410052	0.0471527	0.00201621	0.00273845	0.0122668	0	0.0101081	0.0354394	0.00796422	0	0	0.0215874	0	0.0120973	0.00377699	0.0349306
Hdlbp	1.14221	1.40394	1.37362	1.49076	1.37691	1.26519	1.61591	1.39176	0.947367	2.01176	0.845798	1.08692	0.574705	0.816023	0.979526	0.939312	0.698426	1.18725	0.985608	1.136	0.608253	0.694972	0.498278	0.674035	0.482028	0.795122	1.34071	1.25594
2021-09-02	0.184684	0.213629	0.172755	0.202625	0.200143	0.120954	0.103403	0.0855701	0.120186	0.0822865	0.1681	0.12461	0.0375352	0.00948298	0.106021	0.0942966	0.13151	0.0953237	0.0866337	0.133727	0.0924896	0.0688823	0.0702571	0.0832405	0.0746409	0.0265337	0.0683872	0.364215
Farp2	0.0241617	0.0467144	0.024613	0.0135849	0.0248844	0.0385889	0.0111775	0.0111093	0.0398667	0.010887	0.0211663	0.02466	0.0065131	0.0020915	0.00899785	0.0268949	0.0136471	0	0.0115328	0.0231077	0.0181	0.013187	0.0150462	0.00832627	0.0169355	0.0100253	0.0223405	0
Stk25	0.322355	0.298509	0.248219	0.246161	0.217652	0.20251	0.20452	0.216749	0.290336	0.136798	0.283184	0.223936	0.0908513	0.0141187	0.183949	0.180677	0.248599	0.139513	0.376733	0.25535	0.301275	0.266376	0.229237	0.192916	0.28267	0.171835	0.227185	0.668541
Bok	0	0.00260354	0	0	0	0	0	0	0	0	0	0	0	0	0	0	0	0	0	0.000443641	0.00117425	0.00560544	0.00297748	0	0	0	0.0123343	0
Thap4	0.133811	0.110219	0.0827963	0.0622194	0.0713574	0.138362	0.0787612	0.0565406	0.11698	0.0803386	0.118808	0.0878748	0.115561	0.00653893	0.0666008	0.0875366	0.102062	0.0266178	0.0934302	0.101103	0.0880583	0.109616	0.0725911	0.099078	0.0331514	0.097116	0.0789235	0.14779
Atg4b	0.213676	0.189239	0.188195	0.0906004	0.142566	0.196363	0.182473	0.168979	0.243481	0.302979	0.175669	0.198498	0.137114	0.00777617	0.165071	0.169704	0.213929	0.290584	0.178719	0.206681	0.252789	0.222809	0.212732	0.171887	0.2441	0.104872	0.146189	0.30535
Dtymk	0.331467	0.336176	0.355027	0.589361	0.993356	0.290224	0.225647	0.207949	0.28165	0.467591	0.296013	0.331753	0.103603	0.14644	0.348759	0.306557	0.277604	0.731323	0.360582	0.348006	0.371281	0.373991	0.452473	0.367772	0.831188	0.417778	1.60604	0.357407
Ing5	0.252194	0.209311	0.148398	0.151902	0.150204	0.131395	0.106044	0.137492	0.279697	0.0777846	0.309673	0.112933	0.165326	0.444998	0.081642	0.0994467	0.123721	0.154799	0.330646	0.217734	0.279224	0.330408	0.316854	0.314831	0.206942	0.377419	0.249609	0.161627
D2hgdh	0.106759	0.097377	0.0846229	0.049598	0.0350454	0.0845969	0.0252154	0.052051	0.0690952	0.0226647	0.136397	0.0356724	0.0835848	0.0069234	0.0430355	0.0426343	0.0796139	0.0338037	0.0589728	0.0539828	0.0533838	0.087688	0.0936359	0.104866	0.0566051	0.0682396	0.0735255	0.176747
Pdcd1	0.134453	0.248767	0.473218	0.151485	0.260221	0.169499	0.0166858	0.0175327	0.0342927	0.00920413	0.0842272	0.0744896	0.0250209	0.0135706	0.0257636	0.0113688	0.298098	0.0139314	0.162573	0.282052	0.973573	0.893821	0.00483804	0.0332737	0.00174255	0.262356	0.00560225	0.0146828
Fam174a	0.90922	0.903561	0.734595	0.919791	0.606421	0.704566	0.881463	1.36797	1.49294	0.808355	1.69656	0.786447	0.313758	0.163116	0.939477	0.870171	1.09231	2.98272	0.588309	0.80473	0.609545	0.58197	0.621601	0.685542	0.471037	0.720776	0.769028	0.408432
St8sia4	0.281052	0.267749	0.158573	0.0644239	0.275074	0.324244	0.393857	1.25828	1.5108	0.347463	1.46474	0.575915	0.777375	0.208757	0.633889	0.822783	2.36556	4.58983	1.64862	0.716828	0.988313	1.08156	1.45109	1.07576	1.21251	1.11011	0.947616	0.917725
Slco4c1	0.000348297	0.00475971	0.000492136	0	0	0.0181558	0.00126167	0.00161997	0.00109924	0	0	0.0679478	0.500781	0.104631	0.000463827	0	0	0	0	0.00187934	0.00941254	0	0.00241257	0	0	0	0.00420966	0
Panct2	0.000738368	0.00110994	0	0	0.00105325	0.00847121	0.000181748	0.000951528	0.00455185	0.0248577	0	0.0174472	0.0910923	0.17232	0.000463827	0	0	0	0.0173099	0.00116073	0.00598585	0	0.00157432	0	0	0	0.00195912	0
D1Ertd622e	0.757244	0.643407	0.613854	0.443829	0.55507	1.44349	0.860607	1.10145	1.239	0.475371	0.534104	2.62678	1.75809	0.444351	0.612421	0.561534	0.382614	0.538969	0.427788	0.582675	0.20175	0.190625	0.472439	0.408644	0.261444	0.127668	0.493574	0.700331
Ppip5k2	0.32254	0.36714	0.368817	0.12657	0.348935	0.445794	0.218981	0.22007	0.286936	0.357127	0.198647	0.254427	0.110816	0.021894	0.189859	0.228519	0.0866087	0.225662	0.290809	0.264379	0.219844	0.173609	0.213896	0.161895	0.336205	0.208357	0.346001	0.6441
Gin1	0.215729	0.235163	0.193363	0.105719	0.271658	0.172659	0.126387	0.117473	0.151581	0.157327	0.108218	0.134332	0.0713093	0.00601447	0.117717	0.127384	0.125205	0.187332	0.137358	0.192168	0.21757	0.152837	0.20398	0.121076	0.348182	0.136349	0.2381	0.2567
Pam	0.011779	0.00746003	0.0285363	0.0314029	0.0374376	0.0589326	0.121807	0.0798782	0.0756569	0.0809678	0.0274315	0.195795	0.206773	0.256179	0.068265	0.0450649	0.0848123	0.0696619	0.373112	0.0630015	0.117975	0.0576605	0.00271353	0	0.0153164	0.052643	0.142136	0.0233213
1810006J02Rik	0	0	0	0	0	0	0	0	0	0	0.00529311	0	0.0137254	0	0	0	0	0	0.0701199	0.0119681	0.0177747	0.0101506	0	0	0	0	0.00195912	0
Gm7967	0.00217786	0.00439108	0.00280373	0.00799424	0.000777715	0	0.00158929	0.00655076	0.0196671	0.00206604	0	0.000461674	0	0	0.00999966	0.00254826	0.0637352	0.012628	0.0557313	0.00460925	0.0327461	0.0568504	0.00417855	0.00590759	0.00899052	0	0.0213871	0.0652402
Gm28187	0.00609335	0.00756996	0.00188877	0	0.00392299	0.015015	0.0124765	0.00573328	0.020435	0.00153933	0.0184916	0.0132744	0.0121231	0.00194424	0.012376	0.0146675	0.0142485	0.0177661	0.0207751	0.035712	0.0503934	0.0588167	0.00980926	0.0194842	0.0665409	0.0690117	0.114214	0.0421967
Rnf152	0.00131049	0	0.000777746	0	0	0	0.000163736	0	0	0	0	0	0.000924539	0	0	0	0.060424	0	0	0.00320778	0.00447672	0.00475646	0.00142218	0	0	0	0.00127786	0
Gm17634	0	0.0020283	0	0	0	0	0	0	0	0	0	0	0	0	0	0	0.0163031	0	0	0	0.00165163	0	0.00238083	0	0	0	0	0.0269131
Pign	0.286999	0.330545	0.397438	0.145706	0.342163	0.477056	0.120009	0.115665	0.179554	0.116945	0.169466	0.184276	0.149899	0.40034	0.0828483	0.126748	0.14038	0.114476	0.132115	0.200924	0.118171	0.175041	0.112458	0.0878305	0.177581	0.149486	0.0875817	1.01523
2310035C23Rik	0.556708	0.595102	0.521341	0.120116	0.312679	0.693197	0.404073	0.434923	0.529566	0.289215	0.738253	0.448875	0.309868	0.0730518	0.308188	0.367339	0.38428	0.570005	0.519657	0.434338	0.442426	0.490862	0.540306	0.446759	0.73635	0.490316	0.46386	1.1839
Tnfrsf11a	0.766661	0.926155	0.8196	0.509742	0.585162	0.644928	0.474545	0.143026	0.18079	0.506583	0.725452	0.242568	0.0579863	0.114741	0.224608	0.14024	0.986022	0.0216234	0.09674	0.324964	0.0700399	0.0573696	0.00894663	0.079053	0.0276336	0.19859	0.054291	1.01495
Gm7160	0.0384619	0.0347766	0.0483566	0.0076439	0.0182234	0.0398709	0.0671262	0.0696316	0.0586854	0.0267767	0.0206423	0.0609412	0.0601908	0	0.0492708	0.0330841	0.0205317	0.047714	0.0437277	0.0642951	0.0201117	0.0117358	0.0633531	0.0170224	0.0132634	0.0845404	0.0317431	0.0670586
Zcchc2	0.293021	0.327717	0.330324	0.189753	0.14969	0.257772	0.296921	0.227573	0.382203	0.230513	0.264562	0.323835	0.184009	0.466993	0.200377	0.206132	0.0833218	0.126771	0.230927	0.364671	0.211629	0.135913	0.190282	0.197097	0.15398	0.252947	0.0650719	0.407579
Gm20753	0.0019811	0	0	0	0	0	0	0	0.0187748	0	0	0	0	0	0	0	0	0	0	0.000224918	0	0	0.00153919	0	0	0	0	0
Phlpp1	0.0845287	0.0662846	0.0609918	0.060621	0.0483291	0.0751672	0.0552585	0.05791	0.195862	0.0183444	0.0925469	0.0627224	0.0166789	0.00506933	0.219001	0.238844	0.980322	0.0925165	0.0683515	0.0569916	0.0410709	0.0643873	0.08971	0.0930602	0.0191157	0.0413148	0.0662987	0.055698
Bcl2	0.163622	0.106992	0.251792	0.0560179	0.238225	0.138336	0.07784	0.100929	1.17193	0.13803	0.482504	0.0337353	0.0603106	0.520553	0.278964	0.15014	0.0375146	0.137074	5.41138	2.70775	5.64953	3.39578	1.34082	1.69495	0.290753	2.37763	0.34622	0.699806
D630008O14Rik	0.000259484	0	0	0	0	0	0	0	0	0	0	0	0	0	0.00030541	0	0	0	0	0.00219428	0.00265221	0	0.0108235	0.00973797	0	0	0	0
Kdsr	0.404242	0.373207	0.258657	0.0985774	0.157666	0.298613	0.1329	0.130378	0.131031	0.0826054	0.392269	0.112172	0.0760595	0.00388847	0.156388	0.0830965	0.0653379	0.264081	0.236188	0.299816	0.239655	0.266024	0.161788	0.177591	0.215556	0.726644	0.239493	0.286179
Vps4b	1.00889	1.03319	0.908012	0.859381	0.783481	1.20582	1.14187	0.981414	1.26135	1.60675	0.837646	1.36855	0.961993	0.788471	0.812737	0.784678	0.727796	0.772159	0.887292	0.859496	0.764795	0.813363	0.71595	0.661692	0.872445	0.813493	0.79493	0.717855
Serpinb7	0	0	0	0	0	0	0	0	0	0	0	0	0	0	0	0	0	0	0	0	0	0	0.0334848	0	0	0	0.00127096	0
Serpinb2	0.00143582	0	0.0076748	0.0013772	0.00209177	0	0.0159905	0.23579	0.613373	0.0468989	0.0144048	0.000213394	0.0849351	0.111723	0.0117568	0.00611749	0	0	0	0.00189027	0.00334459	0	0.000960918	0.0030343	0.0102844	0.0091563	0.159717	0
Serpinb8	0.00192309	0.000493084	0.00410295	0.000345007	0.00523282	0.0262285	0.34525	0.282426	0.0718834	0.167223	0.55811	0.0373744	0.00414618	0	0.0490117	0.00278264	0.00249114	0.0119264	0.00236191	0.00502206	0.00388122	0	0.002364	0.00658344	0.00382046	0.0109217	0.013671	0.0349491
Cdh19	0.000745665	0	0	0	0	0	0	0	0	0	0	0	0	0	0	0	0	0	0	0	0	0	0	0	0	0	0	0
Dsel	0.0830769	0.0584745	0.0509679	0.0342713	0.0468099	0.0188587	0.0111198	0.00898101	0.0057022	0.00864246	0.0612411	0.00472651	0.00173048	0	0.0103314	0.019907	0.0101424	0.0145804	0.02677	0.0512521	0.0515846	0.0589275	0	0.012254	0.0225067	0.0434052	0.00863	0.0636672
9330185C12Rik	0	0	0	0	0	0	0	0.00113579	0	0	0	0	0	0	0	0	0	0	0	0	0	0	0	0	0	0	0	0
Tsn	1.30629	1.27541	1.13163	1.23567	1.39534	1.1216	1.06809	0.988709	1.10399	1.33752	0.858297	1.00532	0.337097	0.543425	1.00399	1.0636	0.721673	0.98366	1.51922	1.24	1.31069	1.38473	1.25473	1.17372	1.43657	1.6578	1.24862	0.67728
Nifk	0.420596	0.361759	0.430237	0.427562	0.522842	0.322302	0.283233	0.345711	0.310405	0.378909	0.279455	0.252261	0.0793377	0.231564	0.315053	0.376006	0.20526	0.379706	0.468171	0.437609	0.503498	0.43412	0.384961	0.41871	0.574423	0.546821	0.598281	0.141079
Clasp1	0.214334	0.208658	0.167048	0.0960802	0.222048	0.226149	0.155991	0.159971	0.216491	0.21645	0.178475	0.196969	0.329892	0.00568468	0.133576	0.211172	0.301182	0.156271	0.164875	0.223137	0.141058	0.144641	0.325259	0.307622	0.273442	0.156834	0.189594	0.420775
2900060B14Rik	0.478774	0.160733	0.232808	0.0228139	0.0811397	0.186178	0.052157	0.0769827	0.113246	0.0946313	0.206561	0.322544	0.0945476	0.0226493	0.0606416	0.0641037	0.0530394	0.1114	0.175936	0.255364	0.12162	0.146674	0.124247	0.142827	0.141208	0.291906	0.0930483	0.232185
Tfcp2l1	0	0.00266697	0	0	0	0	0	0	0	0	0	0	0	0	0	0	0	0	0	0	0.00079855	0	0	0	0	0	0	0
Ralb	1.36711	1.1553	1.00939	0.983117	0.826608	1.25128	1.10611	1.13367	0.973302	1.21759	1.17973	1.46727	1.11608	1.13079	0.638656	0.527547	0.502895	0.0785757	0.301969	0.847853	0.205347	0.291614	0.0793292	0.19945	0.106979	0.289372	0.617844	0.915802
Gm27184	0.00465714	0.00212951	0.00552751	0.0121701	0.00563038	0	0.00567506	0.00916908	0.002432	0.0022607	0	0.00210556	0.00703628	0.0031251	0.00296547	0	0	0	0	0.00129759	0.00642185	0	0	0	0.00920271	0	0.0085161	0
Tmem185b	0.511707	0.429439	0.317963	0.159612	0.171076	0.340696	0.307685	0.372807	0.266958	0.242993	0.287308	0.402913	0.213528	0.241918	0.283714	0.153705	0.170526	0.171946	0.224335	0.353261	0.168364	0.188139	0.143663	0.203567	0.163449	0.235741	0.1873	0.388943
Epb41l5	0.0383276	0.0162913	0.0145312	0.00384438	0.00248062	0.00462283	0.00258122	0	0.00653004	0	0.0318977	0.00724383	0.00343811	0.147325	0.00157558	0	0.0112111	0	0.0176924	0.00841786	0.00868033	0.00163653	0.0168383	0.00201046	0.0488116	0	0.00703745	0.111215
Ptpn4	0.0593139	0.0768801	0.0576214	0.065282	0.0420429	0.0339707	0.0185589	0.0329597	0.0775815	0.0531615	0.0442198	0.0417355	0.00981133	0.00801509	0.0787984	0.0442665	0.0762833	0.145162	0.627606	0.18384	0.319017	0.17475	0.101147	0.0528504	0.0776889	0.0478628	0.0297276	0.121305
Tmem177	0.0910464	0.0992561	0.0551228	0.0606961	0.0462576	0.0622161	0.0221846	0.0127834	0.0203959	0.0120167	0.0627389	0.0291209	0.00672885	0.167681	0.0173761	0.0139353	0.0260522	0.0267181	0.112147	0.0447514	0.0378391	0.0405455	0.0319736	0.0693972	0.0563004	0.00980235	0.0375719	0
Tmem37	1.85972	1.83159	1.2541	1.12645	1.26847	1.07876	2.36067	0.190963	0.260092	2.14845	1.77647	0.413515	0.173448	0.0424053	0.230607	0.0865367	0.322783	0.0397166	0.928846	0.889775	0.281968	0.208258	0.0225335	0.112011	0.0638552	0.269609	0.0326032	0.217111
Dbi	0.945457	1.13475	1.85513	3.08476	3.59263	1.43767	4.88817	5.61626	2.54893	3.60471	2.41254	2.09951	0.641236	1.36774	2.7281	2.86936	1.88796	1.83903	1.61973	1.98876	1.39247	1.49965	0.935082	1.34402	1.46655	1.06238	5.52423	1.08942
3110009E18Rik	0.125987	0.0604232	0.0500697	0.0484119	0.0799667	0.0791845	0.0726285	0.0885672	0.0784634	0.203672	0.0545558	0.0319043	0.00967134	0.176844	0.0820942	0.0755775	0.0592179	0.182094	0.187917	0.147423	0.14869	0.103667	0.144345	0.152546	0.276066	0.149756	0.165304	0.0461686
Steap3	0.017175	0.0209802	0.0289947	0.0169483	0.0587977	0.0143377	0.0914806	0.103744	0.0238663	0.0975358	0.030404	0.0108235	0.0028494	0	0.0181197	0.00234716	0.0267416	0	0.0358065	0.0151182	0.01473	0.00137521	0.00935679	0.0128077	0.0290162	0	0.0978299	0
Marco	0.00139517	0.0037788	0	0.000592621	0	0	0	0	0	0	0	0	0.000778989	0	0.000738337	0	0	0	0	0	0	0	0	0	0	0	0	0
Insig2	0.49681	0.527392	0.410353	0.314072	0.29706	0.354625	0.217926	0.172582	0.302906	0.251662	0.184308	0.231784	0.130232	0.160598	0.147211	0.168032	0.0961379	0.29427	0.339442	0.322744	0.289308	0.275979	0.22974	0.309006	0.318866	0.159465	0.128986	0.183365
Ccdc93	0.582726	0.618862	0.407998	0.274872	0.238636	0.567204	0.172021	0.159437	0.140377	0.438932	0.196289	0.304158	0.142387	0.0130263	0.139456	0.132822	0.143772	0.0538385	0.186454	0.408282	0.157865	0.20907	0.130081	0.165518	0.140885	0.143066	0.0842516	1.01418
Ddx18	0.913072	0.910936	0.872524	0.700671	0.685807	0.618277	0.426842	0.37573	0.637488	0.690524	0.528135	0.400415	0.122368	0.321869	0.49966	0.698561	0.60144	0.801649	0.882594	0.814823	1.09756	0.90867	1.05314	0.897277	0.563279	1.11988	0.873417	1.11487
Actr3	2.28144	2.20737	3.39747	3.20826	4.04645	3.31629	6.74843	8.29549	6.92986	4.80279	4.12545	3.93686	7.33371	5.85934	6.43779	10.5836	5.82219	3.63482	5.63518	3.92453	4.81282	4.79376	5.64263	4.68817	5.23472	4.54142	6.29171	1.81073
Slc35f5	0.225754	0.207239	0.190874	0.155168	0.130317	0.212007	0.235576	0.220292	0.153462	0.240375	0.143286	0.263946	0.0706928	0.173091	0.173058	0.126381	0.0466129	0.0949116	0.059462	0.13308	0.019208	0.0213469	0.00801575	0.0503944	0.00348511	0.037076	0.0873336	0.0819937
Lypd1	0.00698684	0.00651401	0	0	0.01181	0	0.000779454	0	0.00802838	0	0.00582619	0.000687173	0.0031705	0	0	0	0	0	0.00343833	0.00109045	0.000845319	0	0.00231638	0.00292533	0	0	0.0163121	0.0238825
Nckap5	0	0	0	0	0	0	0	0	0	0	0	0	0	0	0	0	0	0	0	0	0	0.00225047	0	0	0	0	0	0
Mgat5	0.47655	0.511267	0.541209	0.327305	0.482497	0.565023	0.454029	0.147102	0.226542	0.572804	0.171546	0.403643	0.143832	0.424112	0.156873	0.0982669	0.0965699	0.214374	0.260845	0.271427	0.0999964	0.126543	0.0642067	0.086583	0.156345	0.588773	0.299727	0.812313
Tmem163	0.00381513	0.00892721	0.0207572	0	0.00249718	0	0.00089339	0.00116873	0.00901915	0.00377763	0.0150502	0.00133364	0.00524501	0.00255958	0.00683927	0	0	0.600588	0.239283	0.0348116	0.147811	0.0422855	0.496183	0.678369	1.3493	0	0.00660386	0.061919
2900009J06Rik	0.000498269	0	0	0	0.000763106	0.0131101	0.00135343	0.00180148	0	0	0	0.00839725	0.00350114	0	0.0008956	0	0	0	0	0.000212226	0.000796465	0	0	0.00180698	0	0	0.00350405	0
Ccnt2	0.906779	0.985194	0.810818	0.159911	0.35394	0.747737	0.298627	0.338903	0.659551	0.468022	0.37127	0.48044	0.245144	0.245521	0.317246	0.329591	0.386535	0.673685	0.571684	0.605637	0.391252	0.301345	0.591605	0.513793	0.634802	0.468198	0.289166	2.02867
Map3k19	0.0117598	0.0106143	0.0110888	0.00604389	0.0114079	0.00443277	0	0	0	0	0	0.00110735	0	0	0.00599081	0.00723414	0.00499563	0.167495	0	0.00264768	0.00155131	0	0.0161944	0.00256299	0	0	0.00105324	0
Rab3gap1	0.691658	0.733873	0.586528	0.407774	0.432227	0.54166	0.245588	0.259003	0.347987	0.378846	0.458045	0.265933	0.169411	0.148164	0.343612	0.356196	0.172267	0.839071	0.585478	0.691839	0.545784	0.570392	0.630943	0.553655	0.560757	0.515521	0.286387	1.02578
Zranb3	0.0247365	0.0145487	0.0111987	0.0057869	0.0791465	0.0134388	0.0189765	0.00648679	0.0204616	0.0668821	0.0345379	0.0136119	0.0106688	0.00516022	0.0112074	0.0240612	0	0.0124802	0.0160151	0.0327511	0.0132949	0.044391	0.0159072	0.016953	0.0199516	0.00677079	0.0593412	0.0685093
R3hdm1	0.983604	1.06363	0.86441	0.230783	0.607606	1.00595	0.446934	0.524726	0.907681	0.516619	0.466396	0.564427	0.257321	0.41587	0.48266	0.464	0.594541	0.903463	0.737899	0.811668	0.717701	0.825082	1.09877	0.828887	1.00393	0.878871	0.664043	2.87333
Ubxn4	1.13285	1.26887	1.06026	0.794464	0.905144	1.48105	1.41954	1.17465	1.35329	1.44841	0.985848	1.37262	0.721215	0.93385	1.40687	1.08308	1.65484	2.93143	1.23549	1.23123	1.31507	1.26004	0.697667	0.980374	0.925426	1.00592	1.09138	1.42816
Mcm6	0.0707148	0.104666	0.240163	0.541747	1.05519	0.178979	0.117728	0.0914899	0.183662	0.270331	0.160054	0.248726	0.0873746	0.489305	0.188615	0.232546	0.202475	0.233585	0.676966	0.376622	0.5373	0.493299	0.228677	0.306945	0.276739	0.385984	1.6918	0.0359101
Dars	0.437053	0.490827	0.458027	0.408629	0.454931	0.298271	0.33627	0.358718	0.332853	0.312497	0.376498	0.245296	0.421922	0.357829	0.362569	0.437082	0.198979	0.493266	0.612689	0.626615	0.614007	0.579552	0.375018	0.478856	0.506914	0.756717	0.846607	0.286396
Cxcr4	0.0208528	0.0298122	0.0802751	0.11127	0.221584	1.95699	1.95458	0.903507	1.56361	1.97052	0.240249	4.44878	1.85799	0.45448	0.804512	0.152478	0.972547	0.341064	0.265831	0.326666	0.354839	0.480807	0.592873	0.395514	1.0078	0.163333	1.24097	0.0815504
Thsd7b	0.00199689	0.000726272	0	0	0.00325642	0.0032704	0.000719028	0	0	0	0	0.000971801	0.00095561	0	0	0	0	0	0	0.000339196	0	0	0.00181568	0.00169203	0	0.0215185	0	0
Gm15675	0.00213095	0	0.0025859	0	0	0	0.000195435	0.00129889	0	0	0.00651496	0.00168809	0.0418856	0.0048319	0	0	0	0.0122975	0	0.0118456	0.017238	0	0.290105	0.0545822	0.0338347	0	0.0014299	0.0298603
Cd55	0.00990894	0.00409375	0	0.000631916	0.00714076	0	0.00385215	0.00476298	0.0158954	0.0302689	0.178081	0.0122958	0.598337	0.371206	0.0161562	0	0	0.124628	0.193161	0.123212	0.194268	0.333924	5.96969	1.85062	2.03113	0.0141552	0.0687007	0.0841353
Gm16083	0	0	0	0	0	0	0	0	0.00535594	0	0	0	0.0015288	0	0	0	0	0	0	0.000421332	0.00899826	0	0.0159117	0.00140408	0	0	0	0
Pfkfb2	0.0257989	0.0417872	0.0219326	0.00428691	0.0193919	0.0413631	0.00857542	0.0128327	0.0295127	0.0152834	0.0140825	0.0114142	0.0146462	0	0.0087542	0.0151016	0.014396	0.0269294	0	0.0372951	0.00641406	0.00287849	0.0126506	0.00301557	0.00981683	0.0286707	0.00522274	0.0139169
Yod1	0.224623	0.222359	0.127631	0.0614673	0.106131	0.156982	0.0661247	0.0937896	0.10816	0.125364	0.15766	0.117455	0.0735692	0.0045947	0.0701257	0.0584508	0.029436	0.170677	0.228282	0.11419	0.111574	0.105574	0.0960121	0.0905884	0.179866	0.255447	0.0983162	0.199438
AA986860	0.00406673	0.0059891	0.00545265	0	0.000424321	0.00791954	0.00572462	0.00463455	0	0.00180841	0.0125626	0.00337811	0	0	0.00198133	0	0	0	0	0.00329387	0.000408224	0	0	0	0	0	0.00121129	0
Gm15848	0	0	0	0	0	0	0	0	0	0	0	0	0	0	0.000316345	0	0	0.0123602	0.00294632	0.000619047	0	0	0.0697645	0.165846	0.073866	0	0.0021251	0
Pigr	0	0	0	0	0	0	0	0	0	0	0	0	0	0	0.000316345	0	0	0	0	0	0.000687785	0	0.0265146	0.117595	0.00438005	0	0	0
Fcmr	0.011782	0.0236487	0.00303965	0.0242335	0.0370291	0.00440444	0.00450517	0	0.00685395	0	0.0253389	0.00312477	0.0440773	0.0062745	0.0333448	0.0019881	0	0.0706951	0.0479105	0.0960832	0.0382492	0.0410018	7.45323	8.03805	4.44811	0.0307835	0.0503221	0.0421422
Il10	0	0	0	0	0	0	0.00574399	0.006693	0.00746354	0.00429424	0.0368742	0	0	0	0	0	0	0	0	0.00361799	0.00344175	0.0125831	0	0.017227	0	0.0024617	0.00172829	0
Mapkapk2	0.604372	0.629275	1.06529	1.12223	1.16119	0.992746	1.59357	2.24781	2.32465	1.24784	1.13682	1.26944	0.80654	0.750404	0.980927	0.699634	0.794411	1.93323	0.919572	0.708908	0.474385	0.642776	0.560502	0.499744	0.554883	0.573542	1.63962	0.488623
Dyrk3	0.00154241	0	0.00406062	0.00307717	0.00402619	0	0.00292305	0.0344655	0.00459813	0.00134973	0.00194707	0.00767861	0.00154628	0	0.0146614	0.0380433	0	0.105984	0.0139974	0.0255698	0.00352125	0	0.0802953	0.0511583	0.0264647	0.0362318	0.0778183	0
Eif2d	0.135969	0.141054	0.106331	0.0697466	0.14213	0.141025	0.0471244	0.0617454	0.0858076	0.0188487	0.14137	0.101653	0.0608342	0.230069	0.094083	0.123723	0.0980777	0.240252	0.178049	0.164922	0.184305	0.255724	0.181335	0.156942	0.191754	0.235272	0.166592	0.126035
Rassf5	0.710229	0.62083	0.400201	0.245235	0.311339	0.787416	0.430656	0.743238	2.56523	0.379206	0.338097	1.06006	1.22697	0.599421	0.730751	0.676431	0.205999	0.750536	1.07476	0.824591	1.12339	1.36053	0.64194	0.595399	0.62601	0.964197	0.49134	0.714321
Ikbke	0.00306929	0.00173545	0.0433627	0.033704	0.0507481	0.0509777	0.183879	0.201197	0.102531	0.16457	0.0322493	0.101455	0.0296801	0.115118	0.0244316	0.00465637	0.0272577	0.0513342	0.105219	0.080054	0.118979	0.191622	0.0236176	0.0276449	0.0109884	0.191718	0.140346	0
Srgap2	5.24443	5.45404	3.57224	1.20935	1.49768	3.06027	0.574519	0.474335	0.938369	0.737989	1.65155	0.684588	0.453692	0.308497	0.376016	0.265401	0.516039	0.113468	0.841108	2.65511	0.517772	0.421015	0.129811	0.430302	0.231533	0.655225	0.390308	11.4771
Fam72a	0.147651	0.14413	0.140011	0.129715	0.289686	0.14356	0.0223514	0.0133666	0.0223144	0.00774084	0.00512827	0.0512586	0.0116207	0.139524	0.0140833	0.0100616	0.00593939	0.00624011	0.0348141	0.0627894	0.0223058	0.0220539	0.00510805	0.0107379	0.0145922	0.00755737	0.0400443	0.243487
Ctse	0.00987204	0.0122138	0.0229273	0.0319578	0.0236605	0.147338	0.0418962	0.0289172	0.0517573	0.0243664	0.028149	0.365215	0.175287	0.0129607	0.0312467	0.0328744	0	0.115104	0.0690964	0.0329734	0.0560348	0.0424021	0.0659411	0.111328	0.0570618	0.116383	0.0543165	0.0891345
Rab7b	0.00631713	0.0223937	0.215388	0.192158	0.223255	0.184391	1.09776	0.364469	0.0853252	1.13233	0.26554	0.427989	0.0284344	0.00403574	0.221839	2.0742	0.0489385	0.135325	0.0151535	0.142353	0.0123472	0.046189	0.00162523	0.0170087	0.0080863	0.0251663	0.0930863	0.112664
Pm20d1	0.000459035	0	0	0	0	0	0	0	0	0	0	0	0	0	0	0	0	0	0	0	0	0	0	0	0	0	0	0
Slc41a1	0.0945148	0.102518	0.0862276	0.0784423	0.0373507	0.164592	0.0625161	0.109173	0.195996	0.0423234	0.0158758	0.172935	0.0227896	0.262222	0.0928451	0.112294	0.185453	0.117471	0.0899652	0.0657687	0.069455	0.163802	0.0803484	0.118095	0.0835355	0.0178191	0.0427849	0.083882
Rab29	0.134746	0.16799	0.240565	0.274812	0.24201	0.189573	0.324225	0.319644	0.686421	0.22002	0.195184	0.169413	0.0954111	0.196365	0.304466	0.396194	0.385572	0.212487	0.214809	0.183015	0.187195	0.193238	0.13258	0.211613	0.124313	0.130871	0.199417	0.0691715
Nucks1	0.776517	0.813485	1.08197	1.27057	3.51467	0.915412	0.662711	0.625414	1.08381	0.945415	0.974882	1.08722	0.286304	2.08795	0.880036	0.922014	0.940921	1.23107	1.27458	1.46651	1.49069	1.51835	1.27583	1.98524	1.25508	1.82627	4.09992	0.432204
Slc45a3	0.00448338	0	0.00758021	0.00632729	0.00361209	0	0	0	0	0	0.0264391	0.00102588	0.00220406	0	0	0	0	0	0	0.00119932	0	0.00468745	0	0	0	0	0.221456	0.0265673
Elk4	0.514441	0.44919	0.384152	0.161331	0.253093	0.355819	0.198821	0.277188	0.430584	0.193571	0.279623	0.381261	0.220425	0.107995	0.214672	0.22695	0.178356	0.347864	0.642957	0.446442	0.366862	0.547451	0.624345	0.646192	0.60917	0.513223	0.282897	1.0142
Mfsd4a	0.0841986	0.0994679	0.0985898	0.040431	0.0909017	0.114526	0.065132	0.0687567	0.0500737	0.0181441	0.0621358	0.107731	0.0384083	0.0692896	0.0751776	0.122669	0.0832395	0.0871821	0.174843	0.0815336	0.10584	0.149125	0.166218	0.20695	0.320621	0.12197	0.1487	0.0515847
Cdk18	0.00368623	0.00495636	0.0403315	0.0761817	0.0375785	0.0155955	0.00726871	0.000637664	0	0.105964	0.0219158	0.0267715	0.00470139	0	0.00285503	0.00594511	0.0169782	0	0	0.00297618	0.00134055	0.00167239	0	0	0	0	0.00282725	0.077367
Nuak2	0.226314	0.23679	0.284844	0.134507	0.154236	0.300523	0.238349	0.386727	0.739392	0.214186	0.242195	0.41705	0.142926	0.0880863	0.343534	0.436292	1.06823	0.133157	0.0883256	0.143423	0.0338235	0.0519342	0.418218	0.323948	0.283933	0.0943887	0.24659	0.276642
F730311O21Rik	0	0	0.00037154	0	0.000441209	0	0.000565521	0	0	0.00100093	0	0.00591883	0.00822132	0	0	0	0	0	0	0.00055531	0	0	0.0297108	0.0122994	0.0135085	0	0	0
Tmcc2	0.0166768	0.0136807	0.00616239	0.00222623	0.00565832	0.00804758	0.0185159	0.0287617	0.037269	0.0125752	0.0325061	0.00336029	0.000668418	0	0.0170319	0.00586587	0.0473137	0.003704	0	0.00492719	0.00121606	0.00325826	0.0035983	0.0123681	0.00158594	0.00602833	0.0352846	0.0130394
Dstyk	0.291832	0.287271	0.213431	0.155743	0.133512	0.29014	0.264018	0.283839	0.559505	0.160574	0.156117	0.392709	0.268084	0.525398	0.182162	0.0787467	0.113663	0.108288	0.132849	0.233667	0.10044	0.12917	0.127601	0.102796	0.145823	0.309215	0.183937	0.537034
Rbbp5	0.144263	0.165881	0.0963104	0.106897	0.135724	0.167138	0.115233	0.117846	0.216609	0.0717104	0.086438	0.183364	0.0656412	0.204991	0.104966	0.11311	0.0679723	0.0660761	0.170336	0.109041	0.13672	0.125576	0.100063	0.0939868	0.123064	0.123593	0.161952	0.278056
Tmem81	0.013121	0.0108307	0.013763	0.00926459	0.0135656	0.0248034	0.0138508	0.0122887	0.0445518	0.00124818	0.0358943	0.0249032	0.0158171	0	0.0101871	0.00579563	0.00720955	0	0.0216839	0.00776338	0.00993889	0.013187	0.0128999	0.0157078	0.0176964	0.0128094	0.0113131	0.0374849
Cntn2	0.00261587	0.00175812	0	0	0.00250366	0	0.000827185	0.000964354	0.00314839	0	0	0.0021752	0	0	0.000459705	0	0	0.0218243	0	0.000505603	0.00213298	0.00427263	0.0070628	0.0027785	0	0	0	0
Nfasc	0	0	0	0	0	0	0	0	0	0	0	0.00292344	0	0	0	0	0	0	0	0	0.000796465	0.0125252	0	0	0	0	0	0
Lrrn2	0	0	0.000830685	0	0	0	0	0	0	0	0	0.0009111	0	0	0	0	0	0	0	0	0	0	0	0	0	0.0125026	0	0
Mdm4	0.97118	0.929417	0.762669	0.179564	0.546405	0.893241	0.325782	0.354431	0.710114	0.240904	0.597257	0.425022	0.56689	0.722477	0.30669	0.286905	0.337044	0.504026	0.594612	0.916334	0.724725	0.69132	0.810816	0.795058	0.915609	0.706737	0.397893	3.5173
Pik3c2b	0.0721511	0.058626	0.0513783	0.0215291	0.0454102	0.0451128	0.0021104	0.00289981	0.00402819	0	0.010272	0.0342692	0.112516	0.186348	0.0088937	0	0	0.0123602	0	0.0302733	0.0145977	0.0234307	0.57324	0.682282	0.580801	0.0164131	0.0226382	0.0612645
Ppp1r15b	0.492816	0.442568	0.438519	0.348866	0.380605	0.555893	0.505371	0.860095	1.04697	0.361351	0.363966	0.639558	0.821991	0.743348	0.285643	0.4479	0.255932	0.3687	0.208266	0.390399	0.30912	0.214966	0.311401	0.324531	0.385558	0.280201	0.426618	0.696787
Plekha6	0.000890876	0.00560704	0.00295164	0.00739044	0	0.00863087	0.00374382	0.00287356	0.0301187	0	0.00585937	0.00328387	0	0	0.00147637	0.00285314	0	0.012628	0	0.000657116	0.00185757	0.00399068	0.0019891	0	0	0	0	0
Ren1	0	0	0	0	0	0	0	0	0	0	0	0	0	0	0	0	0	0	0	0	0	0	0	0.00274873	0.0225213	0	0.00921459	0
Etnk2	0	0	0	0	0	0	0	0	0	0	0	0	0	0	0	0	0	0	0	0.000812911	0	0	0	0	0	0	0	0
Sox13	0.0036803	0.00128594	0.00310811	0	0.00378528	0.00199477	0.000315401	0.0018585	0	0	0	0	0.0125827	0	0.00183065	0	0.00755546	0	0	0.00077523	0.00299106	0	0	0	0	0	0.0046119	0
Snrpe	1.12342	1.15714	1.56526	2.26288	3.32592	1.80406	2.42524	2.67109	2.18808	2.37105	1.64545	2.33571	0.563106	2.06095	2.61827	2.99858	2.7588	2.66883	3.13526	2.24381	3.09425	2.91984	3.22234	2.90242	3.75308	2.7446	4.88194	0.410703
Zc3h11a	0.0813156	0.0684412	0.07041	0.0415477	0.0311212	0.0599876	0.0270415	0.0282273	0.0493739	0.00770446	0.0308858	0.0469543	0.0341444	0	0.020385	0.0320195	0.0256436	0.0509536	0.047994	0.0236287	0.0603416	0.0116297	0.0510955	0.0326224	0.033045	0.0469605	0.0180828	0.208184
Gm38394	0.0545345	0.0544388	0.0315982	0.019186	0.0176912	0.0134321	0.00974858	0.0139706	0.0216737	0.0184207	0.029212	0.0117901	0.00376316	0.00625019	0.00926077	0.0119012	0.00410357	0.014542	0.079261	0.0303568	0.0153222	0.010418	0.0153855	0.0176071	0.0101621	0.0391756	0.00995427	0.339065
Lax1	0.00126024	0.00318785	0.00171603	0.0184453	0.00354633	0	0.0032857	0.00153556	0.0291821	0.0520199	0.0326847	0.000889924	0.00848633	0.00825324	0.0102133	0	0.00625602	0.0376672	0.691735	0.244825	0.57996	0.311475	0.484349	0.263377	0.0487854	0.169893	0.00899998	0
Atp2b4	0.00233114	0.00144144	0.00383127	0.00564435	0.0222711	0	0.306184	0.406063	0.200794	0.159496	0.0304068	0.0112423	0.00527637	0.00388847	0.160124	0.0406902	0.230846	1.40308	0.489875	0.192518	0.317914	0.504149	0.0106987	0.0231794	0	0.188733	0.241083	0.0296012
Prelp	0.00336409	0.00276594	0.00117568	0	0	0	0	0	0	0	0	0	0.000778989	0	0.000806679	0	0	0	0	0.00189228	0.00335063	0	0	0	0	0	0	0
Fmod	0.000672899	0	0	0	0	0	0	0	0	0	0	0	0	0	0	0	0	0	0	0	0	0	0	0	0	0	0	0
Btg2	32.4332	7.16994	7.96098	0.853285	2.15895	6.38892	1.47188	4.36181	8.17613	1.48843	8.51738	5.07694	4.56635	7.03602	3.06301	3.09372	1.65984	2.96863	6.15777	14.9429	2.8357	3.61408	2.45817	3.66622	6.37552	7.31779	1.63367	21.5749
Chit1	0	0	0	0	0	0	0.000446651	0.000751848	0	0	0	0	0.00137405	0.526358	0.000846869	0	0	0	0.00847452	0.0127925	0	0	0	0.0310829	0	0	0	0
Chil1	0.0648239	0.108181	0.0878683	0	0.0395086	0.320595	0.022493	0.0079442	0.0270235	0.0413042	0.030265	0.692994	2.72895	1.87786	0.00827939	0	0.0139689	0.0249605	0.0206704	0.0452961	0.00889854	0	0.00695408	0.0263592	0	0	0.00709839	0.0557575
Mybph	0.0339958	0.0373061	0.0453895	0.00754696	0.0159805	0.0403686	0.00123455	0	0.0013616	0.00330558	0	0.00454601	0.00211147	0	0.00121923	0.00140963	0	0	0.00375934	0.0042756	0.00259972	0	0	0	0	0	0	0.0420575
Adora1	0.015865	0.0339636	0.0410023	0.00329949	0.0441318	0.0399383	0.00420246	0.00115993	0.00146977	0	0	0.0156956	0	0.00701357	0.00380234	0.00724386	0	0	0	0.0017812	0.0013965	0.00399068	0	0	0	0	0.00105324	0.0441962
Ppfia4	2.56198	3.05332	2.78854	1.92362	1.67756	2.57842	0.462401	0.821204	0.727072	0.62033	1.10143	1.09747	0.255865	0.738246	0.879323	1.46854	0.652794	3.06073	0.324496	1.23581	0.274849	0.281116	0.0504653	0.198343	0.0896786	0.313857	0.478032	1.73015
Tmem183a	0.270249	0.249138	0.248012	0.127887	0.335159	0.299025	0.264858	0.271377	0.262506	0.20483	0.271819	0.33749	0.194947	0.400493	0.193012	0.249379	0.239927	0.369625	0.268485	0.200759	0.213332	0.281727	0.250881	0.193957	0.392074	0.264562	0.352067	0.390271
Cyb5r1	0.493139	0.462946	0.419393	0.270587	0.265282	0.478806	0.221554	0.272142	0.571687	0.293092	0.798704	0.631303	0.305624	0.112187	0.112159	0.107125	0.0953988	0.0886861	0.191844	0.322286	0.190687	0.112853	0.124055	0.136149	0.116798	0.208716	0.202331	0.576994
Adipor1	1.47061	1.36444	1.15927	0.986171	0.860182	3.18956	1.16329	1.4762	2.4285	1.31772	1.48588	5.37183	3.80656	1.84073	0.634509	0.538443	0.78037	0.463572	1.00094	1.0535	0.744708	0.739885	0.754303	0.836676	0.709817	0.763503	0.760012	1.46607
Platr1	0.00210573	0.000787865	0.00199524	0	0.00152161	0.0169343	0.00344424	0.00157327	0.00437246	0.0541988	0	0.0573529	0.00908072	0	0.00108463	0	0.00536337	0	0	0.00165695	0	0	0.00463008	0.000783225	0	0	0.00229401	0
Klhl12	0.0943414	0.0917678	0.0614015	0.0496842	0.0518514	0.176924	0.0505557	0.0874244	0.107852	0.0218907	0.0265247	0.227236	0.1422	0.0653597	0.0151791	0.0123814	0.0230121	0.0290839	0.258229	0.107555	0.108101	0.124682	0.168989	0.163512	0.187399	0.104237	0.0855079	0.184512
Rabif	0.153254	0.120756	0.116672	0.170358	0.1383	0.203664	0.183464	0.171986	0.270767	0.301688	0.143814	0.224988	0.187387	0.0603632	0.0987651	0.121981	0.0707866	0.178763	0.291029	0.151684	0.233303	0.241773	0.200423	0.213018	0.301603	0.184118	0.152509	0.0303186
Kdm5b	0.394482	0.350142	0.203522	0.213008	0.0689057	0.54003	0.18109	0.175355	0.544543	0.0922737	0.292909	0.657885	0.782048	0.264161	0.137252	0.0654186	0.20052	0.179945	0.472964	0.346407	0.287764	0.310363	0.258143	0.248379	0.454457	0.468424	0.263232	0.492775
Ppp1r12b	0.088137	0.0825189	0.0873055	0.00760015	0.0451533	0.108808	0.0368468	0.033121	0.0635071	0.0162627	0.0651203	0.037567	0.0233462	0.0020915	0.025041	0.0246871	0.028956	0.0247945	0.0321132	0.100226	0.0671501	0.0386936	0.0375413	0.0405373	0.0535723	0.0749702	0.0692399	0.534933
Ube2t	0.0180765	0.0266486	0.0307152	0.054182	0.450016	0.0402359	0.0228749	0.0118203	0.0764733	0.0793847	0.0109007	0.0746566	0.0208901	0.134127	0.0299024	0.0414048	0.0237239	0.128766	0.120449	0.119525	0.16277	0.121283	0.131105	0.0185147	0.143387	0.0777964	0.604448	0.0685825
Ptpn7	0.00758252	0.00653677	0.0203961	0.0217688	0.0392443	0.119513	0.192727	0.227496	0.194252	0.200783	0.105075	0.207923	0.239996	0.40258	0.0803391	0.0565782	0.0797925	0.0347517	1.07758	0.275785	0.589063	0.914518	0.271033	0.299281	0.0808059	0.783298	0.79919	0.102531
Arl8a	1.02042	0.948262	1.01696	0.783106	0.621459	0.834315	1.05703	0.737878	0.820245	1.24875	1.07846	0.822488	0.538771	0.179172	0.540211	0.493357	0.594966	0.429968	0.647932	0.688828	0.527109	0.539128	0.718416	0.689028	0.623248	0.565309	0.456048	0.603047
Gm15445	0.0230239	0.0137871	0.00936532	0	0.00461092	0.022108	0.0054869	0.00970362	0.0422953	0.00104477	0	0.0131634	0.0207373	0	0.00159849	0.00315887	0	0.014542	0	0.00553301	0.00835923	0.00340601	0.00723794	0.00868684	0	0.00450097	0	0.0870062
Gpr37l1	0.00307081	0.00465187	0	0	0	0	0	0	0.0132806	0	0	0	0.000630016	0	0	0	0	0	0	0	0.00741694	0	0.00522076	0.00489314	0	0	0	0
Rnpep	1.35924	1.46897	1.71769	1.15084	1.45026	1.984	2.48493	1.89025	1.23916	2.70543	1.26143	1.72305	0.996722	1.0497	1.12141	0.732197	0.587366	0.47174	0.571682	1.10271	0.45011	0.534222	0.291933	0.333995	0.476129	0.42703	1.13356	2.67208
Timm17a	0.544441	0.449227	0.542294	0.625523	0.490294	0.397816	0.499926	0.507428	0.467472	0.791699	0.550575	0.372693	0.0925711	0.429029	0.46048	0.472969	0.454211	0.646939	0.829327	0.529646	0.657684	0.656392	0.456093	0.450793	0.458258	0.65219	0.528561	0.279442
Shisa4	0.00183003	0.00132961	0.00124971	0	0.00399238	0	0.00108922	0.00176478	0	0.000809823	0.0130443	0.00260119	0.00109537	0	0.00121148	0	0.00249114	0	0	0.00106767	0.00539062	0	0.00266029	0.00373835	0	0.0118638	0.0023643	0
Ipo9	0.142693	0.135815	0.124864	0.197118	0.234361	0.142301	0.11601	0.102569	0.0810684	0.122444	0.2136	0.12343	0.0319813	0.0069234	0.0895923	0.101314	0.0559695	0.237776	0.11374	0.125047	0.0759247	0.126788	0.0762535	0.0791542	0.0311731	0.105869	0.104419	0.505978
Nav1	0.235513	0.197932	0.150149	0.0523924	0.158145	0.1379	0.262276	0.385971	0.565859	0.303024	0.229231	0.0476549	0.0235166	0.0280074	0.361987	0.341043	0.681058	0.0310429	0.0190962	0.143522	0.0260185	0.032129	0.0162296	0.0188046	0.0327495	0.0570691	0.173344	0.610554
Gm4793	0.00398767	0.009754	0.00146576	0	0	0	0	0	0	0	0	0	0	0	0	0	0	0	0	0.00218334	0	0	0	0	0	0	0	0
Gm38399	0.00555969	0.00579559	0.0100827	0.00324349	0.00638499	0.00792387	0.0123017	0.0239164	0.0368543	0.0138038	0	0.00026131	0.000580632	0.00194424	0.0158258	0.0145563	0.0556019	0	0	0.00174453	0.00318751	0	0	0	0.00201347	0	0.00731839	0
Csrp1	0.014548	0.021875	0.0787369	0.133948	0.348629	0.0554038	0.143126	0.0952339	0.0522349	0.163448	0.0960843	0.121123	0.0520781	0.678649	0.462166	0.517248	3.28781	0.392724	0.426532	0.174302	0.22355	0.409838	0.247382	0.180851	0.488357	0.367952	1.05146	0.0120925
Phlda3	0.0211606	0.0184201	0.0262719	0.0316854	0.0588862	0.0215649	0.0114751	0.00706598	0.12893	0.00959218	0.0130293	0.0143917	0.00430665	0	0.00979041	0.00576126	0.00444949	0.0482051	0.00918597	0.0411066	0.10993	0.0518846	0.00784611	0.0100241	0.0374441	0.0485338	0.030946	0
Igfn1	0	0	0	0	0	0	0	0	0	0	0	0	0	0	0	0	0	0	0	0	0	0	0	0	0.00212749	0	0	0
Tmem9	0.169264	0.178548	0.168783	0.18566	0.138393	0.121978	0.0439202	0.0322082	0.0229012	0.0426209	0.099238	0.0540901	0.0249107	0.0814197	0.0450731	0.025402	0.0208789	0.0377898	0.170694	0.187383	0.124033	0.09629	0.127141	0.128559	0.32661	0.241623	0.247398	0.011472
Cacna1s	0.123947	0.142161	0.21082	0.222586	0.161305	0.136902	0.0148859	0.0145686	0.0178284	0.0892675	0.0324968	0.0811451	0.0194218	0.145824	0.036983	0.136911	0.491005	0.0180536	0.00592719	0.0548002	0.021055	0.0607415	0.0422789	0.477335	0	0.0024617	0.0013907	0.0324727
Kif21b	0.7339	0.749672	0.556796	0.264432	0.387144	0.790212	0.161347	0.196116	0.66069	0.309955	0.214645	0.390096	0.855454	0.582892	0.174206	0.172018	0.458244	0.152507	0.409866	0.572541	0.451209	0.528783	0.449358	0.243978	0.462159	0.361902	0.162647	3.25106
5730559C18Rik	0.000820741	0	0	0	0	0	0	0	0	0	0	0	0	0	0	0	0	0	0	0	0	0	0	0	0	0	0	0
Camsap2	0.174303	0.158289	0.139287	0.0997511	0.136825	0.153586	0.130486	0.12244	0.128697	0.139287	0.144266	0.094133	0.0263319	0.161242	0.0821199	0.0771794	0.0705852	0.0876587	0.057876	0.14862	0.0866107	0.134221	0.0808162	0.0672655	0.068041	0.0358289	0.0492134	0.509948
Ddx59	0.078177	0.06335	0.0606941	0.0359914	0.0993388	0.0939228	0.042663	0.0489131	0.0711618	0.0685284	0.0233492	0.0306487	0.00597688	0	0.0538435	0.0709637	0.0616316	0.0216953	0.0557848	0.0593023	0.0599792	0.0603223	0.0572832	0.0573659	0.0821632	0.072537	0.0782196	0.0206267
Kif14	0	0	0.000758214	0.0113154	0.236999	0	0.00194163	0.0064675	0	0	0.00545246	0.0188417	0.0100212	0	0.00865466	0.00445122	0.0103047	0	0	0.021474	0.00169677	0.00340601	0.0026606	0	0.00355813	0	0.346612	0
Zfp281	0.264939	0.28707	0.242619	0.0999033	0.168581	0.262115	0.233801	0.198688	0.204214	0.181381	0.154257	0.563292	0.230205	0.11511	0.135876	0.107349	0.120681	0.283178	0.18105	0.239319	0.148777	0.307938	0.140579	0.132275	0.175715	0.150401	0.128407	0.1828
Gm19705	0.00128487	0.00576326	0.00996557	0.0457102	0.0266546	0.113832	0.0233935	0.00850525	0.0322318	0.00838028	0.00980637	0.317433	0.340415	0.290705	0.010793	0	0	0.305774	0.0170798	0.0140213	0.0345457	0.0202403	0	0.0110623	0.00764091	0.00450097	0.00345509	0.0196312
A430106G13Rik	0.0404595	0.0526543	0.0191772	0.0177707	0.00854972	0.0353797	0.0053661	0.00234242	0.00109924	0.00662569	0.00339382	0.000592664	0.00201212	0	0.00678038	0.00791801	0	0.0897228	0	0.0116694	0.000583778	0	0.0145891	0.0295591	0.0180245	0	0.0304264	0.0963782
Ptprc	3.85899	4.16494	4.30155	2.60107	2.9146	6.96086	5.32632	8.72391	15.4708	3.78909	3.55247	10.4003	9.3839	3.05732	6.14447	5.2466	2.93491	11.0317	12.0945	6.25907	8.92772	7.608	5.81491	3.91425	4.67546	4.26338	2.1925	8.26865
Gm28556	0.00065347	0.00127214	0.0011795	0	0.00199858	0.00467382	0.00187103	0.00089156	0.00869359	0	0	0.00329395	0.0103264	0	0.000695752	0	0	0	0.00567044	0	0.00508407	0	0.00478866	0.00360515	0.00904927	0	0	0
Nek7	1.38121	1.51259	1.36786	1.09468	1.18817	1.42393	0.581416	0.607269	0.90123	0.637553	0.893435	1.12165	0.417413	0.351809	0.598734	0.551801	1.05489	0.973986	0.772202	1.04145	0.820327	1.4774	0.629587	1.20516	0.440804	0.927888	0.543993	1.33244
2310009B15Rik	0.128444	0.136894	0.150996	0.233212	0.378396	0.173348	0.35874	0.403387	0.318646	0.231497	0.191599	0.185043	0.0751401	0.0200515	0.240844	0.404952	0.20007	0.223345	0.16249	0.181962	0.188818	0.211851	0.122368	0.170542	0.32715	0.280968	0.361475	0.129651
Dennd1b	0.45279	0.464798	0.443547	0.150781	0.215187	0.594881	0.46774	0.299111	0.329444	0.44066	0.448881	0.655591	0.513533	0.227533	0.502637	0.751111	0.229119	0.406196	0.857928	0.439488	0.519959	0.431894	0.578823	0.599699	0.744619	0.572966	0.278908	1.19879
Zbtb41	0.108029	0.132686	0.0707935	0.0237702	0.0601736	0.105057	0.0516732	0.0418381	0.109686	0.0215306	0.0451747	0.108287	0.0260922	0	0.0316915	0.0426679	0.0473809	0.0684602	0.0860119	0.0526907	0.0806381	0.133683	0.0843199	0.111633	0.123777	0.0821209	0.0595921	0.32793
Aspm	0.00158323	0	0.00606716	0.038622	0.719625	0.0168438	0.0113259	0.00717106	0.00763576	0.00583741	0.0197529	0.0517209	0.0130069	0.18365	0.0126448	0.00243596	0.0049317	0	0.00590476	0.0284502	0.00761923	0.0134174	0.00874387	0.0141626	0.0249698	0.0128094	0.658588	0
Gm4788	0.00369985	0	0.00132937	0	0.000971027	0	0.000252855	0	0	0	0	0	0	0	0.000445121	0	0	0	0	0.000293197	0.000594588	0	0	0	0	0	0	0
Cfhr2	0.00478874	0.00096396	0.00470054	0.00865509	0.00124397	0.00455892	0.000690686	0.00043876	0.00153216	0.00214425	0	0.00164948	0	0	0.0010595	0	0	0	0.00386406	0.00286715	0	0	0.00310916	0	0	0	0	0
Cfh	4.79008	5.73674	3.9735	3.28766	2.42499	3.9598	1.13654	1.70493	1.4844	1.11715	4.08858	1.30952	0.433307	1.20272	1.08173	0.256114	0.539151	0.059347	0.613677	2.38971	0.429422	0.460324	0.0720942	0.277564	0.129833	0.555269	0.266588	4.35737
Cdc73	0.489151	0.474516	0.438533	0.245049	0.336747	0.571003	0.329186	0.352252	0.531499	0.39555	0.393171	0.527358	0.298032	0.380271	0.32592	0.213699	0.249987	0.261499	0.428401	0.390499	0.417891	0.438407	0.429063	0.336783	0.289836	0.416883	0.319643	0.86112
B3galt2	0.00653572	0.000720247	0.00794797	0	0.00556551	0.0025231	0.00336442	0.00496168	0.0104378	0.00177141	0	0.00544483	0.00408047	0	0.0383691	0.00787077	0.0184848	0	0.106195	0.035688	0.0168741	0.0114185	0.00923605	0.00138694	0.0105656	0.93293	0	0.0188842
Glrx2	0.445767	0.440939	0.438609	0.544623	0.491515	0.474521	0.628594	0.66475	0.558098	0.733539	0.475787	0.722948	0.328421	0.352934	0.56779	0.6265	0.375195	0.9296	0.688883	0.509746	0.474058	0.440352	0.396898	0.432293	0.664006	0.482938	0.742102	0.313154
Trove2	0.242692	0.265132	0.200932	0.0987156	0.0906147	0.302838	0.0803162	0.0531203	0.0971626	0.0972407	0.151592	0.278555	0.0713718	0.0496114	0.0617595	0.0676014	0.0687458	0.125344	0.0456967	0.223883	0.0922584	0.127696	0.0377861	0.0784622	0.0571999	0.0954842	0.0414472	0.255489
Uchl5	0.346495	0.310059	0.356751	0.511985	0.648838	0.43458	0.334849	0.293126	0.35994	0.655991	0.353827	0.727622	0.270114	0.371926	0.368751	0.423371	0.311566	0.584095	0.532409	0.460041	0.412068	0.391451	0.409691	0.333073	0.52567	0.452166	0.94829	0.253544
Rgs2	6.2297	3.82325	3.20268	1.5927	1.92454	6.65082	2.44906	2.55054	4.10606	2.08171	2.25585	8.19709	2.69973	1.53631	2.16963	1.47398	0.927012	0.932969	1.51502	3.34357	0.662722	0.948152	0.338995	0.706912	1.90412	2.2701	1.07271	4.28607
Rgs13	0.000548878	0	0	0	0	0	0	0	0	0	0	0	0	0	0	0	0	0	0	0	0	0	0.0200884	0.0371069	0.00776351	0.0052275	0	0
Rgs1	4.66302	1.14194	2.10736	0.233626	0.64866	0.996833	0.575409	0.34063	1.26832	1.24101	2.47255	0.546315	0.316775	0.815288	1.04732	0.149959	5.48751	0.860803	6.03026	3.07392	2.57641	2.91965	0.233786	0.781422	0.20781	3.23271	0.887605	3.95974
Rgs18	0.00520946	0.00495006	0.00114032	0.0109356	0.0294925	0.0726675	0.1752	0.443831	0.235179	0.0450768	0.529132	0.190681	1.35452	0.546001	0.501884	0.613166	0.0316944	1.31422	0.548886	0.123385	0.023415	0.0372186	0.117402	0.120227	0.366915	0.33091	1.1837	0.0220177
Pla2g4a	0.738532	0.725794	0.701328	0.730472	0.924484	0.557507	0.300352	0.286278	0.247645	0.392231	0.356278	0.413067	0.21672	0.114565	0.187542	0.0845021	0.238353	0.102667	0.061538	0.347583	0.0631125	0.0549692	0.00261553	0.0372232	0.0292924	0.0751537	0.271498	0.733347
Ptgs2	0.00640723	0.000509331	0.0124753	0.0280281	0.0443297	0.344808	0.0414347	0.128036	0.0370332	0.00189054	0.0243921	0.779127	0.202797	0	0.0119916	0	0.0515353	0	0.00434768	0.00290967	0.0205131	0	0.00330248	0.00149663	0	0	0.0017197	0
Ptgs2os2	0.00197415	0	0.000707968	0.00240581	0.00104149	0.0848296	0.0142989	0.0253604	0.0196302	0	0	0.0897031	0.0961688	0.00194424	0.00262221	0	0.0258819	0	0	0.00967453	0.00225553	0	0	0.000722643	0	0	0	0.00687556
BC003331	0.527963	0.55853	0.478898	0.375213	0.455895	0.451926	0.282532	0.304601	0.475323	0.241339	0.414376	0.314461	0.128358	0.05237	0.259724	0.201276	0.212762	0.271698	0.298533	0.442563	0.215676	0.24072	0.207861	0.252005	0.200263	0.186562	0.352695	0.562324
Tpr	1.62892	1.711	1.95747	1.7481	2.40516	2.00311	2.23777	2.55578	3.93077	3.14075	2.27321	2.29906	1.12854	2.72497	2.07232	2.18068	2.01274	1.80789	3.27152	2.46451	2.71343	2.88045	2.7375	2.90688	2.83786	2.82185	3.37505	3.26849
Prg4	0.0049832	0.00624553	0.00328913	0	0.00210417	0	0.0017321	0.00492376	0.00324932	0	0	0.00138651	0.00212656	0	0.00488595	0	0	0	0.0101985	0.00895493	0.019347	0.0415286	0.00564575	0.00627975	0.00927283	0.0134175	0.133823	0.0519171
Gm10138	1.29088	0.449378	0.509901	0.0791272	0.182284	0.544753	0.112983	0.109917	0.170121	0.127342	0.370484	0.217256	0.087141	0.0883166	0.162216	0.0765339	0.0464295	0.25899	0.148342	0.526476	0.0943762	0.138689	0.120299	0.216577	0.219594	0.787846	0.151319	1.08307
Ivns1abp	3.94197	3.67475	1.84489	0.990186	1.13026	2.75757	0.529371	0.391425	0.848424	0.615433	1.02515	0.930784	0.358689	1.27162	0.742659	0.854067	0.513488	1.45226	0.825251	2.02191	0.460325	0.513096	0.550706	0.660396	0.996566	1.39454	1.34764	11.1094
Swt1	0.701084	0.726941	0.47807	0.207302	0.422551	0.610415	0.300399	0.305395	0.459936	0.273803	0.432732	0.620724	0.338913	0.477411	0.279528	0.285953	0.263213	0.331519	0.778574	0.619594	0.483027	0.54432	0.625195	0.475119	0.460254	0.496387	0.379977	1.37994
Trmt1l	0.711838	0.685613	0.485591	0.16848	0.329516	0.621034	0.229908	0.234159	0.429292	0.272096	0.534939	0.387492	0.230545	0.11208	0.238952	0.237953	0.373764	0.336365	0.511778	0.536567	0.335744	0.310906	0.447964	0.365916	0.500397	0.345517	0.261994	0.970395
Rnf2	0.486402	0.371523	0.320273	0.302285	0.312145	0.393462	0.173995	0.165173	0.292872	0.131044	0.272798	0.284485	0.128314	0.367041	0.172677	0.102579	0.182337	0.127712	0.238872	0.262216	0.255938	0.323187	0.309991	0.284833	0.413558	0.413021	0.276482	0.307556
Fam129a	0.337252	0.335959	0.293521	0.36637	0.288002	0.693483	0.43173	1.37289	1.47267	0.311664	0.617946	0.939603	2.07964	0.453039	0.712613	0.893315	1.1813	0.39053	0.395017	0.455219	0.429846	0.607845	0.023986	0.0561259	0.0799149	1.04802	0.638777	0.640994
2810414N06Rik	0.0267188	0.0131522	0.0248764	0.0215822	0.00528995	0.0262314	0.003769	0.00655203	0.0229124	0.00348964	0.00866074	0.00652646	0.00329323	0	0.00684092	0	0	0.0126685	0.0165373	0.00717988	0.000537924	0.0168574	0.00752003	0.0194203	0	0	0.00382317	0
Edem3	0.116036	0.154561	0.114006	0.0748399	0.139197	0.113463	0.11206	0.110316	0.148515	0.124376	0.0370266	0.156146	0.0766915	0.004183	0.0657889	0.0341746	0.009123	0.182094	0.0723464	0.0936176	0.0384126	0.0666298	0.0647472	0.0431385	0.330908	0.0580233	0.124556	0.130435
1700025G04Rik	0.090661	0.0951707	0.0488066	0.0828568	0.212835	0.0554895	0.120876	0.274075	0.100871	0.150913	0.224107	0.0343962	0.0175318	0.310161	0.752718	0.655583	0.275369	0.107423	0.706777	0.263496	0.418692	0.116845	0.006483	0.0259522	0.00827894	0.172044	0.374755	0.20592
Tsen15	0.235047	0.23955	0.193763	0.0922461	0.161426	0.0648594	0.0592936	0.0607579	0.112598	0.170728	0.229326	0.0581007	0.0237442	0.00943575	0.0579871	0.0481305	0.0681854	0.0123602	0.265619	0.17569	0.137855	0.153426	0.142714	0.119718	0.227458	0.283119	0.305307	0.170281
Rgl1	0.470015	0.377582	0.263105	0.176275	0.144519	0.273026	0.746204	0.135975	0.107009	1.01945	0.694581	0.102398	0.0398636	0.0706508	0.158949	0.0260363	0.0495508	0.444427	0.166067	0.262888	0.0370514	0.0351885	0.050945	0.038049	0.0801223	0.0577648	0.0454428	0.80617
Arpc5	1.83473	1.95646	2.30102	3.1174	2.68616	2.5858	5.72644	6.11296	5.35023	5.45491	3.08972	4.02629	7.90583	3.48985	4.61995	4.74073	5.99874	3.73443	3.15097	2.49171	2.79184	2.99737	3.06388	2.56588	4.73108	2.11281	3.92071	0.944732
Ncf2	2.54045	1.73454	1.83673	1.32297	1.24568	2.74516	3.33544	5.26786	4.42736	2.0207	1.76834	3.24631	6.39856	2.47801	1.76426	0.587361	0.601776	0.534808	0.395107	1.80947	0.249708	0.322169	0.929529	0.725353	1.23411	0.276415	1.47989	2.99237
Smg7	0.242978	0.248828	0.259882	0.136338	0.177805	0.250543	0.20867	0.216263	0.376395	0.1542	0.197704	0.311024	0.194675	0.0836048	0.200816	0.288014	0.12512	0.327128	0.266597	0.272311	0.280169	0.291958	0.294234	0.208649	0.383002	0.27084	0.266669	0.440632
Nmnat2	0	0	0	0	0	0	0	0	0	0	0	0	0	0	0	0	0	0	0.051573	0.0033174	0.0125989	0.0184558	0	0	0	0	0	0
Lamc1	0.0459321	0.0556448	0.0604906	0.0417814	0.0475864	0.0645269	0.0647211	0.0562269	0.0105966	0.104075	0.0451312	0.0163805	0.00928723	0	0.0114325	0	0.00829394	0.0348502	0.0293467	0.0415509	0.026435	0.0827835	0.0660458	0.061891	0.0743535	0.030535	0.0332509	0.0432717
Shcbp1l	0.00276959	0.00410696	0.00594204	0.000710988	0.0074309	0.00810486	0.0145917	0.00410514	0	0.00379933	0.00583028	0.0021207	0.00316686	0	0.00214615	0.00685682	0	0	0	0.00177328	0.00157498	0	0.0113123	0.00620069	0.00354849	0.00405397	0	0.0259232
Dhx9	0.907212	0.939637	0.889977	0.756042	1.12727	0.97067	0.633941	0.508546	0.973638	0.791733	0.626126	0.561372	0.299876	0.41138	0.603598	0.515303	0.511924	1.14813	1.04762	1.01513	0.947909	0.960775	1.07201	0.894626	1.6683	0.826318	1.08127	1.77295
Npl	0.686705	0.742704	1.06896	2.11322	2.2815	0.868496	0.235114	0.124435	0.136427	0.602095	1.26868	0.929403	0.179645	0.0768348	0.230917	0.176554	0.513031	0.13759	0.140107	0.535474	0.16063	0.179131	0.02228	0.0606411	0.0520098	0.158844	0.321685	0.123566
Rgs16	0.00247003	0.002569	0.00205277	0.00384852	0.00583011	0	0.000148275	0	0	0	0.00525464	0	0.000733806	0	0	0	0	0	0.0385627	0.0596233	0.102619	0.147957	0.00205847	0.00166367	0.0652143	0.00342458	0.0013953	0
Gm28513	0.00369058	0	0.00459793	0	0.000748817	0	0	0	0	0	0	0	0.000965512	0	0.000701204	0	0	0	0	0.0041508	0.00153661	0	0	0	0	0	0	0
Rnasel	0.207323	0.240424	0.367724	0.187475	0.277099	0.549121	0.398281	0.829097	0.200667	0.292487	0.699049	0.605137	0.867151	0.252366	0.199425	0.0560029	0.0940048	0.288763	0.260275	0.290898	0.312102	0.331316	0.0929004	0.161048	0.112511	0.284146	0.283081	0.37156
Teddm2	0.0105355	0.0104205	0.00430282	0	0.00205267	0.0242272	0.00176743	0.00863917	0.00496818	0.000995796	0.0139918	0.0105106	0.00426474	0	0.0117058	0	0.0116833	0.0228658	0.0096594	0.00637242	0.00879578	0.00415154	0.00277351	0.0103373	0.019378	0.00684915	0	0
Glul	6.01353	4.89743	3.14058	2.65988	2.0926	2.75692	1.0795	0.843429	0.969821	1.51076	2.33738	1.35175	0.737134	1.6837	0.717905	0.392331	0.79195	0.236044	0.892584	2.8552	0.634861	0.756266	0.468942	0.679593	0.787715	1.69631	0.879385	2.82216
Gm29291	0.119929	0.103943	0.0689543	0.0540143	0.0322277	0.0349418	0.00278465	0.00125633	0.00466283	0.00205053	0.0944975	0.010439	0.00622808	0	0.00702908	0.00169078	0.0270198	0.003704	0.0178855	0.0336827	0.00411507	0	0	0.00327814	0.00297244	0.00523652	0.00632139	0.0804127
Gm28286	0.00196409	0.00176428	0	0	0	0	0	0	0	0	0	0	0	0	0	0	0	0	0	0.00260992	0	0	0	0	0	0	0	0
A830008E24Rik	0.690572	0.64566	0.367097	0.0443083	0.0656973	0.495359	0.00406525	0.00783973	0.0693107	0.0530666	0.0540086	0.0198347	0.0305296	0.0224016	0.011065	0.00468088	0.0317927	0	0.118772	0.307763	0.0220579	0.0129915	0.00308973	0.036006	0.00365895	0.045537	0.00678239	1.29508
Cacna1e	0.00925176	0.0172846	0.00569366	0.0074638	0.0010038	0.00938101	0.000187903	0	0.00321788	0.00116449	0	0.0119467	0.0140309	0.0062745	0.0081344	0.020682	0	0.866829	0.00738731	0.0384194	0.00660871	0.00208402	0.183109	0.394229	0.333889	0	0.0180285	0.0847211
Gm9530	0.0191727	0.0131581	0.0168149	0.00834934	0.00834267	0.0281241	0.00394875	0.00752294	0.0321874	0.0034283	0	0.0525841	0.0189343	0.00506933	0.0689073	0.137112	0.00997683	0.0261448	0.00236191	0.0157659	0	0.00301174	0	0.0048041	0	0	0.00504098	0.0517173
Ier5	13.697	4.42336	5.0454	1.43909	1.60484	3.46673	1.64895	2.74454	4.07294	1.74995	6.31835	4.1291	2.6759	4.05279	2.42491	2.08922	3.38557	3.90216	4.00862	6.86787	1.99727	2.74981	5.20786	4.55792	3.53777	4.03136	0.811561	6.36714
Mr1	0.155216	0.186489	0.171278	0.208711	0.113545	0.14771	0.0577695	0.0272897	0.0486466	0.0214189	0.182156	0.0606434	0.0140853	0.00388847	0.0186178	0.0122088	0.0305455	0	0.0755846	0.059574	0.0619922	0.128505	0.0329722	0.0398823	0.0163989	0.0483101	0.0229685	0.120663
Stx6	0.37641	0.397784	0.396582	0.260915	0.242416	0.391098	0.360086	0.295296	0.313657	0.372466	0.224852	0.332054	0.11561	0.0184906	0.214941	0.188713	0.414716	0.298661	0.266128	0.322064	0.321071	0.673174	0.17307	0.24692	0.346482	0.303818	0.226012	0.551037
BC034090	0.000424169	0.002569	0	0	0	0	0	0	0	0	0	0	0	0	0	0	0	0	0	0	0.00154285	0	0	0	0	0	0	0
Xpr1	0.522746	0.519885	0.413491	0.21784	0.280919	0.738271	0.360384	0.526334	0.805199	0.319069	0.391677	0.716186	0.560135	0.46875	0.285697	0.315724	0.180775	0.318148	0.428087	0.414494	0.314424	0.289658	0.48351	0.262819	0.46252	0.474037	0.234465	1.0611
Acbd6	0.565526	0.500049	0.597863	0.605423	0.612299	0.478625	0.331174	0.327848	0.32654	0.307682	0.36914	0.360551	0.309326	0.383911	0.462914	0.58295	0.430806	0.637577	0.737866	0.657476	0.721723	0.587734	0.586773	0.512191	0.484102	0.752808	0.680208	0.359434
Qsox1	0.160522	0.180363	0.172779	0.141206	0.151898	0.242915	0.0905146	0.089531	0.144036	0.118348	0.13551	0.39793	0.526839	0.6853	0.13033	0.0460048	0.0640304	0.405814	0.23823	0.149667	0.180994	0.171816	0.08619	0.0532962	0.0384192	0.19555	0.170115	0.221653
Cep350	0.70126	0.788362	0.687287	0.484866	0.701719	1.00136	0.696812	0.732002	0.979696	0.63649	0.608226	0.955637	0.691436	0.933203	0.534316	0.566587	0.79168	0.68374	0.619626	0.773698	0.565629	0.772773	0.572288	0.466711	0.45039	0.475993	0.608718	1.93544
Tor1aip1	2.66926	2.52206	3.18154	1.80924	1.86469	2.48887	3.48641	2.50252	2.38662	2.38557	1.99758	1.79356	1.22298	0.692653	2.17403	2.26061	1.17412	2.02363	1.30472	1.70574	1.18496	1.19571	1.44382	1.29904	1.88492	0.848515	1.08024	1.41802
Tor1aip2	0.386891	0.402093	0.649989	0.487575	0.561243	0.542876	0.62881	0.4028	0.269288	0.636306	0.28194	0.436322	0.205318	0.0725748	0.399702	0.5099	0.608568	0.374392	0.21842	0.396335	0.179517	0.266942	0.140402	0.202788	0.285598	0.160539	0.281895	0.308135
Axdnd1	0.00144976	0.00137144	0.000897492	0.00103595	0.00120067	0	0.00482794	0.00838098	0.00535594	0.00388141	0	0.0161816	0.008944	0	0.00110551	0	0	0	0	0.0191007	0	0	0	0.00147735	0.00201347	0.0101954	0	0
Gm2000	0.160537	0.239728	0.351138	0.425718	0.4103	0.323235	0.366408	0.454235	0.370148	0.187824	0.28371	0.359193	0.0570018	0.0240527	0.500581	0.495658	0.423674	0.43441	0.47877	0.215018	0.461231	0.407487	0.630887	0.606648	0.427998	0.62846	0.60128	0
Soat1	0.927841	1.21323	1.67849	1.44677	1.18585	1.38937	3.24909	2.40883	1.83348	3.51676	1.30134	1.27055	0.926482	0.477426	1.60135	0.672096	0.55699	0.444279	0.391951	0.808541	0.512728	0.547486	0.50508	0.517402	0.263123	0.61684	1.08286	1.44492
Gm10031	0.032588	0.0345496	0.0234544	0.0442151	0.0136973	0.0253213	0.0178637	0.0205807	0.0184647	0.00983528	0.0183164	0.0138599	0.0113414	0.0048319	0.0218551	0.0385604	0.0327992	0.0328645	0.0653162	0.0175447	0.0370777	0.0263485	0.0276727	0.0346217	0.0439799	0.0513728	0.0251937	0.035865
Abl2	0.165877	0.163068	0.204358	0.0502239	0.0910936	0.280447	0.109126	0.123434	0.159434	0.346536	0.073655	0.180597	0.0362128	0.0895943	0.0872301	0.0627997	0.0738411	0.0738555	0.0648778	0.127158	0.0689389	0.0332789	0.130883	0.0726093	0.146623	0.0485627	0.0769947	0.657729
Tor3a	0.812582	0.915745	2.293	1.03883	0.810831	1.19119	1.56427	0.726102	0.46561	0.845032	0.620752	0.67433	0.14241	0.439877	0.919941	1.08446	0.528792	0.556672	0.419543	0.715547	0.462469	0.386489	0.361967	0.490157	0.401874	0.375099	0.277172	0.558405
Fam20b	0.152989	0.135093	0.188044	0.108033	0.156092	0.219972	0.165161	0.124125	0.170783	0.171325	0.0529809	0.173584	0.129893	0.090138	0.103293	0.0933716	0.0962253	0.295778	0.115359	0.117213	0.0942501	0.121777	0.0834008	0.151116	0.138378	0.113886	0.10598	0.163441
Ralgps2	0.645351	0.499634	0.320318	0.280048	0.347591	0.356533	0.0512619	0.059142	0.329184	0.0433035	0.431021	0.0982129	0.0647486	0.0210421	0.0658742	0.0492149	0.0375273	0.417408	0.0790227	0.442266	0.256672	0.324515	5.23105	2.74127	4.56608	0.250215	0.358312	1.11183
Angptl1	0.00353811	0	0	0	0	0	0.000516889	0	0	0.0013035	0	0.000401417	0.000675704	0	0	0	0	0.0121887	0	0.00111885	0	0	0.0261611	0.00415106	0	0	0.00284146	0
4930439D14Rik	0.000810563	0	0	0	0	0	0	0	0	0	0	0	0	0	0	0	0	0	0	0.00142142	0.000752991	0	0.00654027	0.0138279	0.00526766	0	0	0
Gm28694	0	0	0	0	0	0	0	0	0	0	0	0	0	0	0	0	0	0	0	0.00027713	0	0	0.0246827	0.00375781	0	0	0	0
Rasal2	0.226652	0.229059	0.165829	0.0572649	0.0950283	0.167935	0.0145847	0.0271014	0.0169021	0.0147832	0.206832	0.0214658	0.018506	0.00900763	0.0166509	0.0207744	0.166922	0.0264191	0.0215009	0.154195	0.0193991	0.0145448	0.00635298	0.0130348	0.00481482	0.0109582	0.012191	0.484443
Cryzl2	0.164254	0.255974	0.228463	0.270145	0.150503	0.245871	0.0479543	0.0485804	0.0383765	0.122883	0.195323	0.125395	0.0598304	0.314897	0.0572749	0.0521946	0.0858664	0.048585	0.0704464	0.107851	0.0460528	0.0729777	0.0322132	0.0796259	0.0354884	0.128754	0.100131	0.11471
Sec16b	0.032211	0.0166034	0.00341782	0.00198247	0.00550722	0.00417529	0.000438071	0.0014534	0	0	0.0125626	0.00268595	0.00511124	0	0.00204683	0	0	0	0	0.0287264	0	0	0	0.00443096	0	0.00385112	0.00582769	0.0533992
Cop1	0.600414	0.591526	0.468922	0.245732	0.358188	0.825031	0.512402	0.739972	1.00626	0.420505	0.467795	0.853418	1.04671	0.337311	0.49408	0.568875	0.56672	1.11541	0.32153	0.515973	0.268055	0.31408	0.428004	0.376505	0.788437	0.317544	0.627613	1.32924
4930523C07Rik	0.0546288	0.0555478	0.0703653	0.0830886	0.238249	0.124844	0.298235	0.434558	0.572599	0.212113	0.144906	0.384465	0.909263	0.879901	0.476119	0.187083	1.63887	0.104057	0.975924	0.795311	1.3348	2.18552	3.88875	2.70932	3.1228	2.36867	0.725869	0.192352
4930562F07Rik	0.000611706	0	0	0	0.00102992	0	0.000811709	0	0	0	0	0	0.00461965	0.0048319	0.000668772	0.00332045	0	0	0.006508	0	0	0	0.00930569	0.00752079	0.00108399	0	0.00451121	0
Mrps14	0.795637	0.796857	1.01075	1.40247	1.66949	0.952401	1.19383	1.29754	1.07486	1.595	0.968222	1.11343	0.491691	0.45851	1.29441	1.59452	0.992536	1.56138	1.73454	1.15555	1.35671	1.35175	1.22952	1.10051	1.59937	1.40061	1.88723	0.38242
Cacybp	0.748367	0.70792	0.898119	0.951527	1.07477	0.692583	1.13048	0.920497	1.1176	1.1558	1.1386	0.840801	0.307712	0.367722	0.940316	1.20965	1.08312	1.00662	1.31221	1.27252	1.46842	1.32552	1.57651	1.21133	1.34253	1.22938	1.82759	0.324352
Rabgap1l	0.0807307	0.0653381	0.0443235	0.0786857	0.060263	0.0753247	0.0579286	0.193298	0.143737	0.0166235	0.0658	0.0649842	0.181211	0.325217	0.0904835	0.131331	0.73987	2.08496	1.30759	0.45185	0.712151	1.12014	2.11554	1.88467	1.39889	0.582307	0.607106	0.270152
Rc3h1	0.527975	0.604668	0.5247	0.374163	0.428034	0.688124	0.457825	0.444698	0.669119	0.382542	0.352801	0.832935	0.346663	0.129139	0.402139	0.286366	0.525519	0.362609	0.496367	0.487265	0.36437	0.366588	0.391422	0.328649	0.56417	0.474152	0.418098	1.05438
Serpinc1	0.0147444	0.01725	0.0145157	0	0.0029087	0.0100912	0.00658011	0.0148284	0.00634085	0.00727793	0.00701999	0.0370393	0.00347936	0	0.00759984	0.00508978	0.0335045	0.0268332	0.0220519	0.00624089	0.00834942	0.0157112	0.0184507	0.0317731	0	0	0.0140629	0.0328193
Zbtb37	0.28228	0.307943	0.237474	0.0356799	0.0635348	0.272141	0.0597549	0.0536077	0.105457	0.130025	0.126315	0.159222	0.130706	0.0145355	0.0619108	0.0854384	0.10246	0.0730857	0.158064	0.177441	0.0958043	0.0967134	0.167398	0.136451	0.12144	0.126004	0.0689678	1.01327
Dars2	0.0487554	0.0419115	0.0497369	0.0288808	0.0966987	0.0309588	0.0285188	0.0314726	0.0884172	0.0181539	0.0432283	0.0358322	0.0286758	0.118568	0.0472836	0.0209551	0.0237243	0.0142659	0.028028	0.0282188	0.0275301	0.0213178	0.0307493	0.0527975	0.0571335	0.0786527	0.0835424	0.0766902
Gm37634	0.00449099	0.000371495	0.00454456	0.00973805	0.000783116	0	0.000821087	0.00098822	0	0	0	0.00785393	0.000895101	0.00255958	0.00201467	0	0	0	0.003564	0.00143644	0	0.00647315	0.00115807	0.00445555	0	0	0.00106929	0
Cenpl	0.0726913	0.067375	0.0415332	0.0223041	0.316515	0.094873	0.066252	0.0679051	0.0651307	0.0112967	0.0900585	0.134126	0.0581778	0.119804	0.0886633	0.0462622	0.193345	0.0586176	0.0761036	0.0663512	0.0657706	0.0875049	0.0566793	0.0446995	0.054546	0.0460085	0.365557	0.0460606
Klhl20	0.205905	0.200172	0.165615	0.106465	0.0882364	0.185874	0.10788	0.13795	0.217549	0.171327	0.133435	0.084741	0.0577352	0.0120364	0.122877	0.117801	0.0445022	0.10953	0.264046	0.113571	0.171592	0.123745	0.15514	0.150905	0.137286	0.192193	0.108357	0.472399
Ankrd45	0.000760252	0	0	0	0	0	0	0	0	0	0	0	0	0	0	0	0	0	0	0.000817962	0	0	0	0.000864278	0	0	0	0
Prdx6	0.514482	0.414161	0.500234	0.640202	0.741068	0.971443	4.57957	2.94399	1.22834	5.02679	0.707963	1.68117	2.28416	2.61883	3.03287	1.79497	1.20809	1.56833	2.40951	1.64952	2.35266	2.07353	0.945231	0.806281	0.787172	4.26427	2.62814	0.554571
Tnfsf4	0	0.00350607	0.000492136	0.00553344	0.00113954	0.0031988	0.00612988	0.00200727	0	0.0426733	0.00224286	0	0	0	0.159817	0.00499886	0.120639	0	0	0.0043067	0.0287279	0.00303502	0	0.05635	0	0.00667377	0.001001	0
Fasl	0.00370389	0.00581903	0.00236859	0	0.017875	0	0.00218269	0.00591311	0.0278179	0.00252437	0.0503504	0.000970545	0.0138571	0.022243	0.0119746	0	0.0198374	0.0111136	1.36002	0.347076	1.22138	0.232974	0.00934164	0.0236723	0.00784374	0.00684915	0.00449451	0.0633553
Suco	0.433902	0.347406	0.338425	0.162516	0.227746	0.296413	0.168037	0.178725	0.330665	0.179095	0.38568	0.336235	0.334632	0.15821	0.144314	0.165883	0.375603	0.267032	0.460132	0.35886	0.45714	0.474277	0.325649	0.350112	0.240344	0.428163	0.219277	0.629405
4930558K02Rik	0.00725033	0	0.00315412	0	0.00160078	0	0.000457732	0	0.00325526	0.00160753	0	0	0	0	0.00118136	0.00442193	0	0	0	0.00201705	0.00496521	0.0100297	0.00556838	0.00423659	0.0115704	0.0266218	0	0.0146308
Pigc	0.259427	0.280018	0.217969	0.129433	0.15072	0.202844	0.144418	0.153533	0.19881	0.152804	0.205357	0.18977	0.111765	0.0031251	0.164041	0.113542	0.125472	0.10896	0.239018	0.16613	0.121702	0.132807	0.158577	0.115202	0.131436	0.126111	0.111716	0.107645
Dnm3	0.0282364	0.0206643	0.00601808	0	0.00599455	0.00865339	0.0059011	0.0023441	0.0015826	0	0.0232838	0.0185167	0.00178621	0.004183	0.000739827	0	0.00410357	0	0.0131451	0.0143146	0.00325981	0	0.00462873	0.309799	0	0.0142527	0	0
2810442N19Rik	0.0101796	0.00623442	0.0135371	0	0.0012671	0	0.00112931	0.000845257	0	0.00125544	0.0181766	0.00535862	0.00794905	0	0	0	0	0	0.00624402	0.00377467	0	0	0	0.00108337	0	0	0	0
Mettl13	0.0727108	0.074527	0.0695858	0.0228835	0.0394477	0.0583729	0.0285047	0.0595906	0.0914145	0.0184317	0.0440208	0.0286114	0.00260603	0.00739148	0.0417395	0.0340705	0.0049317	0.0139463	0.040236	0.0746213	0.0731733	0.0389177	0.0642703	0.0747977	0.0922201	0.106018	0.0690679	0.239946
Vamp4	0.650805	0.561782	0.447577	0.55924	0.364027	0.407452	0.908783	1.07134	0.819384	0.787797	0.695334	0.451055	0.322801	0.481729	0.732809	0.499909	0.51523	0.296735	0.497831	0.561847	0.559522	0.611513	0.414067	0.455664	0.666647	0.513971	0.715839	0.417387
Prrc2c	1.62438	1.82807	1.99178	1.21373	1.96554	2.27773	1.88738	2.16793	2.56887	1.8065	1.45615	2.31209	1.03087	1.1915	1.63902	1.80041	1.37478	2.34327	2.48694	2.19587	2.50895	2.55928	2.1158	1.88034	2.8247	2.96801	2.15447	4.82889
Prrx1	0	0	0	0	0	0	0	0	0	0	0	0	0	0	0	0	0	0	0	0	0.00353325	0.00941325	0	0	0	0	0	0
Gorab	0.129534	0.0644995	0.0505016	0.0371622	0.0476552	0.0591697	0.0748055	0.085214	0.125768	0.0770911	0.10587	0.0416928	0.0148957	0	0.0572238	0.0587478	0.0422786	0.0292995	0.106231	0.0893396	0.0714205	0.052878	0.0852049	0.10546	0.0888079	0.188724	0.107223	0.164946
Kifap3	0.32594	0.374158	0.293534	0.249162	0.340024	0.215334	0.127055	0.0978511	0.133617	0.105719	0.294025	0.13612	0.0359432	0.0108449	0.11613	0.165439	0.168009	0.0608254	0.0857403	0.266102	0.122911	0.0857777	0.0568163	0.109127	0.143096	0.324511	0.16348	0.237192
Scyl3	0.181714	0.176266	0.167087	0.0823249	0.123829	0.22566	0.168196	0.150764	0.186951	0.0961169	0.135335	0.25936	0.106549	0.142386	0.138416	0.176914	0.0726254	0.260723	0.153287	0.142687	0.143719	0.105179	0.132828	0.148114	0.174683	0.146943	0.19969	0.2671
BC055324	0.0208048	0.0211391	0.011415	0.0238615	0.060816	0.0102881	0.00394332	0.00410226	0.00593146	0.00392695	0.00826599	0.025313	0.00638741	0.0880212	0.00404536	0.00644565	0.00621195	0.00624011	0.00251912	0.0297912	0.0164714	0.0172377	0.0249926	0.00809799	0.00748814	0	0.0920589	0
Mettl18	0.151288	0.0998626	0.056419	0.0419406	0.0562704	0.0794025	0.0223977	0.0254266	0.0432876	0.0101883	0.0824749	0.0644652	0.0213359	0	0.036261	0.0298142	0.0115589	0.158705	0.152513	0.100673	0.137904	0.11756	0.143687	0.093708	0.0589981	0.116458	0.094125	0
Sell	0.0191101	0.0171226	0.017293	0.0639792	0.215984	0.845998	0.963849	3.42606	0.167545	0.387536	0.0596692	2.04997	4.53473	0.965637	1.18689	0.539592	0.00811041	7.42116	1.66637	0.426907	0.455931	0.642943	3.67468	0.818819	0.559171	0.0461901	1.96848	0.0878563
Selp	0.00029987	0	0.000947153	0.00526245	0	0.0145639	0.00557479	0.06983	0.00470231	0.00733449	0	0.0325883	0.0378033	0.00255958	0.203502	0.00354592	0	0.0313204	0	0.0171048	0	0.00150587	0.0086261	0.0104828	0.0338748	0	0.0431019	0
Gm16587	0	0	0	0	0	0	0	0.00392095	0	0	0	0.000667364	0.0242554	0.0449373	0	0	0	0	0	0	0.00186299	0	0	0	0.00201347	0	0.00127096	0
Gm16548	0.000621991	0	0	0	0	0	0.0028153	0.0133916	0	0	0	0.00371701	0.012149	0.00194424	0.00143734	0	0	0	0	0	0	0	0	0	0.0289947	0	0.00521368	0
F5	0.00586314	0.00186525	0.00405767	0.00767715	0.00202733	0.0544539	0.241663	0.51335	0.0860037	0.0301947	0.00507813	0.0579872	0.58981	0.726364	0.025299	0.00416664	0	0.0196839	0.0106565	0.0165542	0.00689294	0.00603169	0.012211	0.0023061	0.0428171	0	0.11437	0.0190145
Slc19a2	0.0175573	0.0141796	0.0139798	0.0113834	0.0178701	0.0211583	0.0140073	0.0157297	0.0651722	0.0213026	0	0.049463	0.00464466	0	0.0105078	0.0117905	0.0166661	0.0111136	0.0149226	0.00635453	0.012666	0.0155739	0.00230959	0.00815615	0.00297244	0.0185595	0.0250226	0.0592541
Ccdc181	0.0881522	0.0728149	0.08901	0.0829208	0.0559227	0.0449838	0.037047	0.0341158	0.0215484	0.0662238	0.0703918	0.0865627	0.0259589	0.284845	0.0826109	0.0806407	0.0586419	0.106358	0.0649139	0.114451	0.077959	0.0621201	0.0522081	0.0445533	0.0780193	0.103312	0.0783436	0.0773105
Blzf1	0.1831	0.16235	0.131626	0.0592057	0.0731201	0.150648	0.0939679	0.133772	0.1432	0.0802203	0.16104	0.100711	0.0727223	0.16021	0.0932174	0.0841699	0.0423255	0.124102	0.131568	0.191127	0.131291	0.0757406	0.109331	0.0884185	0.145843	0.149509	0.110745	0.176566
Nme7	0.0721097	0.0699692	0.0588541	0.0762142	0.0982091	0.0414808	0.0691513	0.0555561	0.0325129	0.042035	0.0660666	0.0584745	0.011684	0.00403574	0.0490636	0.0538781	0.0106583	0.457535	0.10178	0.0865229	0.0673443	0.0931434	0.0532288	0.0757187	0.327377	0.0464179	0.101381	0.148984
Atp1b1	0.0211304	0.0201693	0.00519822	0.0175429	0.00651443	0.00569145	0.00882702	0.00647691	0.0190753	0.116782	0.011447	0.0056427	0.00679272	0	0.0292298	0.00586929	0.192633	7.04867	1.31327	0.118603	0.0388683	0.163215	0.108807	0.107741	4.77977	0.0843784	0.456576	0.0679605
Xcl1	0.0162429	0.002498	0.0117566	0.025706	0.0143747	0	0.0102336	0.00572911	0.0383268	0.0577247	0.0885614	0.00172541	0.0193433	0.109938	0.0286441	0.00260629	0	0	14.0409	1.21591	3.09254	0.278422	0.0108046	0.0667529	0.00521262	0.126018	0.0360025	0.157299
Tbx19	0.00411741	0.00700265	0	0	0	0	0	0	0	0	0	0	0.000831126	0	0	0	0	0	0	0	0	0	0	0	0	0	0	0
Sft2d2	0.734622	0.773194	0.474344	0.280888	0.310675	0.990105	0.279532	0.286137	0.288448	0.376835	0.599318	0.938305	0.566573	0.486442	0.485087	0.456049	0.294919	0.335171	0.371096	0.491762	0.185964	0.238385	0.105401	0.225338	0.179506	0.225867	0.215157	0.673979
Tiprl	0.885035	0.692614	0.480114	0.443111	0.480991	0.455798	0.340441	0.35167	0.369251	0.296486	0.542245	0.497169	0.330033	0.244663	0.357127	0.395307	0.346321	0.419883	0.763549	0.731717	0.669145	0.903955	0.529944	0.602884	0.60812	0.722974	0.535033	0.439022
Dcaf6	0.113799	0.109483	0.0798724	0.0705235	0.0639945	0.130792	0.0596295	0.0665284	0.0886296	0.0462006	0.021658	0.112889	0.207672	0.0635645	0.0599574	0.0736526	0.0355536	0.0814607	0.0742392	0.145862	0.0866468	0.049272	0.0981479	0.0574081	0.117984	0.102825	0.0621931	0.259323
Mpc2	1.03524	0.981972	1.00067	1.37509	1.25002	1.23118	1.10755	1.41565	1.6082	1.34338	0.928181	1.60352	2.31605	1.7923	1.21531	1.5203	0.773835	1.65617	0.921857	1.28183	1.23746	1.03742	0.948421	1.01265	1.52377	0.998227	1.67825	0.767253
Mpzl1	0.000985829	0.00475743	0.000979329	0	0.00495079	0.00257242	0.00404199	0.0007421	0	0	0.0297883	0.0161643	0.0537046	0	0.000463827	0	0.0261511	0	0	0.00142064	0	0	0	0	0	0.00810914	0.0245109	0
Rcsd1	1.92197	1.52957	0.886419	0.438338	0.651854	1.12288	0.348702	0.615108	0.713318	0.380249	1.1015	0.996485	2.39038	2.13578	0.394605	0.379125	1.36437	1.13481	1.27674	1.04886	0.749744	1.13426	2.02795	1.60036	2.33422	1.41423	0.990485	2.52786
Creg1	3.77238	4.37315	3.83752	3.4949	2.95485	3.52651	2.61625	2.36562	3.58033	3.18123	3.01978	2.84544	1.6936	1.80206	1.95873	1.33304	1.64458	1.61496	0.903845	2.54569	0.751953	0.84936	0.270291	0.660633	0.420171	1.28163	2.62773	0.68555
Cd247	0.0142917	0.00402879	0.0122987	0.000765006	0.0194239	0	0.00385696	0.0102661	0.0334517	0.0979355	0.059891	0.000758407	0.00637202	0.242911	0.0196766	0	0.0502334	0	0.553322	0.56023	1.4722	3.01376	0.0093612	0.0460392	0.0313043	0.106862	0.00739179	0.0776164
Gm37469	0	0	0	0	0	0	0.000301608	0	0	0	0	0	0	0	0	0	0	0	0.09844	0.000644726	0.000824143	0.0408144	0.00053742	0.00311342	0	0.0742033	0.00920659	0
Pou2f1	0.317854	0.316725	0.223003	0.184557	0.196236	0.425896	0.136237	0.131285	0.200566	0.161504	0.138357	0.222611	0.115429	0.197893	0.141869	0.0582178	0.089779	0.104663	0.191553	0.223333	0.179344	0.145933	0.311314	0.3755	0.28392	0.200845	0.150143	0.983352
Dusp27	0.0671944	0.0943693	0.0568049	0.0566198	0.0393502	0.124414	0.0109346	0.0045904	0.0160898	0.00159016	0	0.041017	0.00213095	0.00568468	0.0116074	0.00285314	0.00901077	0	0.00624402	0.0216378	0.00283266	0	0	0.000646876	0.00174255	0.00593192	0	0.0812253
Ildr2	0.409237	0.535379	0.325751	0.150607	0.328469	0.409184	0.0138643	0.0158407	0.0586141	0.102317	0.0176261	0.121146	0.0520717	0.00653893	0.0224534	0.0201953	0.110745	0.003704	0.0813949	0.24001	0.0333453	0.0254252	0.0036867	0.0349188	0.00297244	0.0199546	0.0165044	0.700227
Gm15853	0.072574	0.0315706	0.0413941	0.0131298	0.0555273	0.0207218	0.0109477	0.0162266	0.0254101	0.00232211	0.0513015	0.0116881	0.00729248	0	0.0192264	0.0134877	0	0.0483175	0.014216	0.0107544	0.00649135	0.00167239	0.00957464	0.0145989	0.013228	0.0216027	0.0203858	0.0661806
Tada1	0.322155	0.318291	0.240467	0.199914	0.288631	0.285945	0.149962	0.21078	0.176203	0.112466	0.177788	0.191537	0.09501	0.099062	0.235366	0.20078	0.297933	0.360753	0.453277	0.250878	0.209626	0.161399	0.145947	0.148621	0.19973	0.326111	0.292374	0.333665
Pogk	0.133064	0.116443	0.163401	0.0699998	0.0806303	0.174665	0.0431091	0.0370134	0.0707811	0.0510647	0.044075	0.057398	0.0090042	0	0.0681962	0.0248942	0.107085	0.0043909	0.220949	0.138835	0.0911304	0.134018	0.0204305	0.0652906	0.0232049	0.103188	0.0279897	0.163342
Gm16701.1	0.00125468	0	0.0013669	0	0	0.00437782	0.00465454	0.00192495	0.00608698	0.0448383	0	0	0	0	0.00281799	0	0.0103496	0	0.00624402	0.0120265	0.0031774	0	0.0021736	0	0	0.0100401	0	0
Fam78b	0.00651762	0.00311959	0.00528981	0	0.00060277	0	0.0735568	0.0952048	0.0917192	0.132705	0.00318398	0.000593366	0.00199423	0.00484106	0.0350259	0.0070552	0.00597934	0.0250797	0.0071816	0.00681761	0.0130998	0.00338578	0	0.00376551	0	0	0.0209518	0
Uck2	0.00717672	0.0103431	0.00895586	0.00982598	0.0464429	0.0138194	0.384489	0.810388	0.0167595	0.266035	0.0220873	0.0328267	0.00827155	0.0403376	0.60422	0.525173	0.258681	0.269379	0.059765	0.137719	0.114889	0.140973	0.0391001	0.0765402	0.0645655	0.157388	0.440039	0
Tmco1	2.62705	2.70931	2.23138	2.07626	2.45414	2.03839	1.19063	1.39287	2.02403	1.34716	1.90418	1.42028	0.540632	0.277771	1.36642	1.12704	0.945573	1.25552	1.4789	1.73853	1.03884	0.99105	0.789269	1.11576	1.02542	1.40773	1.69557	0.373943
Aldh9a1	0.278261	0.272242	0.261191	0.245041	0.263392	0.252697	0.40673	0.442892	0.56705	0.477193	0.395343	0.208868	0.0801079	0.543931	0.553253	0.464081	0.17993	0.347952	0.172869	0.374586	0.252458	0.311661	0.281241	0.244668	0.381165	0.333435	0.620024	0.35664
Mgst3	0.206373	0.254119	0.278089	0.325969	0.356582	0.19731	0.199648	0.321867	0.148095	0.202187	0.198299	0.164259	0.0450324	0.17536	0.480077	0.203566	0.108897	0.0832707	0.112555	0.200621	0.0895816	0.0933883	0.120409	0.120021	0.137758	0.0748123	0.434577	0.125207
Lrrc52	0.0028425	0.00220301	0.00377741	0.00711771	0.00329176	0.0123035	0.000356592	0	0	0	0	0.00389948	0.00476782	0	0	0	0	0	0	0	0.00285532	0	0	0	0	0.0120416	0	0
Rxrg	0.0733837	0.119334	0.113621	0.116068	0.0545535	0.0641221	0.00535172	0.00308864	0.0193051	0.00830156	0.00814569	0.0317385	0.00387153	0.00767874	0.00656273	0.00369614	0.00761718	0	0.00471281	0.0385378	0.0103991	0.00515622	0.000431896	0.00404224	0	0.10178	0.0017419	0.0835423
Lmx1a	0	0	0	0	0	0	0	0	0	0	0	0	0	0	0	0	0	0	0.00235641	0	0.00209339	0	0	0	0	0	0	0
Pbx1	0.350897	0.368034	0.170284	0.0303066	0.102571	0.771357	0.299643	0.573864	0.463745	0.335442	0.151056	1.4884	2.27607	0.47078	0.177634	0.98661	0.0700892	0.284321	0.0755833	0.195568	0.0326014	0.0610389	0.0712957	0.0514682	0.194698	0.15625	0.341488	0.657214
Nuf2	0.00984673	0.00424339	0.0407236	0.121014	0.657414	0.0231231	0.0168706	0.01798	0.0131475	0.0141818	0.0169572	0.0947939	0.0172115	0.00872037	0.0240712	0.0234085	0.0246593	0.00596321	0.00790266	0.0263426	0.00865022	0.0204928	0	0.00129375	0.019771	0.0299316	0.647973	0.0342896
Ccdc190	0	0.00591338	0	0	0	0	0	0	0	0	0	0	0	0	0	0	0	0	0	0	0	0	0	0	0	0	0	0
Hsd17b7	0.0323338	0.0255253	0.0296339	0.0155337	0.0349403	0.0180224	0.0153363	0.0242356	0.0347793	0.00234852	0.0185463	0.00856482	0.0884486	0.00568468	0.0337957	0.068179	0.0385204	0.137822	0.0370855	0.042138	0.0648777	0.0114035	0.0522116	0.036545	0.0732324	0.0874771	0.0374557	0.0264259
3110045C21Rik	0.00251609	0	0.000926287	0.0075706	0.0119009	0	0.000722646	0.00120515	0	0	0	0.00128413	0.00234995	0	0.00693743	0.0105943	0	0.0286418	0	0.0011852	0	0	0.00403733	0	0.0029195	0	0.0158655	0
Uap1	0.294975	0.283915	0.29392	0.322141	0.24978	0.322491	0.330048	0.32864	0.404234	0.272998	0.257986	0.283171	0.0775713	0.0410914	0.277418	0.229746	2.56375	0.348367	0.228696	0.264004	0.174732	0.157497	0.235842	0.286297	0.150843	0.270972	0.525753	0.180285
Gm37748	0.00449822	0.002923	0.00300301	0	0	0.0106975	0.000288983	0.00131071	0	0	0	0.00411421	0	0	0.00170351	0	0	0	0	0.000816932	0.0010445	0.0126903	0.00227672	0.0117966	0	0	0.00715575	0
Uhmk1	0.193853	0.203337	0.246217	0.149012	0.269189	0.300435	0.247297	0.258207	0.333017	0.20154	0.234711	0.348435	0.178852	0.0599549	0.285712	0.234845	0.299548	0.199008	0.340394	0.306292	0.275207	0.170094	0.221193	0.22786	0.258933	0.312388	0.219333	0.369091
4930500M09Rik	0.00200774	0.000919253	0	0	0.00170592	0	0.00106039	0.000728985	0	0.00194881	0	0.00150349	0.000755704	0	0	0	0	0	0	0.000481302	0.00236985	0	0.00276076	0.0153353	0	0	0.00471821	0
Sh2d1b1	0.030996	0.0275262	0.043308	0.0286322	0.0285485	0.0456742	0.142765	0.124413	1.42593	0.0415989	0.104409	0.0309133	0.0107457	0.004183	0.377668	0.0525115	0.047988	0.113445	0.400536	0.0616924	0.0104849	0.00958996	0.0104562	0.0807535	0.003491	0.00781798	0.119374	0.00983508
Gm7694	0.0519662	0.0403161	0.0182958	0.00501279	0.0254481	0.0279356	0.0102082	0.0285822	0.0215481	0.0556021	0.00453452	0.0353902	0.0749012	0.0880212	0.012173	0	0.00808669	0	0	0.0292186	0.00277034	0.00701201	0.0014334	0	0.00382046	0.0106652	0.0121388	0.0794718
Nos1ap	0.271401	0.278585	0.0950931	0.0760395	0.0557417	0.147976	0.0270834	0.0616117	0.0590451	0.0352625	0.0421035	0.111163	0.211399	0.232779	0.0308726	0.0173229	0.00942805	0	0.0452336	0.110647	0.0128566	0.00816033	0	0.0307139	0.00376848	0.0237612	0.0326493	0.849824
Olfml2b	0.254305	0.260298	0.202204	0.103152	0.219531	0.162909	0.012605	0.0105852	0.0223171	0.0155627	0.0887966	0.0876322	0.43957	0.780739	0.0124888	0.0140976	0.0601826	0.003704	0.052889	0.135091	0.0178052	0.00892303	0.000903383	0.0186539	0.00190506	0.0287337	0.0147575	0.152514
Atf6	0.521002	0.494013	0.51024	0.30865	0.331148	0.519616	0.46378	0.678148	0.851374	0.406694	0.59418	0.55652	0.124384	0.322333	0.526964	0.368509	0.179054	0.760147	0.280962	0.446513	0.188822	0.162482	0.393182	0.59487	0.559339	0.24748	0.332118	0.887428
Dusp12	0.268973	0.193237	0.187682	0.20406	0.13099	0.193097	0.0896546	0.0774888	0.152314	0.0840578	0.143673	0.121199	0.0215509	0.00194424	0.140187	0.117591	0.115812	0.0703363	0.156888	0.175207	0.175569	0.229808	0.132048	0.18182	0.106114	0.24031	0.107878	0.0756761
Gm26620	0.0225506	0.0186976	0.042378	0.0260922	0.0189638	0.0237076	0.00574393	0.00619734	0.000927893	0.00280851	0.0105154	0.00574937	0.00229625	0.0020915	0.0116898	0.00823351	0.00630403	0.013795	0.0171314	0.00951215	0.00220954	0	0.00266029	0.00634818	0.0219632	0	0.0074472	0.0561309
Fcrlb	0.000810914	0.00547705	0.00242346	0	0	0	0.00628624	0	0	0.00674658	0	0.000181165	0	0	0.00906014	0	0.0135414	0	0	0.000475357	0	0.00187271	0	0	0	0	0.0023643	0
Fcrla	0.00916296	0.0100872	0.00116558	0.0275864	0.144183	0.00536162	0.00604741	0.00315973	0.0150154	0.0428974	0	0.00135306	0.0257652	0.0062745	0.0252039	0.149818	0	3.72887	0	0.114242	0.0137373	0.043952	3.12036	2.58748	7.79172	0.0362558	0.552957	0.0527407
Fcgr2b	3.34208	3.61105	4.11666	3.22647	2.91978	3.2919	3.62149	2.03558	1.7154	3.06651	5.63516	1.28432	0.528383	0.765251	2.23789	0.668465	0.737685	0.349182	0.562185	1.76287	0.423955	0.474198	1.10731	1.8786	0.821495	0.490466	0.678529	1.2908
Gm10522	0.00116152	0	0.00290369	0	0.00401206	0.00792387	0.00289384	0.00148531	0	0.000746141	0	0	0	0	0.00482638	0.00145721	0	0	0.0178844	0.00111211	0.00437017	0	0.00766653	0.00913565	0	0	0	0
Fcgr4	0.237824	0.508645	1.27035	1.0831	0.828367	1.24671	1.85812	0.500557	4.32046	1.43345	0.651505	1.42466	0.734709	0.343957	0.881105	0.138394	0.328254	0.10595	0.0585323	0.337983	0.0776063	0.0898164	0.0133979	0.0716191	0.0633065	0.154674	0.0422523	0.039531
Fcgr3	10.752	10.1489	8.02011	7.99502	5.1968	8.74727	5.11258	4.8284	3.03947	5.0621	7.30511	6.99773	3.79022	3.58295	1.47924	0.573221	1.82279	0.52031	1.61112	5.52516	0.956664	1.27217	0.136666	0.70978	0.231789	1.25904	1.62755	1.95704
Cfap126	0.0432658	0.0510708	0.0418711	0.0326421	0.0420611	0.0524403	0.0183761	0.0239059	0.0265773	0.0489501	0.04515	0.0330422	0.0143212	0	0.0589352	0.118593	0.0240792	0.0385011	0.0948839	0.0735319	0.0282646	0.0498323	0.00149987	0.0333059	0.0425119	0.0199259	0.00566311	0.0539039
Sdhc	0.462891	0.579099	0.570451	0.791346	0.828491	0.522705	0.653967	0.56079	0.552512	0.640584	0.681163	0.634684	0.204626	0.374268	0.595106	0.513603	0.517476	0.475678	0.514719	0.468125	0.44876	0.521166	0.318196	0.314497	0.287442	0.517128	0.740328	0.184191
Pcp4l1	0.00472946	0.00761309	0.00591721	0.0017492	0.00437263	0.00378464	0.00939845	0.00253545	0.00464385	0.0582487	0	0.00436632	0.0136614	0	0.00415708	0	0	0.0278627	0.0178806	0.0112768	0.013813	0.0100297	0.0215158	0.0139519	0.0541139	0	0.104639	0
Tomm40l	0.0846166	0.0978509	0.101589	0.0980811	0.091507	0.107582	0.0768916	0.0893373	0.052266	0.0683728	0.0208047	0.0628894	0.0235912	0.00203512	0.115228	0.08554	0.0552705	0.0710899	0.0600245	0.0943238	0.102572	0.173931	0.0878894	0.0675194	0.12492	0.108811	0.101739	0.136083
Apoa2	0.0022852	0.00198078	0.00271363	0.00315663	0.00453587	0.0112126	0.000508338	0.00172714	0	0.00094527	0	0.00420084	0.00153505	0	0.00202042	0	0	0	0	0.00275526	0.00759216	0.00150587	0	0	0	0	0.00679779	0
Fcer1g	24.7606	27.4929	30.8496	34.9708	27.5256	26.4734	33.1237	30.8805	42.5944	30.7462	30.7319	29.6427	20.0455	17.6114	23.166	6.28884	12.3845	13.7078	30.5795	17.2464	4.1564	5.28386	0.657815	3.81202	1.63434	4.45426	13.647	5.97103
Ndufs2	0.956802	0.946641	1.02571	1.24056	1.24544	1.05031	1.07126	1.29223	1.15479	1.24789	0.828131	0.965431	0.503738	0.288955	1.16159	1.0315	0.921337	1.29277	0.987247	0.867147	0.935896	0.937806	0.85805	1.00511	1.49174	0.924668	1.4796	0.569258
B4galt3	0.426866	0.331733	0.223745	0.0950156	0.168226	0.338107	0.110034	0.222304	0.175555	0.0763421	0.184666	0.389959	0.371659	0.10126	0.214015	0.195338	0.120718	0.209182	0.132282	0.194341	0.148064	0.163673	0.168969	0.1142	0.123316	0.0995241	0.11926	0.935388
Ppox	0.280484	0.232888	0.138771	0.126763	0.166048	0.188685	0.106247	0.125105	0.103523	0.0796483	0.118547	0.125881	0.165698	0.220497	0.140362	0.138101	0.108596	0.212144	0.152474	0.223865	0.131896	0.140328	0.0894262	0.0915136	0.123415	0.109337	0.118126	0.465029
Usp21	0.57473	0.551288	0.466563	0.208559	0.277754	0.330308	0.114359	0.0982282	0.183499	0.165564	0.289495	0.223235	0.0978735	0.0969034	0.112298	0.114953	0.136292	0.0731619	0.193706	0.253695	0.114485	0.119278	0.12843	0.119209	0.199357	0.144929	0.105701	0.587791
Ufc1	0.717932	0.766903	0.96785	1.27504	1.1033	0.878892	1.27699	1.30922	0.811073	1.29157	0.933616	0.952005	0.358298	0.448072	1.14435	1.15785	0.991955	1.46147	1.11498	0.864953	0.764889	0.683435	0.607019	0.657594	1.24681	0.807871	1.44019	0.347561
Gm20045	0.219839	0.239147	0.135608	0.0252556	0.0990792	0.193319	0.0425362	0.0385052	0.0736931	0.0715467	0.12731	0.102104	0.0515372	0.0020915	0.0493701	0.0472225	0.0456935	0.154448	0.12108	0.153247	0.0481039	0.0404827	0.0353414	0.0824824	0.0461146	0.0846039	0.07084	0.702751
Dedd	0.484971	0.473386	0.304339	0.168603	0.195276	0.358758	0.202405	0.170227	0.232137	0.0965378	0.278509	0.223885	0.140662	0.0499629	0.145913	0.120676	0.223571	0.157344	0.406733	0.353425	0.234795	0.306138	0.210562	0.209726	0.303337	0.290524	0.151999	0.522609
Nit1	0.681394	0.550269	0.402441	0.302566	0.338478	0.377558	0.254594	0.216461	0.262033	0.114644	0.625477	0.425315	0.209811	0.28486	0.277396	0.265589	0.256106	0.422999	0.395507	0.381213	0.341815	0.433905	0.303126	0.316446	0.344701	0.340392	0.226764	0.790368
Pfdn2	0.816883	0.770597	0.75221	0.753227	0.860821	0.693442	0.819195	0.86463	0.981564	1.04531	0.825792	1.09753	0.337643	0.331267	0.904141	0.896759	0.723224	0.959196	1.06054	1.10911	1.25529	1.27363	1.08779	0.898359	1.54364	1.17475	0.880242	0.391164
Klhdc9	0.00290241	0	0.00308797	0.00201094	0.00414765	0.00433748	0.00184973	0.00123613	0	0.00235709	0	0.00141083	0	0	0.0189918	0.0164725	0.00253915	0.0170986	0	0	0.000687785	0.00152915	0	0	0	0.00786566	0.00638743	0
Nectin4	0.443162	0.427292	0.493273	0.188977	0.306	0.444165	0.226185	0.0799276	0.104491	0.263002	0.315218	0.160122	0.051926	0.0188034	0.108433	0.0557429	0.0998592	0.18661	0.0596402	0.190346	0.0365224	0.0246481	0.000446755	0.0449063	0.0129259	0.0416938	0.00642974	0.291941
Arhgap30	1.46256	1.41773	1.45135	0.667014	1.10209	2.2567	2.06248	2.60642	2.74946	1.56665	1.2649	2.25776	2.31145	1.05144	2.04223	2.38629	2.38346	2.47282	1.60697	1.5859	1.52583	1.38568	1.77615	1.91995	2.16165	1.31466	1.4104	4.10801
Usf1	0.848195	0.656692	0.46483	0.428684	0.457431	0.459759	0.541904	0.729374	0.654016	0.279382	0.526916	0.427742	0.270232	0.337796	0.558176	0.574028	0.563046	0.501756	0.528723	0.565084	0.426168	0.444321	0.608866	0.660997	1.03178	0.518744	0.636416	0.513703
Tstd1	0.0226722	0.0178748	0.018153	0.00257227	0.0173767	0.0201932	0.0141505	0.0254065	0.0198002	0.0613605	0.00143278	0.00555276	0.00764776	0.0048319	0.014461	0.00777422	0	0	0.0156138	0.0162621	0.0129934	0.00365035	0.0223754	0.0112038	0	0.00867011	0.0018723	0.0339978
Gm26641	0.0159329	0.00830606	0.00271099	0	0.00058815	0	0.00144777	0	0	0	0.00669849	0.00145335	0.000381796	0	0.000465408	0	0	0	0	0.00355996	0	0	0	0	0	0	0	0
F11r	6.08321	5.15663	3.49854	2.17414	1.98966	3.09708	1.13845	0.496809	0.760324	0.35326	1.44508	0.865985	0.3654	1.12859	1.25943	0.295905	0.80388	0.0557659	0.480793	2.20888	0.262891	0.349022	0.0642704	0.542004	0.113771	0.503457	0.151813	1.44094
B930036N10Rik	1.14535	0.396848	0.94294	0.0608259	0.62535	0.835974	0.214995	0.275438	0.187509	0.348437	0.302129	0.720094	0.132609	0.059728	0.20403	0.159483	0.318835	0.199143	0.287037	0.491454	0.177667	0.330693	0.104556	0.150102	0.493521	0.648449	0.419523	0.474326
Alyref2	0.380704	0.297153	0.234472	0.125945	0.130373	0.252084	0.162649	0.158551	0.192596	0.13641	0.132707	0.225771	0.0772523	0.124293	0.195783	0.2041	0.0825156	0.334848	0.177682	0.175161	0.141488	0.120619	0.178883	0.119851	0.496812	0.111406	0.217431	0.327423
Cd244	0.0682736	0.178816	0.386627	0.1957	0.378632	0.638851	0.388685	1.03817	1.3773	0.255138	0.0700496	0.684764	0.171224	0.00625019	0.700849	0.57324	0.155636	0.280161	1.52405	0.112768	0.108941	0.0399643	0.0375726	0.0243926	0.0496432	0.00342458	0.111062	0.244314
Ly9	0.420475	0.531677	0.83128	0.592497	0.593557	0.523169	0.322493	0.200745	0.341779	0.557221	0.475895	0.232569	0.0771469	0.0884608	0.138533	0.182701	0.257399	0.496101	0.770691	0.512269	0.792444	0.6432	0.652777	0.540752	0.616698	0.585227	0.2796	0.305698
Slamf7	0.0225057	0.00969969	0.0755491	0.0339625	0.0499425	0.0432074	0.710948	0.134081	0.0427042	0.913499	0.5186	0.0213253	0.0119037	0.106851	0.972076	1.14542	0.734036	0.190795	1.3114	0.426439	0.662726	0.0596225	0.391549	0.252002	1.14301	0.0946176	0.344935	0.216888
Cd48	1.79507	1.77332	2.05738	1.41962	1.68209	1.13298	2.80555	1.99405	2.91831	3.12953	2.67821	0.594672	0.210025	0.917717	2.55689	2.20648	0.74415	2.26294	2.62717	1.87184	2.56574	1.98341	1.65356	1.5445	1.72257	0.981309	2.17277	0.757164
Slamf1	0.0849514	0.0969619	0.0448337	0.0551754	0.0264598	0.0419197	0.00323208	0.00672254	0.00526112	0.00151078	0.030512	0.0147624	0.00874177	0.0020915	0.00522404	0.0020134	0.0817402	0.00764649	0.0158934	0.138566	0.0917018	0.512616	0.287178	0.0597389	0.109625	0.0311434	0.0400208	0.166134
Cd84	3.1709	3.66961	3.25153	1.53138	1.43647	2.85271	1.97696	1.09908	0.901871	2.44257	2.54427	1.60924	2.2512	0.859155	0.585903	0.152192	0.494152	0.123849	1.13175	2.04394	1.01032	1.99092	0.98703	0.811246	0.543543	1.2378	0.478988	5.42814
Gm10521	0.0584831	0.0600928	0.0740846	0.0015721	0.021999	0.0574239	0.0329677	0.0117391	0.009228	0.0133303	0.00889732	0.045313	0.0645515	0.127579	0.00909491	0.00461279	0.00249114	0.0043909	0.00519993	0.0321111	0.0204003	0.0118407	0.0162836	0.0212694	0.0191104	0.0052275	0.00744514	0.159218
Gm37065	0.00703048	0.0115233	0.00807245	0	0.0292655	0.00467382	0.002309	0.010738	0.00489713	0	0.00137335	0.00488482	0.000502862	0	0.00325942	0	0	0.129008	0	0.00859078	0.0360533	0.0876078	0.0378628	0.0809752	1.23362	0	0.166506	0
Slamf6	0.480558	0.530241	0.467694	0.203014	0.343486	0.542061	0.18107	0.0543411	0.103148	0.359373	0.223809	0.115708	0.0414824	0.0521478	0.104728	0.0691695	0.169351	0.982089	0.140258	0.436104	0.45013	1.86103	1.26715	0.582653	2.36649	0.046008	0.205163	0.430587
Vangl2	0.0924162	0.0968926	0.0802262	0.0497562	0.0749675	0.0609234	0.0131033	0.0223311	0.0828124	0.0463806	0.0363616	0.0248869	0.0127274	0	0.0562869	0.0274053	0.0323165	0.140458	0.0187078	0.039287	0.0100877	0.00264598	0.0382522	0.00719735	0.315014	0.0340328	0.0690171	0.0864209
Ncstn	0.762307	0.942731	0.975576	0.68973	0.655396	0.996042	0.694533	0.465565	0.596656	0.433392	0.522764	0.591077	0.261306	0.131873	0.445006	0.247635	0.450918	0.337142	0.268235	0.476107	0.260794	0.210634	0.228186	0.250178	0.272341	0.228374	0.344597	0.454556
Copa	0.946649	1.03001	1.01908	0.838126	0.874003	1.15102	1.3315	1.115	0.938401	1.26896	0.725475	1.02592	0.558685	0.356766	0.838116	0.724079	0.810886	0.87363	0.763237	0.764131	0.629721	0.761948	0.516207	0.567024	0.794203	0.653749	0.706164	1.38534
Gm37756	0.0121267	0.00728381	0.0105584	0.00246859	0.00113773	0	0.00381164	0.0027686	0	0.00177108	0.00157632	0.00224357	0	0	0.00183919	0	0	0	0	0.0134183	0.00269263	0	0	0.00461975	0	0	0.00158351	0.0120808
Pex19	0.230927	0.27141	0.204668	0.175797	0.155844	0.224119	0.197108	0.19641	0.24176	0.236754	0.217928	0.217815	0.12072	0.265484	0.208301	0.195248	0.148886	0.246515	0.283713	0.177635	0.213848	0.155612	0.180498	0.174501	0.333279	0.126815	0.171828	0.253447
Dcaf8	1.13975	1.0794	0.861891	0.288044	0.474829	0.950658	0.428616	0.487176	0.631733	0.721494	0.717551	0.567057	0.26947	0.356674	0.49303	0.458288	0.346822	0.787365	0.735126	0.812417	0.616119	0.604459	0.701595	0.669937	0.999574	0.88198	0.615916	2.03017
Pea15a	0.786611	0.750447	1.05861	1.17103	0.892169	0.792993	0.431247	0.194533	0.512651	0.506024	1.19316	0.591307	0.122956	0.0840027	0.671018	0.31448	0.393769	0.264456	0.529842	0.630904	0.450484	0.501009	0.0837134	0.191716	0.0973815	0.402404	0.144345	0.533785
Igsf8	0.756421	0.684903	0.728742	0.479699	0.658526	0.538486	0.715954	0.320047	0.220207	1.14077	0.85169	0.489594	0.0948563	0.341346	0.520355	0.305136	0.290448	1.06339	0.199533	0.52605	0.24372	0.235489	0.1027	0.165713	0.250187	0.354798	0.515558	0.401857
Atp1a2	0.00760506	0.00465268	0.00423428	0.0257949	0.00462844	0	0.00508907	0.00221421	0.00459813	0.00286939	0	0.00636373	0.00740503	0	0.00232669	0.00302553	0.00258689	0	0.0186955	0.00201638	0.0141668	0.0106039	0.00634199	0.0128037	0.052361	0.0114655	0.00121129	0.0448714
Kcnj9	0.0757631	0.107734	0.0482088	0.00789515	0.00765577	0.0588688	0.00068971	0.00294509	0.00671237	0.00113054	0.111293	0.00475828	0.00419188	0	0.00260093	0	0	0	0.0059204	0.0357044	0.0027279	0.012769	0	0.00234535	0	0	0	0.220524
Kcnj10	0.0610181	0.0953129	0.0862139	0.0551181	0.0665508	0.103158	0.0191514	0.00402707	0.014321	0.00238525	0.155648	0.0301299	0.0127171	0.00924578	0.0074196	0.00483411	0.0291141	0	0.00726524	0.0273694	0.00892221	0.0190589	0.00683304	0.00976147	0	0	0.00143767	0.091443
Pigm	0.274464	0.276466	0.188411	0.0950485	0.163233	0.299741	0.156625	0.178716	0.220044	0.261728	0.093882	0.339611	0.103422	0.00872037	0.136931	0.126564	0.0899372	0.156907	0.163245	0.235167	0.142576	0.204633	0.179722	0.107477	0.165581	0.196991	0.2147	0.52211
Slamf9	0.879673	0.953681	1.31416	1.15528	1.04884	0.740817	0.16837	0.0975675	0.374407	0.296434	1.21276	0.395346	0.0874714	0.265	0.708698	0.109402	0.410328	1.92538	0.111334	0.547576	0.105095	0.123562	0.0522168	0.230196	0.521071	0.119934	0.0817581	0.116229
Igsf9	0.0104622	0.0165665	0.0308482	0.00287604	0.0176447	0.00562459	0.00257437	0.00451302	0.0425535	0.00154227	0.0530235	0.00185437	0.00101804	0.00511916	0.0327034	0.0256691	0.0396121	0.101459	0.0153341	0.0339483	0.00692499	0.0169692	0.0255872	0.0269463	0.138833	0.0104197	0.011205	0.102773
Tagln2	0.490892	0.514237	1.12849	1.97183	4.51327	0.846745	3.97178	5.54729	1.7519	2.76769	1.64735	1.41103	0.769868	3.67594	6.14254	6.62838	11.8818	11.1693	6.03579	2.88638	4.02181	4.60211	4.37013	6.37797	2.52817	5.25131	7.8501	0.385646
Cfap45	0.0936074	0.0147909	0.0508378	0.0064309	0.0110226	0.0221429	0.0126676	0.0150744	0.00156292	0.0101927	0.0103	0.00744221	0.0105023	0.190418	0.0356834	0.00671824	0	0.081747	0.0121102	0.0257202	0	0.00187271	0.0135702	0.0155025	0.0153326	0.0186372	0.00675359	0.0470591
Slamf8	0.21632	0.246616	0.337194	0.129292	0.0783174	0.15831	0.183166	0.354667	0.164475	0.0433142	0.138965	0.032034	0.0138912	0.0182455	0.388352	0.721041	0.063489	0.106405	0.0199859	0.104492	0.0292983	0.0123692	0.0101815	0.0136997	0.00421328	0.0550954	0.0443539	0.268995
Fcrl6	0	0.00263075	0	0	0.00127338	0	0.000206457	0	0	0	0.00189361	0	0	0	0	0	0	0	0.134042	0.00593717	0.0254524	0	0.00233648	0	0.0694309	0.00342458	0.00126342	0
Dusp23	0.0727557	0.0782488	0.073976	0.122707	0.114271	0.0525653	0.0691696	0.0717357	0.10229	0.149619	0.0959173	0.0562191	0.0237916	0.0359983	0.063489	0.078784	0.0220031	0.079299	0.140179	0.0543777	0.0475266	0.0755668	0.0248042	0.0504477	0.0738707	0.200735	0.193945	0.0130394
Fcer1a	0.000917852	0	0	0	0.0180548	0	0.00592359	0.000775053	0	0.000993821	0	0.000954362	0	0	0.000737023	0	0	0	0	0.0161551	0.00295332	0	0.00255144	0	0	0.0542268	0.607658	0
Cadm3	0	0.00657357	0.000452906	0	0.000698497	0	0.00313334	0.0118499	0.0574992	0.00104186	0	0	0	0	0.0269193	0.00358184	0.0629601	0	0	0.00031971	0.000910363	0	0	0	0	0	0.0121858	0
Aim2	1.0269	0.950879	0.87864	0.5979	0.621062	1.0395	0.347263	0.345951	0.768006	0.338861	0.54198	0.973713	0.160974	0.141021	0.498099	0.542901	0.233813	0.45998	0.586259	0.693963	0.629796	0.464465	0.537617	0.586352	0.431732	0.555887	0.326597	2.17252
Ifi206	0.036053	0.0692791	0.544985	0.254397	0.30741	0.271406	1.22668	0.238764	0.0874238	0.401864	0.407592	0.214983	0.0494325	0.18209	0.541216	0.202085	0.291887	0.0684309	0.560551	0.311886	1.02443	0.609308	0.407274	0.244905	0.276823	0.227078	0.0310202	0
Ifi214	0.0290924	0.0731653	0.169988	0.0475091	0.061626	0.102644	0.227661	0.137337	0.0484242	0.0710685	0.0900924	0.0321358	0.0134882	0.00610536	0.150969	0.18834	0.196659	0.166675	0.19606	0.189104	0.596009	0.176392	0.578883	0.191097	0.54921	0.101636	0.0779051	0.0841426
Ifi213	0.0300759	0.0533453	0.445416	0.136831	0.117579	0.156342	1.01746	0.229945	0.055613	0.488048	0.456079	0.090956	0.0303136	0.0972964	0.49411	0.398649	0.109272	0.11561	0.143518	0.209118	0.538268	0.285178	0.220219	0.175643	0.125586	0.147699	0.0211241	0.210918
Ifi209	0.224181	0.374204	1.29784	0.702211	0.876712	0.555298	4.48765	2.28824	0.778511	1.18334	0.72685	0.474548	0.136142	0.222236	2.32545	2.89185	2.09123	1.74882	1.09021	0.81649	1.5203	1.23567	2.65872	1.09274	3.20138	0.685463	1.14187	0.233394
Ifi208	0.0031285	0.00544582	0.119553	0.0530515	0.0439317	0.0724627	0.339951	0.026877	0.0287463	0.0735248	0.32836	0.0681709	0.0176888	0.00866494	0.140368	0.0240909	0.0998419	0.0482595	0.490354	0.29303	1.1618	0.721129	0.203531	0.11468	0.0731157	0.37578	0.0143073	0.0597926
Ifi207	0.105579	0.2793	1.93316	1.38671	1.26545	1.09712	5.04769	2.99068	1.08422	2.53685	2.88397	0.900388	0.116563	0.149699	2.33376	2.93476	0.70059	1.6843	0.0996495	0.36606	0.138636	0.163588	0.0137744	0.138211	0.0726654	0.128527	0.328175	0.263779
Ifi204	0.478905	1.0021	4.05407	1.77789	2.10263	2.28492	8.58793	3.46792	1.22233	3.83697	2.63632	1.6433	0.55848	0.0238956	2.62921	2.04311	1.33385	0.803583	0.3455	0.756324	0.263885	0.31207	0.0293208	0.111791	0.0849417	0.299862	0.224366	0.958541
Mndal	0.0275723	0.0323968	0.0810368	0.101364	0.215441	0.0577567	3.12684	1.62745	0.691716	0.576683	1.81247	0.0745643	0.0543021	0.467111	2.448	2.77252	0.775683	2.84795	2.6238	1.19954	2.44387	2.47031	3.05866	2.75144	2.6741	1.29616	1.29755	0.535293
Ifi211	0.0178048	0.0349554	0.703057	0.39037	0.428899	0.258707	4.02419	1.62739	0.224047	1.43361	1.04925	0.273719	0.0785711	0.130993	1.52463	3.98322	0.670638	0.494586	0.198848	0.200321	0.0873453	0.0901423	0.0231384	0.118895	0.0387275	0.194242	0.351408	0.0363102
Ifi203	0.0405079	0.0258396	0.0592353	0.0462134	0.343197	0.0391055	3.58331	1.76422	0.547654	0.92727	2.48624	0.0682866	0.0656197	0.434064	2.82825	2.99781	0.547275	2.93267	2.99589	1.69903	3.36718	2.99284	3.43471	2.39191	3.16093	1.30685	1.21835	0.692767
Ifi205	0.00269429	0.00178593	0.0904134	0.0452989	0.0304582	0.0221097	0.56675	0.13732	0.0622076	0.309544	0.019666	0.0254915	0.0157257	0.0891528	1.05293	10.1944	0.325222	0.107724	0	0.0916613	0.0121498	0.0162642	0.00394426	0.000783225	0.0126703	0.0024617	0.110065	0.00687556
Olfr433	0.00179436	0	0.00336032	0.00353499	0.00519077	0	0.00359387	0.00416861	0	0	0.00464913	0	0	0	0.00658613	0.110984	0	0	0	0.0146731	0	0	0.00442102	0.00487837	0.0094429	0	0.00445778	0
Fmn2	0.00062757	0	0	0	0	0	0	0	0	0	0	0	0	0	0	0	0	0	0	0	0	0	0	0.00122746	0	0	0.00176777	0
Fh1	0.348551	0.289157	0.325691	0.403997	0.533882	0.243915	0.315918	0.44623	0.266401	0.379633	0.519136	0.235731	0.0600538	0.264151	1.11604	0.731924	0.268088	0.885743	0.34316	0.371013	0.290374	0.217936	0.776759	0.401606	0.803338	0.327402	1.07929	0.121778
Kmo	0.00136016	0.00361558	0.00717632	0.00711457	0.0510177	0	0.067475	0.0535299	0	0.0575344	0.0299451	0.0087758	0.00446821	0	1.02531	1.07893	0.113233	1.99778	0.0115509	0.0312444	0.0114973	0.0154406	0.449772	0.0914811	0.3712	0	0.087714	0.131522
Opn3	0.00962119	0.0105746	0.0103512	0.00824152	0.0135327	0.0122188	0.013322	0.0122527	0.00227592	0.00908905	0.0322671	0.0144159	0.00186186	0	0.0379652	0.0158878	0.0194973	0	0.00217384	0.0036022	0.00444073	0.00468931	0.0123842	0.0065747	0.0214157	0	0.0125534	0
Chml	0.0884264	0.109978	0.0617598	0.0225269	0.0750588	0.098052	0.0432729	0.0958091	0.145035	0.0570359	0.0410781	0.0957638	0.0130078	0	0.072151	0.0492101	0	0.0751305	0.0219156	0.0520304	0.00887748	0.0173162	0.0597861	0.0206234	0.0592922	0.00990493	0.0884648	0.144082
Exo1	0.00397343	0.00432157	0.0043997	0.0282934	0.163119	0.00539644	0.0046414	0.00361236	0.0154043	0.00118011	0	0.023474	0.00598302	0.0479207	0.0101392	0.00927564	0.00310598	0.0118479	0.00850778	0.00214336	0.00939372	0.0041017	0.0222067	0.0131982	0.020988	0.0101954	0.144224	0.036384
Pld5	0.00171072	0.00281929	0	0	0	0	0	0	0	0	0	0	0	0	0	0	0	0	0	0.00031953	0	0	0	0	0	0	0	0
Rbm8a2	0.00940936	0.0171967	0.00769681	0.00483173	0.00939226	0.00986674	0.013056	0.00985633	0.0248779	0.00364384	0.00513464	0.0140475	0	0	0.0181282	0.0164338	0.00736893	0.0241361	0	0.0139795	0.0044776	0.00482061	0.004931	0.00159682	0.0196504	0.0162392	0.0206624	0.15252
Cep170	0.964374	1.09503	0.719982	0.326133	0.500984	0.822242	0.431304	0.548996	0.983246	0.584258	0.46842	0.575002	0.411349	0.191621	0.508329	0.361814	0.471571	0.374272	0.243751	0.631708	0.138338	0.283049	0.29117	0.505722	0.460635	0.206253	0.365351	2.01274
Sdccag8	0.387653	0.37383	0.268191	0.191654	0.247151	0.295009	0.240119	0.385888	0.412378	0.205143	0.226789	0.180157	0.217505	0.0052166	0.412374	0.467762	0.136289	0.248769	0.208695	0.300239	0.162536	0.153646	0.211088	0.256302	0.277386	0.138464	0.240197	0.587723
Akt3	0.131075	0.121206	0.120579	0.0497686	0.0973966	0.0857007	0.112736	0.0847405	0.150908	0.0526822	0.0451604	0.0626861	0.0286022	0.0045947	0.203683	0.191656	0.376662	0.121902	0.203402	0.185407	0.13308	0.1658	0.275245	0.0693837	0.315243	0.165482	0.14274	0.251014
Gm26801	0.00234354	0.00387952	0.00416792	0	0.00276621	0	0.00231331	0.00152187	0	0	0	0.000406577	0	0	0.0157974	0.00295753	0	0	0	0.000746833	0.000440064	0	0	0	0	0.00523652	0.00144728	0
Zbtb18	0.710695	0.806162	0.459411	0.270703	0.468805	0.583008	0.183177	0.186227	0.172458	0.328931	0.234894	0.300335	0.168799	0.186585	0.636944	0.232228	1.6039	0.314165	0.0995659	0.356018	0.0715112	0.0715106	0.261876	0.155977	0.862054	0.0635017	0.199976	1.5244
Gm37306	0.0998239	0.0727008	0.0617114	0	0.00739272	0.0594535	0.000492213	0.00119711	0.0141446	0.0493735	0.0066849	0.000200997	0.0292833	0.0461412	0.00160102	0	0	0.0303608	0.0188562	0.053838	0.00284501	0.00167239	0	0.00659045	0.00297244	0.0213223	0.00144254	0.408455
1700016C15Rik	0	0	0	0	0	0	0	0	0	0	0	0	0	0	0	0	0	0	0	0	0	0	0	0	0	0	0	0
Adss	0.384923	0.387616	0.324952	0.338235	0.550897	0.37476	0.314708	0.599469	0.634386	0.460213	0.366301	0.27757	0.346788	0.300674	0.312432	0.423397	0.281666	0.64881	0.632716	0.627799	0.714262	0.669986	0.464993	0.539794	0.585738	0.503042	1.23806	0.325827
Catspere2	0.013039	0.0145445	0.0139809	0.00609966	0.0091511	0.00973944	0	0	0.00527428	0	0.0111037	0	0.000552606	0	0	0.00368701	0.0153096	0	0	0.00445079	0.00211576	0	0	0	0	0.0104125	0	0.010869
Desi2	0.48173	0.451076	0.374241	0.343275	0.284022	0.420944	0.420435	0.340255	0.282579	0.444362	0.21821	0.316309	0.131898	0.427646	0.279837	0.22791	0.193915	0.506089	0.345497	0.44648	0.356694	0.383301	0.282894	0.237636	0.317017	0.395244	0.252104	0.590195
B230369F24Rik	0.0518767	0.046815	0.020944	0.00730562	0.0206061	0.0166054	0.00490169	0.0152223	0.0305701	0.00594309	0.0130145	0.0135869	0.0033983	0	0.00419052	0.00945261	0	0.0262097	0.0102958	0.038117	0.0103039	0.00966738	0.0126395	0.0198013	0	0.0174435	0.0325995	0.0987306
Cox20	0.843755	0.660695	0.727383	0.98888	1.14943	0.654055	0.567722	0.62229	0.773372	0.820057	0.849823	0.853418	0.427571	0.590789	0.724597	0.657033	0.832836	0.905803	1.47339	1.02301	1.32413	1.38663	1.1407	1.08792	0.850012	1.07703	1.15393	0.269643
Hnrnpu	2.94731	2.85384	2.73313	2.96013	4.25154	2.972	2.99673	3.14452	3.55834	3.39819	2.80546	3.8926	1.62902	2.31446	2.61455	2.69991	2.14423	3.60816	3.03418	3.29492	3.00679	3.15198	3.09008	3.00874	4.0378	3.75451	5.197	5.30908
Efcab2	0.0367195	0.0410023	0.0242781	0.0385516	0.0486477	0.0543206	0.0379968	0.0285102	0.0281928	0.010318	0.0496395	0.0483097	0.0206865	0.00203512	0.0166478	0.0232042	0.024054	0.0558696	0.0238189	0.0671403	0.044162	0.0449851	0.0834431	0.098502	0.0501147	0.0397044	0.0536947	0.0657992
Smyd3	0.181947	0.181587	0.0958928	0.0589631	0.0758315	0.0645872	0.0871206	0.111967	0.0934332	0.10718	0.191949	0.0992392	0.0268926	0.126271	0.0831857	0.0559681	0.0724964	0.0417296	0.470988	0.210943	0.33419	0.128781	0.173436	0.197891	0.0846313	0.217759	0.117827	0.279425
Tfb2m	0.184803	0.157826	0.145177	0.0577984	0.110372	0.164453	0.0848593	0.109599	0.174531	0.187054	0.0934311	0.0957936	0.0376809	0.269072	0.109475	0.0986055	0.0541993	0.218011	0.169266	0.225821	0.127814	0.133124	0.104966	0.181345	0.171245	0.150742	0.150871	0.172983
Cnst	0.112461	0.104274	0.07893	0.0628626	0.0555885	0.140075	0.0405107	0.0691465	0.248652	0.0167486	0.0534245	0.0992798	0.104991	0.00465108	0.0305615	0.0447599	0.015748	0.0263267	0.142983	0.116969	0.0773656	0.132725	0.0577066	0.0823403	0.0705918	0.237188	0.0911546	0.185045
Sccpdh	0.19297	0.190669	0.147877	0.0612157	0.1343	0.15657	0.023448	0.0169777	0.0311297	0.0300612	0.0616972	0.0435066	0.0129066	0.0500122	0.0246265	0.0353939	0.0205898	0.0113505	0.10008	0.0757062	0.0276978	0.147337	0.0345454	0.0132529	0.0146962	0.0384572	0.066276	0.134735
Ahctf1	0.249829	0.219837	0.205675	0.0530989	0.168544	0.200553	0.138994	0.148007	0.222408	0.180351	0.225443	0.193944	0.126538	0.0137897	0.150006	0.181001	0.182739	0.36869	0.249767	0.29203	0.253693	0.263389	0.470837	0.405973	0.492415	0.345071	0.197436	0.574016
Cdc42bpa	0.103145	0.12894	0.0757219	0.0279523	0.0876645	0.039843	0.0068276	0.00691728	0.00224298	0.00228006	0.128163	0.0171763	0.0070785	0.0118455	0.00426443	0.00328956	0.0266945	0.00624011	0.0131528	0.0598395	0.0126027	0.0411689	0.00329478	0.00869828	0.00589597	0.0509217	0.0373229	0.422034
Coq8a	0.0687558	0.0795443	0.0389033	0.0999215	0.0138445	0.0701524	0.0155431	0.0182128	0.0220202	0.00374972	0.0157269	0.0289233	0.00875612	0	0.0928759	0.0401039	0.0281417	0.0610067	0.045125	0.037262	0.0463756	0.039231	0.220865	0.161033	0.12647	0.123692	0.0584455	0
Psen2	0.261443	0.3035	0.424479	0.347139	0.275529	0.588336	0.91146	0.561966	0.373716	0.889776	0.378624	0.689275	0.173897	0.0856027	0.468658	0.736444	0.499751	0.281931	0.571589	0.416589	0.504754	1.00768	0.590762	0.534355	0.646412	0.906927	0.425693	0.237168
Itpkb	0.413053	0.449434	0.496216	0.155778	0.325913	0.691545	0.454959	0.454722	0.416386	0.576637	0.258356	0.833576	0.307546	0.16566	0.264039	0.168504	0.154724	0.297599	0.541239	0.703318	0.79077	1.01487	0.42473	0.30894	0.249206	0.214422	0.195994	1.36459
Stum	0.000622393	0	0	0	0	0	0	0	0	0	0	0	0	0	0	0	0	0	0	0	0.000403803	0	0.00848406	0	0	0	0.00204598	0
Parp1	0.668826	0.807014	0.777041	0.840758	1.17008	0.693244	0.673331	0.469904	0.437025	0.938722	0.605447	0.410734	0.108408	0.388295	0.975407	0.683388	1.0512	0.510253	0.364727	0.752203	0.396477	0.489131	1.32974	0.892882	1.57559	0.440816	0.89924	0.905527
Lin9	0.227407	0.252828	0.149653	0.117479	0.360981	0.144907	0.0999924	0.0733972	0.101984	0.116109	0.103556	0.10892	0.033288	0.0103768	0.117527	0.0590676	0.0461311	0.0739383	0.0717056	0.199209	0.140366	0.111295	0.146602	0.166731	0.276035	0.0665999	0.29598	0.262548
Acbd3	0.947722	0.916273	0.848487	0.692747	0.561	0.850813	0.71023	0.637376	0.667541	0.961109	0.843043	0.791998	0.466851	0.683624	0.543466	0.522549	0.573318	0.382928	0.613582	0.688398	0.51875	0.693724	0.628133	0.546352	0.736775	0.521219	0.543335	1.09
Gm37768	0.00643795	0.00828057	0.00980329	0	0.00336531	0.017281	0.00449291	0.00159014	0	0	0.00772389	0.00730109	0.00166867	0	0.00321617	0	0.00623519	0	0.0290305	0.00245418	0	0	0.00308506	0.0107876	0	0	0.00510365	0
H3f3a	4.68091	4.8391	5.35831	7.89311	11.2741	9.36546	21.6754	26.487	19.9029	14.659	8.32462	16.7249	16.955	14.054	22.8896	18.5753	25.1518	15.5032	8.93714	7.93348	6.80234	8.17252	26.8458	14.5178	46.4276	7.14344	26.1635	2.54871
Gm17275	0.0275905	0.0180681	0.0104183	0.0342697	0.00621879	0.00466456	0.0197738	0.0414042	0.0257708	0.0176279	0.0205556	0.0167875	0.0218927	0.00255958	0.0285567	0.0132793	0.0296535	0.00624011	0.0105765	0.012585	0.0151391	0.0210328	0.0754867	0.0321169	0.105284	0.0360596	0.0330398	0.0245926
H3f3aos	0.0601332	0.0346354	0.0365506	0.0070932	0.0180966	0.0546996	0.0137019	0.0212564	0.034739	0.00187072	0.0236665	0.0292255	0.0206178	0.0370212	0.0161858	0.00957385	0.00776051	0.0242537	0.042899	0.0327203	0.0120744	0.00754114	0.0404033	0.0150604	0.0377619	0.0200904	0.0196283	0.0507352
Sde2	0.438126	0.365103	0.324776	0.321682	0.24752	0.280215	0.441943	0.536492	0.496082	0.333598	0.345735	0.44898	0.404749	0.20773	0.370932	0.329286	0.284405	0.50325	0.469589	0.474481	0.432475	0.361128	0.360651	0.387132	0.663258	0.444012	0.410513	0.224577
Pycr2	0.606647	0.534929	0.406004	0.30934	0.441123	0.307424	0.2062	0.305388	0.264262	0.171773	0.360209	0.209387	0.0944016	0.402425	0.359738	0.49048	0.134031	1.29834	0.285397	0.548903	0.463596	0.545313	0.444729	0.378575	0.661979	0.3883	0.367587	0.33274
Lefty1	0.253273	0.241724	0.146672	0.237158	0.0969531	0.108242	0.0240843	0.0275888	0.0223298	0.0456401	0.110835	0.0697892	0.0251432	0.00194424	0.119381	0.423203	0.0163677	3.08067	0.0148096	0.0985147	0.0407314	0.0369036	0.0238339	0.0525135	0.0107637	0.0884599	0.0261643	0.0124256
Tmem63a	0.812923	0.865526	0.622284	0.401221	0.453492	0.687986	0.134822	0.222587	0.236622	0.13454	0.225781	0.271716	0.261663	0.528645	0.133527	0.219471	0.166273	0.524405	0.138285	0.501081	0.176984	0.179717	0.0956927	0.139188	0.0753248	0.222678	0.17129	1.11315
Ephx1	0.145739	0.0989229	0.156728	0.0701202	0.0413801	0.0666597	0.00477686	0.00694252	0.0133696	0.075464	0.117119	0.0232807	0.0157636	0.0518259	0.0174775	0.0198398	0.0295158	0.02195	0.0803998	0.0783034	0.0582361	0.149408	0.319872	0.440249	0.202751	0.00425031	0.0103269	0.0736414
Nvl	0.416404	0.379453	0.459974	0.188687	0.448616	0.313044	0.249984	0.240545	0.437523	0.268797	0.373249	0.312977	0.136691	0.146492	0.23951	0.341815	0.242718	0.414542	0.355966	0.282872	0.333854	0.375398	0.357962	0.365739	0.405844	0.46185	0.373275	0.89802
Cnih4	1.1987	1.07508	1.06229	1.13111	1.5669	1.13391	1.87269	1.41563	1.33844	1.6906	1.07004	1.62819	0.744236	0.601623	1.3665	1.51449	1.01574	1.02246	0.679901	1.00858	0.587161	0.903349	0.599449	0.616797	0.660655	0.569556	1.80904	0.347023
Wdr26	1.32815	1.38992	1.4163	0.906892	1.08957	1.79755	1.74594	1.98632	2.10373	1.57299	0.951512	1.594	1.45325	0.693941	1.05284	0.711264	0.748015	1.34976	1.04731	1.19522	0.626971	0.835393	0.687211	0.739926	0.880843	0.830043	1.38387	1.74313
A430110L20Rik	0.0384145	0.0227203	0.0353298	0.00290419	0.0240456	0.00512152	0.00669999	0.0043331	0.000927893	0.00125977	0	0.00458893	0.00731642	0	0.00579373	0.00301121	0.00698864	0	0.0158332	0.0128757	0.0032983	0.00264598	0.00536666	0.00759598	0.00790564	0.0186544	0.0104692	0.0861239
Dnah14	0.000724192	0.00320363	0	0	0.000968363	0	0.000415267	0.00271304	0	0	0	0.00713945	0.00316231	0	0.00153406	0.00223818	0	0	0.0387365	0.000788562	0.00100772	0	0.00221415	0.00140408	0	0	0.00124274	0
Lbr	0.322113	0.243741	0.180276	0.271944	1.19036	0.594938	0.457551	1.37803	0.866033	0.510096	0.470261	1.34398	2.97277	1.75721	0.640592	0.739869	0.202331	1.45322	1.19416	0.58667	1.03223	1.19696	0.960432	0.797205	1.29476	0.9774	2.61293	0.208159
Gm5533	0	0	0	0	0.00165553	0	0.0023255	0.000496181	0	0	0	0.0064883	0.0100581	0	0.000982483	0	0	0.003704	0	0.000979027	0.00118159	0.0169575	0.0109252	0.00169071	0.00904927	0	0	0
Enah	0.02085	0.0188915	0.0253987	0.0137033	0.00882032	0.0160358	0.00672457	0.0144214	0.0276432	0	0	0.0364484	0.00889519	0	0.0127236	0.0229426	0	0.0094564	0.0203542	0.00643068	0.00833741	0.0169957	0.0162443	0.0224478	0.0313395	0.650934	0.0280216	0.0167548
Srp9	1.75068	1.39052	1.53063	1.80068	1.81614	1.67971	2.73679	2.99253	2.37318	2.62656	1.6511	2.27849	1.31086	2.13998	2.05656	1.98096	1.48282	2.5168	2.24835	1.98794	2.32159	2.38808	2.13702	1.9852	2.74507	1.93091	2.65586	1.20237
Degs1	0.660057	0.564149	0.663746	0.502345	0.455219	0.446646	0.643772	1.93092	2.66268	0.993223	0.761796	0.71037	2.59098	2.01512	0.880616	0.65444	0.528732	0.869735	0.705957	0.663298	0.616028	0.663503	0.624744	0.578052	0.520433	0.509952	1.42538	0.265171
1700047M11Rik	0.0026663	0.00790912	0.00042694	0	0.000409577	0.00839732	0.00215983	0.00682917	0	0.083011	0	0.00346446	1.11131	0.445495	0.00277133	0	0	0	0	0.000480913	0.0025687	0	0.00571076	0	0	0	0.00260099	0
Fbxo28	0.231507	0.203716	0.182168	0.165265	0.153414	0.265059	0.2302	0.33096	0.454687	0.233384	0.229634	0.235237	0.134897	0.00919595	0.187262	0.177496	0.164977	0.166011	0.294831	0.247289	0.22368	0.201709	0.127316	0.144397	0.161754	0.252271	0.200472	0.123553
Trp53bp2	0.194567	0.193395	0.149774	0.105182	0.15448	0.163544	0.119	0.14668	0.14008	0.144697	0.0427029	0.147981	0.0961944	0.0110821	0.072471	0.104841	0.0362661	0.061436	0.16379	0.109896	0.0973565	0.0588698	0.0486326	0.114156	0.129321	0.0598109	0.0736523	0.218851
Capn2	0.0315859	0.0349136	0.0394655	0.108164	0.15167	0.071785	0.848893	1.19283	0.563612	0.542513	0.111282	0.034908	0.00964242	0.252413	0.240834	0.222559	0.146521	0.136622	0.384765	0.230687	0.309593	0.449763	0.0573576	0.267618	0.114653	0.229342	0.585121	0.0796662
Susd4	0	0	0	0	0	0	0	0	0	0	0	0	0	0	0	0	0	0	0	0.000890893	0	0.00459163	0	0	0	0	0	0
Tlr5	0.0680891	0.0445136	0.016736	0.00227697	0.00148052	0.022132	0.0835551	0.0951287	0.00754687	0.0755717	0.123041	0.0437766	0.0577138	0.0031251	0.0386767	0.00353084	0.01667	0.0163173	0.00756184	0.0632535	0.0040347	0.00423322	0.000903383	0.00747841	0	0	0.0101231	0.120695
Gm38079	0.0212423	0.0123194	0.00364147	0.00217372	0.00217338	0	0.0215968	0.0187786	0	0.00522306	0.0140584	0.00287213	0.013708	0.00203512	0.0138222	0	0	0	0.0027311	0.0118749	0.00125865	0	0	0	0	0.00642074	0.0018418	0
Disp1	0.0764144	0.126234	0.0845346	0.0389579	0.0494333	0.0566957	0.0441982	0.033458	0.0831436	0.0154603	0.0828136	0.0300501	0.0135756	0.0387729	0.0421813	0.0256806	0.0606686	0.0601776	0.036248	0.0667059	0.0413065	0.0515993	0.0437738	0.0426064	0.0353013	0.0616488	0.0410434	0.0642009
Brox	0.455844	0.48593	0.4682	0.496455	0.299946	0.475146	0.396908	0.299138	0.316036	0.562914	0.220178	0.336432	0.184776	0.0745785	0.220265	0.174467	0.150003	0.351182	0.196513	0.278262	0.202115	0.225547	0.125911	0.123314	0.234088	0.15111	0.18864	0.577521
Aida	0.287928	0.248934	0.251899	0.211093	0.262318	0.188815	0.448544	0.31814	0.365635	0.352532	0.32096	0.235603	0.077767	0.082776	0.230714	0.208085	0.413737	0.308074	0.24814	0.299436	0.239754	0.250347	0.541159	0.289312	0.43875	0.170812	0.274824	0.495022
Mia3	0.869807	0.929721	0.89674	0.529969	0.62767	0.823574	0.709031	0.759073	0.951579	0.705993	0.725469	0.733965	0.522292	0.0866457	0.488443	0.463929	0.485784	0.791769	0.708254	0.614513	0.519123	0.604333	0.544497	0.591012	0.535834	0.491831	0.453482	0.791369
Taf1a	0.0970299	0.0628941	0.0593424	0.01056	0.0491135	0.0497286	0.02285	0.0222497	0.0535866	0.0532301	0.0640202	0.0443061	0.0271667	0	0.0296226	0.0285992	0.0576466	0.0374478	0.131311	0.0740093	0.0733677	0.0210458	0.0779095	0.0749295	0.123081	0.0726818	0.0487049	0.168852
Gm37986	0.00108474	0.000656828	0.00303374	0	0.00155842	0	0.00208325	0.00261425	0.00725429	0	0	0	0	0	0.000539183	0.00224453	0	0.0153071	0	0.00164928	0.00605068	0	0.00445767	0.00207836	0	0.0058477	0	0
Gm33973	0.000852756	0.00209671	0.00415371	0	0.00095127	0.00388617	0.00201481	0.0187017	0.0612043	0.0013035	0.00334924	0.000782502	0	0	0.0122058	0.00479613	0	0.057116	0	0.000925061	0	0.00152915	0	0	0	0	0.00738181	0
Dusp10	0.0255791	0.0231904	0.0219816	0.00685019	0.0223004	0.021522	0.0141264	0.0176046	0.0548249	0.0131827	0.0425815	0.00656526	0.000993983	0.00255958	0.0419679	0.0770366	0.0248129	0.075637	0.0814848	0.0499895	0.0939676	0.296645	0.0755944	0.20841	0.571825	0.164109	0.0269327	0.0480494
1700056E22Rik	0.0142526	0.00788288	0.0103567	0	0.00601547	0.00265453	0.0143178	0.00906735	0.0439744	0.00377763	0.0330381	0.000826786	0.00142079	0	0.0217504	0.0724203	0.0502868	0.0938499	0.0576901	0.0195746	0.0299241	0.0238813	0.0146581	0.0561515	0.154716	0.0253304	0.042843	0
Gm37800	0.0112799	0.00241759	0.0116423	0.00985921	0.0113726	0.0521257	0.00527998	0.00727837	0	0.00400704	0.00339382	0.0583152	0.0027244	0	0.00298357	0.00367811	0.00249114	0	0	0.00096483	0	0	0	0	0	0	0	0
Hlx	0.40929	0.363988	0.384788	0.248402	0.277207	0.448278	0.194205	0.277454	0.144546	0.189561	0.420613	0.474488	0.528118	0.540318	0.204051	0.0698084	0.352832	0.0638645	0.0598616	0.181388	0.0373954	0.0514257	0.0268074	0.0228135	0.145593	0.0735702	0.198928	0.169833
Gm34342	0.0312058	0.0275236	0.024838	0.0356892	0.0279672	0.0689753	0.0158714	0.0151781	0.0282275	0.00699154	0.0273689	0.0268085	0.0248681	0.00388847	0.0144039	0.0113135	0.0353002	0.0218243	0	0.0215658	0.00734598	0	0.00240784	0.00200501	0.0896047	0.00864268	0.001576	0
2021-03-02	1.33203	1.22366	1.04233	0.933202	0.848871	0.69962	0.652865	0.85158	0.725135	0.873174	0.883105	0.559093	0.184093	0.314025	0.842115	0.940861	0.569944	1.17775	1.0785	1.2406	1.0172	0.982	1.2786	1.0463	2.19331	0.857503	1.02152	0.722479
Mark1	0.000854081	0	0	0	0	0	0	0	0	0	0	0	0.0013	0	0	0	0	0	0	0.00103501	0	0	0.00252344	0	0	0	0	0
Rab3gap2	0.24816	0.295328	0.276758	0.172335	0.178518	0.301538	0.274833	0.189553	0.199213	0.311831	0.232268	0.260842	0.24267	0.00900763	0.163722	0.10384	0.0832702	0.198761	0.258521	0.19434	0.124367	0.133008	0.131648	0.182961	0.137369	0.20054	0.163023	0.465706
Iars2	0.313236	0.402694	0.385023	0.319467	0.346782	0.251115	0.20325	0.194008	0.252715	0.219059	0.278255	0.238524	0.115797	0.18218	0.211862	0.202507	0.153946	0.193916	0.276042	0.308874	0.261093	0.218912	0.272235	0.272562	0.165168	0.255482	0.332216	0.713653
Bpnt1	0.110077	0.119174	0.119131	0.147592	0.151217	0.0511483	0.115082	0.133884	0.204144	0.141958	0.0916045	0.107957	0.0198389	0.187373	0.122423	0.143052	0.0745886	0.13476	0.214661	0.129841	0.0546502	0.0792853	0.103159	0.0879929	0.117264	0.08223	0.0888972	0.134377
4930532G15Rik	0.114274	0.0553533	0.0599992	0.0113627	0.0224934	0.0693162	0.0182312	0.0311773	0.00753549	0.00983273	0.0374577	0.0704387	0.0207575	0	0.0344943	0.0165238	0.0413588	0.0198484	0.0757379	0.0416073	0.0459407	0.0593558	0.0219864	0.0599399	0.0492458	0.342569	0.0272694	0.0737077
Eprs	0.912124	0.866661	1.19704	1.01258	1.06737	0.891592	0.57563	0.610396	0.639167	1.01538	0.673631	0.693271	0.156315	0.360032	0.616999	0.858668	0.42561	0.724326	1.13536	0.873491	0.895588	0.976403	0.716609	0.747226	0.598115	1.04969	1.10796	1.08649
Lyplal1	0.0381411	0.0366181	0.0444278	0.112977	0.0755293	0.0351397	0.00906037	0.00668575	0.0109424	0.0159906	0.0309433	0.0326738	0.00947856	0	0.0127134	0.00238071	0.0358925	0	0.00386406	0.0357115	0.0101667	0.00341044	0	0.00846501	0	0.00755737	0.0115181	0
Tgfb2	0.00417826	0.00465289	0.00388055	0.00422654	0	0	0.000328051	0	0	0	0	0	0.00370278	0	0	0	0.0107936	0	0	0.000582296	0.000594588	0	0	0.0100258	0.00874578	0	0	0.0115629
Rrp15	0.180444	0.180083	0.220228	0.25517	0.164855	0.142696	0.114668	0.136839	0.15262	0.241082	0.226372	0.0823385	0.0240731	0.0143562	0.179145	0.163721	0.118899	0.194812	0.168182	0.320877	0.272607	0.164698	0.236216	0.212957	0.347664	0.300293	0.295967	0.113617
A430105J06Rik	0.03412	0.0368586	0.0266344	0.00140056	0.0234016	0.0287999	0.00563791	0.00789749	0.00243283	0.00311541	0.0122065	0.0107056	0.0436676	0	0.00805657	0	0	0.025314	0.00210483	0.0212717	0.0120581	0.0195141	0.00975804	0.00739186	0.0108454	0.00441253	0.0139806	0.0456622
Spata17	0	0	0	0	0	0	0	0	0	0	0	0	0	0	0	0	0	0	0	0	0	0	0	0	0	0	0	0
Gpatch2	0.251959	0.254674	0.191145	0.102607	0.143408	0.245128	0.10406	0.0870225	0.207707	0.199818	0.199644	0.071463	0.057388	0.100522	0.103405	0.199041	0.118461	0.170327	0.168232	0.195916	0.145695	0.240238	0.135348	0.137649	0.364018	0.199732	0.103353	0.809318
Esrrg	0.00125668	0	0.00377464	0	0	0	0	0	0	0	0	0	0	0	0	0	0	0	0	0.000293197	0	0	0	0	0	0	0	0
Kctd3	0.115851	0.120949	0.0665438	0.0517687	0.0587011	0.0811996	0.0544421	0.0593091	0.0772239	0.0618602	0.0624119	0.0307857	0.0236685	0.00568468	0.0398877	0.0417716	0.0220872	0.0234704	0.0586813	0.115812	0.0419487	0.0435153	0.156559	0.246518	0.394393	0.0183032	0.0583475	0.30132
Kcnk2	0	0	0	0	0	0	0	0	0	0	0	0	0	0	0	0	0	0	0	0	0	0	0.00698578	0	0	0	0	0
Cenpf	0.0499857	0.0742513	0.164031	0.177392	2.7057	0.223914	0.0484042	0.0538246	0.0456328	0.0241918	0.146297	0.274126	0.0824097	0.637439	0.0648539	0.0597544	0.247492	0.0240368	0.0585571	0.172181	0.0326083	0.0234493	0.00782709	0.0348035	0.152229	0.0123085	2.28299	0.0869198
Ptpn14	0.00329872	0.00917117	0	0.00114966	0.000571803	0	0.000430687	0.00061889	0	0	0	0.00191479	0.0019405	0	0.000702431	0.00290686	0	0	0	0.00142641	0.000565195	0	0.0269903	0.139221	0	0	0.00572508	0
Smyd2	0.0198034	0.0233535	0.0563324	0.0716606	0.0880757	0.0193039	0.0164314	0.0143059	0.00535594	0.0145267	0.0421194	0.0467186	0.00625435	0.0045947	0.025443	0.0702132	0.0137184	0.0292587	0.075143	0.0400545	0.103842	0.0620586	0.00959097	0.0435371	0.00153502	0.101297	0.177856	0.0457501
Prox1	0.165371	0.153397	0.0912766	0.0738772	0.0373286	0.082431	0.00199224	0.00518672	0.00910942	0.000795082	0.00137335	0.0148613	0.00468784	0.00450381	0.00744038	0.00145721	0	0	0.014072	0.0880729	0.00701663	0.00895362	0.00201931	0.0564823	0.0193316	0	0.00161912	0.104723
Rps6kc1	0.158963	0.186028	0.113192	0.105512	0.0901016	0.196309	0.0513399	0.0463772	0.0772929	0.0906	0.129864	0.0873234	0.116922	0.175512	0.04092	0.0345453	0.0133989	0.0422435	0.0339042	0.0689649	0.0504708	0.0536182	0.0132627	0.0082231	0.00904315	0.0183819	0.028281	0.344261
Angel2	0.803226	0.773828	0.556501	0.276144	0.390646	0.851314	0.439376	0.374354	0.548414	0.334714	0.584836	0.620159	0.27513	0.512807	0.329124	0.310499	0.397018	0.385021	0.530646	0.617472	0.510709	0.584982	0.58233	0.48349	0.639957	0.77875	0.433122	1.1641
Flvcr1	0.0571882	0.0905346	0.0880364	0.0644663	0.0795401	0.0998114	0.207306	0.271278	0.237569	0.346685	0.0638517	0.122607	0.142524	0.00397936	0.118371	0.0790964	0.25396	0.0576807	0.0423399	0.0651551	0.0661558	0.0682104	0.0258539	0.0566433	0.0110637	0.0894451	0.076349	0.0685488
Tatdn3	0.13408	0.138342	0.111576	0.0611271	0.0751948	0.109787	0.0426861	0.062526	0.0845065	0.00878143	0.105762	0.0448501	0.0282971	0.0048319	0.0629399	0.0452937	0.0641361	0.0884609	0.0608661	0.131463	0.0490249	0.0363662	0.0449841	0.057727	0.0254576	0.0421024	0.0527775	0.168276
Nsl1	0.0418579	0.0283529	0.0287853	0.0151419	0.146687	0.0296993	0.019345	0.0261517	0.0550375	0.0682605	0.0142099	0.0213665	0.00358941	0.0423777	0.0145657	0.00827921	0.0242759	0	0.0350911	0.0560771	0.014055	0.00595578	0.00436393	0.00565121	0.00366251	0.0150168	0.124488	0.132338
Batf3	0.578077	0.470099	0.376513	0.256248	0.207011	0.335466	0.102514	0.217195	0.149619	0.235672	0.41657	0.13424	0.0396521	0.0629534	0.334771	2.58529	1.80425	0.0342147	0.115924	0.327429	0.0603774	0.0479818	0.0128264	0.0803879	0.0308865	0.0910476	0.0992695	0.333525
Fam71a	0.00118983	0.00050257	0.00797014	0.0191498	0	0	0.0039723	0.0010311	0	0.00343889	0	0.0013086	0.000778989	0	0.000835491	0	0	0.0141251	0	0	0	0	0	0	0	0	0	0
Atf3	1.9133	0.397873	1.71098	0.579454	0.346113	0.449317	1.48847	1.34498	1.07403	1.61144	1.46503	0.365958	0.194998	0.856371	0.568805	0.167172	0.186899	0.174761	0.213693	1.14274	0.104562	0.151882	0.0922851	0.632953	0.0419854	0.31105	0.116871	1.81361
D730003I15Rik	0.242741	0.216883	0.149114	0.0692165	0.0404624	0.155633	0.0789069	0.117208	0.115432	0.055804	0.214469	0.0889517	0.0729846	0.163401	0.0975892	0.127352	0.100601	0.170217	0.264578	0.157667	0.125816	0.0790769	0.114201	0.138267	0.189196	0.125804	0.108603	0.332732
Gm37168	0.0425694	0.0582277	0.0591726	0.00400947	0.0127834	0.063645	0.0251037	0.014372	0.00756801	0.0367588	0.0177653	0.0495835	0.0224218	0.00194424	0.00513974	0.00488684	0.0144085	0	0.00734337	0.0101869	0.00408179	0	0.00192057	0.00151866	0	0	0	0.0344175
Nenf	0.734784	0.91488	0.971909	1.15539	1.03606	0.774832	0.270902	0.257943	0.199372	0.328179	1.36941	0.532494	0.100729	0.396479	0.428364	0.385701	0.620136	0.511594	0.370494	0.609799	0.257053	0.328269	0.247409	0.572889	0.153073	0.245938	0.48759	0.321549
Tmem206	0.568334	0.418168	0.326831	0.289695	0.266435	0.274555	0.0812765	0.0467625	0.0954372	0.162318	0.229461	0.0916226	0.033509	0.0642671	0.0960458	0.0667649	0.063352	0.0708661	0.0877794	0.277555	0.060848	0.0876956	0.0620158	0.0828175	0.229407	0.10445	0.0791462	0.195634
Ppp2r5a	0.486899	0.496007	0.450032	0.373086	0.541701	0.943328	1.12187	2.46108	3.61177	1.13988	0.597461	1.75647	2.65065	1.58561	0.723356	0.774774	0.515182	0.99158	1.32657	1.11506	1.26593	1.13194	1.00085	0.839149	1.67316	1.21523	1.91222	0.672898
Dtl	0.0118367	0.0156183	0.0507853	0.062372	0.335552	0.0274692	0.0109809	0.0205339	0.0407694	0.119191	0.0375604	0.0396026	0.02991	0.283017	0.0388018	0.0626013	0.0854815	0.107844	0.0658357	0.060206	0.109459	0.0956053	0.0508783	0.0461419	0.112907	0.0187167	0.37841	0.0510469
Ints7	0.0993518	0.0958414	0.10651	0.119418	0.128974	0.143594	0.0804953	0.105241	0.214091	0.0819292	0.138928	0.0760347	0.0347213	0.116355	0.0748088	0.0929832	0.0358515	0.276621	0.0775567	0.100036	0.10708	0.129417	0.213433	0.118074	0.27242	0.0895513	0.257518	0.23496
Lpgat1	0.446405	0.478247	0.445212	0.35246	0.398351	0.454499	0.42775	0.352042	0.201646	0.291886	0.302306	0.449607	0.658397	0.444326	0.288843	0.631501	0.243623	2.19386	0.151744	0.399585	0.174395	0.203444	0.708796	0.653196	0.601645	0.184194	0.225881	0.610894
Gm38037	0	0.00181811	0.000953042	0.00884155	0.0469498	0	0.000217307	0.000623809	0	0	0.00584298	0.00851782	0.0017361	0	0	0	0.00444949	0	0.00251912	0.0171174	0.00390937	0	0	0.00618086	0.00355813	0	0.0625408	0
Nek2	0.00114339	0.000828046	0.00846702	0.0225774	0.359838	0.0191342	0.00770354	0.00530203	0.0013616	0.00266308	0	0.0545683	0.00840518	0.0891528	0.0127791	0.0113499	0.0127874	0	0	0.00190889	0.00557214	0.00667371	0.0010537	0.00348603	0.0117584	0	0.296417	0
Slc30a1	0.0745645	0.0951967	0.126957	0.0822603	0.0464361	0.0559979	0.251139	0.19336	0.0732768	0.25809	0.0899675	0.0721509	0.0481999	0.148337	0.0736588	0.0609663	0.0488232	0.131126	0.0712574	0.098803	0.043994	0.0878321	0.0660509	0.0563717	0.0999849	0.0845238	0.0481296	0.0327799
Rd3	0.00140712	0	0	0	0	0	0.000667436	0.00066513	0	0	0	0	0.0100609	0	0	0	0	0	0.00721126	0.000805914	0.00686985	0.00470287	0	0.00640463	0	0.00854181	0	0
Gm26670	0.0502107	0.0609325	0.0395937	0	0.017005	0.0750757	0.00590687	0.00797561	0.0342642	0.0570418	0.0136994	0.0438426	0.0101164	0.00203512	0.0203888	0.0220737	0.02439	0.0261297	0.0048297	0.0211219	0.0282071	0.0202821	0.0309427	0.0303819	0.0150643	0.00501574	0.0170345	0.0769345
Traf5	0.52394	0.440908	0.291951	0.0739137	0.136098	0.23307	0.144629	0.148055	0.128983	0.0292034	0.195097	0.0967111	0.0641295	0.0274412	0.162552	0.235737	0.13581	0.135933	0.279137	0.398814	0.278832	0.440554	1.01503	0.454221	0.773522	0.113556	0.165917	0.721317
Gm26879	0.0142172	0.0150787	0.00699506	0.00335188	0.00198873	0.0104178	0.00600759	0.00636694	0.00219435	0.00559196	0	0.00506948	0.00359233	0	0.00274187	0	0	0.0240366	0	0.00655118	0.00222303	0	0.00858803	0.00446514	0.013385	0.0182387	0.00774846	0.0221355
Rcor3	0.208533	0.243937	0.15583	0.0393	0.147146	0.243604	0.101504	0.0858749	0.112608	0.0610742	0.162086	0.123848	0.0769394	0.109252	0.064126	0.0757829	0.0768398	0.314873	0.133569	0.197677	0.136257	0.160927	0.120115	0.143682	0.121759	0.393947	0.169083	0.527466
Gm10516	0	0.000734644	0.0025596	0	0.00143671	0	0.00147329	0.000653082	0	0.00129055	0	0.00101836	0	0	0.000445106	0	0	0	0	0	0.000288806	0.00947375	0	0.00139448	0	0	0	0.0225376
Kcnh1	0	0	0	0	0	0	0	0	0	0	0	0	0	0	0	0	0	0	0	0	0.00257414	0	0.00235091	0	0	0	0	0
Hhat	0.0405213	0.0360599	0.0494468	0.00814708	0.0156907	0.0328286	0.00817687	0.00438353	0.0124759	0.0072465	0.00157632	0.0080127	0.00490999	0	0.00481167	0.00200536	0.0100577	0.0170815	0.00445403	0.0155048	0.0108385	0.0134489	0.00171924	0.0159144	0.00405643	0.00425031	0.00866744	0.00788995
Sertad4	0	0	0	0	0	0	0	0	0	0	0	0	0	0	0	0	0	0	0	0	0.00296571	0	0.00266607	0	0.0393855	0	0	0
Gm15867	0.000684511	0	0	0	0	0	0	0	0	0	0	0	0	0	0	0	0	0	0	0	0	0	0	0	0	0	0	0
Syt14	0	0	0	0	0	0	0	0	0	0	0	0	0	0	0	0	0	0	0	0.000224918	0	0	0	0	0	0	0	0
Diexf	0.146835	0.150589	0.149299	0.121724	0.0612216	0.170213	0.0535015	0.0670624	0.0458893	0.0437506	0.0742894	0.0527484	0.0163847	0.0031251	0.0682409	0.0948713	0.0313186	0.0730897	0.0580505	0.128959	0.117047	0.0865982	0.10268	0.10683	0.0808213	0.225154	0.139248	0.389248
Irf6	0.00118356	0	0	0	0.00148826	0	0	0	0	0	0	0	0.00122614	0	0.00299606	0.0286846	0.0119964	0	0	0.00107548	0.00298617	0.00971091	0.00362467	0.0114728	0	0	0	0
A130010J15Rik	0.151727	0.135395	0.0868715	0.0483745	0.0497285	0.122378	0.0276247	0.0384824	0.0466513	0.107845	0.0495987	0.0545514	0.012701	0.0031251	0.0401026	0.0608921	0.0266319	0.003704	0.0508355	0.131885	0.0911728	0.114652	0.192254	0.149001	0.0551191	0.0606956	0.0583418	0.198125
Traf3ip3	1.03535	0.93717	0.734128	0.338423	0.416546	0.779407	0.233028	0.472972	0.770368	0.253805	0.30789	0.286694	0.489851	0.0938121	0.451058	0.690026	0.160542	0.375591	1.02193	0.939158	1.29794	1.55599	1.62657	1.19141	1.36063	0.793277	0.558244	0.939581
4930570N18Rik	0.000285158	0	0	0	0.000631492	0	0.00107995	0.00280612	0.00196759	0	0.00137335	0	0.00529773	0.00255958	0.000902354	0.00228274	0	0	0.0262005	0.0026151	0.0511749	0.0193403	0.0577171	0.0430956	0	0	0.0079643	0
Lamb3	0.00266399	0.000417464	0.00154266	0	0.00399179	0	0.00249492	0.0112568	0.00991563	0	0.012036	0.0197198	0.0416731	0.171951	0.0148055	0.0263545	0.00694299	0	0.267186	0.103385	0.248161	0.105382	0.52372	0.165559	0.112848	0.0106757	0.0132845	0.0278651
Hsd11b1	0.00537506	0.00731262	0.0019756	0.00382503	0.0135038	0.0897061	0.0327582	0.0825148	0.455621	0.00241288	0.0218668	0.0934171	0.890122	1.0048	0.00917915	0.0029153	0.00949938	0.554701	1.93634	0.182742	0.726051	0.673379	0.250385	0.128055	0.00190506	0.246996	0.124233	0
G0s2	0.0161019	0.0390003	0.0157931	0.0511484	0.0470936	0.799769	0.114915	0.0147876	0.658381	0.0750943	0.00380644	1.39254	1.45531	0.72073	0.00979142	0.0052583	0	0.0292792	0.0830379	0.0311835	0.016999	0.00319233	0.00214534	0.00231166	0	0.0134461	0.127121	0.0151582
Plxna2	0.00111207	0.00361208	0	0	0	0	0	0	0	0	0	0	0	0	0	0	0	0	0	0.000636843	0	0	0	0.000646876	0	0	0.00229442	0
Cd34	1.74258	1.98293	1.71436	1.42645	1.37375	1.53673	0.0949092	0.0812184	0.255174	0.375999	0.205982	0.597656	0.129147	0.0496648	0.371072	0.171845	0.255969	0.0631152	0.213683	0.658617	0.130197	0.168276	0.0156204	0.136815	0.00297244	0.127549	0.72235	0.506246
Gm16897	0.00332087	0.00208594	0.00102521	0.00205166	0.000341845	0.00391273	0.000621804	0	0.00153194	0	0	0.0115868	0	0	0	0	0	0	0	0.00156493	0.00558626	0	0	0	0	0	0.00110463	0
Gm32250	0.0058232	0.00205983	0.000643121	0	0.00104272	0.0025231	0.00106035	0.000741539	0	0.00104186	0.00943517	0.0107342	0.0136929	0	0.00341136	0	0	0	0.0221795	0.00262717	0.00385367	0	0.0144001	0.0122188	0	0	0	0
Cd46	0.028858	0.0295269	0.0127417	0.00255831	0.00983378	0.0447292	0.0101262	0.00857533	0.026222	0.00365788	0.0313285	0.0822192	0.0363195	0	0.0132173	0.0035376	0.00249114	0.0243069	0.0351647	0.0153316	0.0106832	0.0286008	0.0168328	0.0135697	0.0433819	0.00523652	0.0188522	0.0446461
Cr1l	1.25828	1.18875	0.913333	0.620399	0.783985	1.14707	0.644143	0.713996	1.1021	0.802302	0.913646	1.28927	0.673011	0.17433	0.600399	0.422831	0.601757	0.77548	1.0603	0.937399	0.768395	0.944524	1.00605	0.879741	0.846122	0.879678	0.618377	1.22782
Cr2	0.0166066	0.0167593	0.00431252	0	0.0114166	0.00609112	0.0019826	0.0038722	0	0	0.0273533	0.0144889	0.0138035	0.0020915	0.00517353	0	0.00893416	0.0476598	0.0130559	0.0114628	0.00358286	0.0126223	1.40124	0.1331	0.101885	0.0442961	0.0389254	0.0646706
Fam171a1	0.00735232	0.0033166	0.00622485	0.000996979	0.00402554	0.017311	0.00065476	0.00370457	0	0	0.0295725	0.00106119	0	0	0	0.00299037	0	0	0.0118452	0.0030569	0	0	0	0.00303221	0	0	0.0175115	0.0115629
Nmt2	0.17539	0.173772	0.17687	0.0817961	0.19006	0.154965	0.17333	0.103033	0.119385	0.123303	0.14938	0.14195	0.0244348	0.230606	0.149578	0.202135	0.139622	0.12688	0.233932	0.168849	0.315894	0.237369	0.277772	0.300381	0.23956	0.336147	0.208192	0.261626
Rpp38	0.140052	0.169951	0.16082	0.0639931	0.0776026	0.0924328	0.0667973	0.0546755	0.0770396	0.032278	0.0710671	0.0437127	0.0163055	0.0048319	0.0815997	0.0795565	0.0629454	0.109845	0.255497	0.11702	0.0773073	0.1305	0.101796	0.135324	0.0697579	0.134952	0.0971168	0.0772318
Meig1	0.00726932	0.00349503	0.00684886	0.00712184	0.000297021	0.0241069	0.0037317	0.00332798	0.00324932	0.00244811	0.0147486	0.0357335	0.00397236	0	0.00226502	0.00278215	0.0102512	0.0119562	0.0123112	0.00167369	0.000773739	0	0	0	0	0	0	0
Dclre1c	0.313173	0.301428	0.361072	0.0799942	0.246956	0.537169	0.379644	0.264368	0.211402	0.259978	0.6136	0.398931	0.166381	0.263641	0.218915	0.139504	0.23946	0.534744	0.0522072	0.25972	0.0756048	0.0943495	0.110184	0.130777	0.182051	0.0982388	0.131561	1.48476
Suv39h2	0.011194	0.00278632	0.0183173	0.0397768	0.0686389	0.0200784	0.0120851	0.00439943	0.0106803	0.00158157	0.00185862	0.0243544	0.00231295	0	0.0118776	0.0141519	0.0365193	0.0143209	0.00672849	0.00655778	0.00490625	0.0201495	0.020766	0.0179539	0.0412002	0	0.104343	0.0315498
Hspa14	0.413383	0.379096	0.287448	0.389043	0.66283	0.354157	0.407731	0.543743	0.456359	0.369322	0.430283	0.454896	0.171646	0.495144	0.505781	0.476084	0.386453	0.439669	0.623181	0.564112	0.460614	0.537531	0.586535	0.537995	0.696629	0.472918	1.07943	0.431003
Gm45902	0.0442121	0.0226021	0.0283418	0.00414037	0.0566471	0.0251921	0.0140351	0.0241596	0.0234489	0.00960488	0.0243389	0.0316651	0.0238287	0	0.0185081	0.0216607	0.012222	0	0.0191764	0.0754981	0.0310871	0.00831303	0.0333563	0.0123341	0.0291775	0.00844031	0.0346129	0.301759
Cdnf	0.00482905	0.00806493	0.00395541	0.0131754	0.00429972	0	0.00205131	0.00173058	0.00153216	0.00184527	0.00339382	0.0117303	0.00153766	0	0.00267928	0	0.00871916	0	0.00507677	0.00421366	0.00638127	0.00150587	0	0	0	0	0.00681742	0
Fam107b	0.237872	0.186592	0.145494	0.121069	0.443822	0.459344	0.354089	0.925475	1.95064	0.182431	0.239497	0.980399	2.16187	1.82301	0.543667	0.357512	0.642747	0.58268	1.74551	0.678169	1.42562	1.7661	1.52127	1.26842	2.02813	1.41603	1.96245	0.17973
Frmd4a	4.15369	4.14071	2.79077	0.789409	1.37489	2.9109	0.732058	0.353282	0.454869	0.794429	0.768132	0.375445	0.232689	0.528331	0.632363	0.917884	0.872345	0.928895	0.467595	1.68282	0.255015	0.148421	0.049492	0.24539	0.0667097	0.820747	0.390012	7.57321
Gm13179	0.0062009	0.00732974	0.00426065	0	0.00164952	0	0.00286093	0.000608015	0.0013616	0	0	0.0011872	0.00204879	0	0.00137548	0.00313711	0	0	0	0.000339196	0	0	0	0.00256299	0	0.00405397	0.00204598	0.011999
Prpf18	0.254635	0.271965	0.271376	0.194779	0.249611	0.326643	0.260073	0.338788	0.37785	0.264318	0.288113	0.512522	0.360542	0.0984564	0.433665	0.722982	0.23198	0.283249	0.441542	0.282641	0.336027	0.340466	0.259682	0.238515	0.334846	0.221223	0.386084	0.319137
Bend7	0.00326992	0	0.00136913	0.000723859	0	0	0.000605104	0.0026631	0	0	0	0	0	0	0	0	0	0	0.0084923	0.017282	0.0136086	0	0	0	0.00153502	0	0.00106726	0
Sephs1	0.110896	0.131709	0.100876	0.131552	0.272734	0.105871	0.176086	0.116574	0.104039	0.155107	0.112843	0.114214	0.0376701	0.475047	0.124041	0.165306	0.262667	0.115435	0.173953	0.0695549	0.116559	0.0467802	0.0886258	0.0721024	0.116885	0.121776	0.352518	0.0495378
Phyh	0.317305	0.395415	0.482845	0.550229	0.619777	0.673665	0.68338	0.59242	0.965319	0.591321	0.429467	0.947444	0.653152	0.321567	0.623454	0.864106	0.876448	0.32079	0.37752	0.435655	0.321443	0.460215	0.350174	0.456797	0.507362	0.347291	0.356099	0.310917
Mcm10	0.00214582	0.00362919	0.0172118	0.0330381	0.231373	0.0439753	0.0117724	0.00980185	0.0156542	0.112788	0	0.0504944	0.00483059	0	0.0118021	0.0150373	0.0268927	0.0167511	0.00286443	0.0397505	0.00688015	0.00455967	0.00148414	0.000981985	0.00829895	0	0.233259	0.0349699
Optn	0.0461843	0.0581633	0.0935087	0.119822	0.0808764	0.167176	0.0238145	0.00487056	0.0283154	0.0329242	0.00157632	0.21803	0.154633	0.15811	0.0319248	0.0331964	0.0833466	0	0.0347589	0.0536017	0.0515078	0.00562721	0.0281548	0.0898877	0.0469021	0.0101883	0.059376	0.147228
Camk1d	0.770747	0.830709	0.753127	0.432453	0.45425	1.08151	0.675115	0.768258	0.992648	0.582293	0.801972	0.535964	0.337226	0.32941	0.5764	1.24631	0.416094	0.433254	0.25049	0.50368	0.272664	0.218212	0.286376	0.248361	0.235979	0.493672	0.317767	1.05295
Cdc123	0.486892	0.404169	0.441228	0.475341	0.733239	0.391878	0.445855	0.45914	0.518362	0.541054	0.694865	0.4952	0.255629	0.497502	0.493821	0.466942	0.395709	0.589804	0.5688	0.619339	0.513146	0.46452	0.489314	0.47201	0.616413	0.517006	0.81246	0.22253
Nudt5	0.330618	0.447735	0.425985	0.378541	0.728954	0.335745	0.193159	0.157208	0.150704	0.34208	0.305231	0.354423	0.0467455	0.160685	0.242509	0.272479	0.223564	0.235518	0.438667	0.385543	0.366015	0.456876	0.318433	0.354165	0.36229	0.38336	0.550285	0.616579
Sec61a2	0.233641	0.229518	0.227059	0.051777	0.100567	0.199013	0.0803834	0.0707117	0.0653676	0.145214	0.0697919	0.0576984	0.0113376	0.00719533	0.0582089	0.0363559	0.0847246	0.0780832	0.0846242	0.101299	0.0770041	0.0589658	0.114771	0.0921641	0.0981646	0.0721491	0.0752422	0.269458
Dhtkd1	0.00982756	0.00761165	0.00368486	0.00583853	0.00054341	0	0.000695913	0.00043876	0.00811066	0	0	0.00518707	0.00131359	0	0	0	0	0	0	0.00378175	0.00170904	0	0	0.00329983	0	0	0	0.0224483
Upf2	0.637315	0.608503	0.561873	0.237156	0.419176	0.878358	0.419694	0.403653	0.565088	0.271403	0.457417	0.9376	0.751298	0.669527	0.408493	0.44113	0.395665	0.64679	0.722744	0.561491	0.548779	0.684839	0.854339	0.677409	0.938594	0.679081	0.571272	2.09209
Proser2	0.00717855	0.00488152	0.00245549	0.00406884	0.00386023	0	0	0.000805032	0	0	0	0.00208401	0	0	0.000501269	0	0	0	0	0.00157747	0	0	0	0	0	0	0.00725543	0.0162076
Echdc3	0.00303343	0.00837898	0.00290983	0	0	0	0.000187903	0.00349275	0.00535106	0	0.0171604	0.00846619	0.0089993	0	0.00130843	0	0	0	0.00804174	0.00180384	0.00168582	0	0.00148414	0.0922342	0	0	0.0191028	0
Gm13383	0.032149	0.00291624	0.00217541	0	0.00247267	0	0.0048051	0.00798188	0.012377	0.00158529	0	0.000654286	0.00156535	0	0.00836404	0.0199643	0	0.0122975	0	0.0136862	0.000717069	0	0.0327228	0.0297375	0.0230213	0	0.0025613	0.0149571
Usp6nl	0.146647	0.114554	0.084146	0.0467773	0.0819748	0.0900003	0.136557	0.117447	0.288548	0.0794405	0.0655879	0.0823973	0.0247556	0.0048319	0.156781	0.162634	0.0746878	0.197473	0.0357694	0.0658691	0.0381825	0.0537459	0.13906	0.125515	0.103256	0.10167	0.0787861	0.361203
Gm13391	0.00777799	0.0248407	0.027409	0.0296857	0.00631619	0.0121661	0.0236639	0.00339871	0.00153216	0.0244651	0.00143278	0.0228661	0.00160004	0.00194424	0.00784799	0.00238071	0.0323793	0	0.00386406	0.0159696	0.00209339	0	0	0.00122746	0	0	0	0.123822
Celf2	3.87459	3.54081	2.69676	1.27892	2.21473	3.76383	1.76307	1.95825	3.24617	1.23343	1.98649	3.39967	2.91679	1.25789	1.98589	2.02919	1.22295	2.71138	2.45003	2.74896	2.2913	2.47648	2.40009	2.06382	1.83412	1.82492	2.22907	5.52541
Gata3	0.00476254	0.00438026	0.003813	0	0.00307171	0	0.00888922	0.00359412	0.0365451	0.00105535	0.0747915	0.00213539	0.00416142	0.227571	0.0120715	0	0.00574366	0	0.98217	0.290936	0.487532	1.81023	0.0129329	0.0398133	0.044415	7.24235	0.00829256	0.0374832
9230102O04Rik	0.000184725	0	0	0	0	0	0	0	0	0	0	0	0	0	0	0	0	0	0	0	0.00130079	0	0.000574004	0	0	0.10491	0	0
Taf3	0.356683	0.358103	0.31758	0.0995025	0.208117	0.214452	0.226145	0.26808	0.428725	0.203277	0.360169	0.223386	0.0813433	0.314693	0.249057	0.257197	0.10684	0.314745	0.487883	0.309289	0.389306	0.366174	0.349649	0.358723	0.414752	0.644018	0.374666	0.837843
Atp5c1	1.92652	2.06885	2.41912	3.34281	3.07315	2.18669	2.99269	4.17242	2.69974	2.78326	2.44965	2.32994	1.30737	1.62977	3.34429	4.07209	2.70741	4.10029	3.12743	2.50581	2.97562	2.83265	2.47701	2.62734	3.9777	2.63551	4.41116	0.531912
Kin	0.358127	0.302604	0.267151	0.160794	0.233196	0.302251	0.254586	0.303644	0.418763	0.15437	0.226749	0.307396	0.266668	0.0144631	0.220273	0.247459	0.149886	0.162745	0.386952	0.348461	0.352369	0.23683	0.263165	0.298645	0.4826	0.277012	0.42321	0.399271
Itih5	0.00130056	0.00200288	0	0.000423695	0.00234851	0.0343893	0.00101425	0.00205109	0.00590426	0.0327249	0	0.0500495	0.247372	0.388816	0.000507842	0	0	0	0.382373	0.0120195	0.0242651	0.0286106	0.0445316	0.031281	0.065384	0.0114655	0.0558876	0
Sfmbt2	0.0145466	0.0280317	0.0179384	0.00312606	0.00779539	0.017223	0.0106325	0.0150551	0.0149987	0.0588607	0	0.011242	0.0539844	0	0.00398013	0.00331976	0	0	0.00591835	0.0175203	0.00901064	0.00287849	0	0	0	0.00968193	0.00741313	0.0138162
Prkcq	0.0358419	0.0277416	0.0137543	0.0122155	0.0338697	0.00514484	0.00891556	0.00692362	0.028121	0.00787421	0.0440399	0.0112079	0.0120015	0.182809	0.01354	0.00223818	0.0104934	0	0.904295	0.380465	1.07114	1.03814	0.00740503	0.0277308	0.0317777	0.677754	0.162432	0
8030442B05Rik	0.0888116	0.102967	0.0220365	0.0223802	0.00418573	0.018755	0.00109602	0.00138471	0.00324932	0.0013035	0.0261665	0.0352594	0.00753296	0	0.00279432	0	0	0	0.0048297	0.0241592	0.00526689	0	0	0.00523316	0	0	0	0.122066
Pfkfb3	0.81447	0.750223	0.882741	0.429718	0.357309	0.856806	0.491711	0.320655	0.257137	0.820205	0.415079	0.652164	0.331889	0.307719	0.246496	0.323429	1.49246	0.108811	0.168827	0.502126	0.136359	0.141223	0.0982509	0.14486	0.225012	0.161051	0.124751	0.896982
Gm10851	0.000611026	0	0.00145513	0	0	0.0025231	0.00158579	0.000938141	0.00171889	0	0	0.00681677	0.00425506	0	0.00223615	0	0.300298	0	0	0.00102003	0	0	0	0	0	0	0	0
Rbm17	0.491849	0.487446	0.498703	0.53064	0.678697	0.532942	0.63393	0.630338	0.639478	0.529264	0.51463	0.580997	0.389655	0.342806	0.702398	0.945912	1.04755	0.883153	0.750398	0.704452	0.69198	0.710419	0.781967	0.697467	1.07591	0.679406	1.10054	0.35136
Il2ra	0.000564915	0.00150643	0.000724038	0	0.00088482	0.00625938	0.00261972	0.0023382	0.0145944	0	0.130385	0	0	0	0.0247173	0.00402679	1.05785	0.0626772	0.0224703	0.0605029	0.0398358	0.168962	0.00266041	0.0158253	0.379113	1.16499	0.0279745	0.0279751
Il15ra	0.182147	0.196596	0.357506	0.0794699	0.0940012	0.230677	0.120629	0.0945329	0.115723	0.0155016	0.107025	0.0791935	0.066751	0.0630221	0.0556436	0.0567205	1.35037	0.040606	0.142401	0.191194	0.236034	0.205159	0.0381892	0.0932168	0.0651434	0.112917	0.0482147	0.0858504
Fbxo18	0.181918	0.208393	0.200641	0.194407	0.241412	0.369094	0.311708	0.229819	0.205773	0.278118	0.176655	0.237568	0.218136	0.28421	0.188838	0.236019	0.125699	0.175888	0.116681	0.230602	0.102172	0.139574	0.0984157	0.0968783	0.0990573	0.0806456	0.162985	0.361091
Ankrd16	0.24029	0.263175	0.2226	0.0563467	0.117817	0.203799	0.101694	0.0945627	0.158719	0.118907	0.0853688	0.110964	0.109443	0.168396	0.0759283	0.120358	0.102966	0.107483	0.23861	0.201445	0.172176	0.15387	0.121231	0.144324	0.308709	0.18219	0.121908	0.820108
Itga8	0	0.000932626	0.00139816	0	0.00114657	0	0.00599153	0.0194055	0.0055199	0	0.00521431	0.00078732	0.0162397	0.0031251	0.00134606	0	0	0	0	0.00031953	0.000602379	0	0	0.00108337	0	0	0.0217572	0.0641786
Mindy3	0.300557	0.285162	0.264766	0.218764	0.248261	0.402365	0.371587	0.4406	0.347834	0.341163	0.242857	0.405191	0.214218	0.054603	0.282821	0.348125	0.110859	0.205898	0.266095	0.240174	0.261966	0.281162	0.171304	0.176393	0.123244	0.146825	0.458025	0.453722
Pter	0.0338983	0.0481913	0.0351342	0.0610341	0.0337949	0.0284964	0.0143206	0.0169502	0.0115552	0.00413261	0.0403161	0.0257121	0.0025491	0.0031251	0.0137985	0.00763726	0.017642	0	0.00629022	0.0324848	0.00251211	0	0	0.00633587	0	0.0155529	0.0311145	0.0367069
C1ql3	0.000781087	0.00200288	0	0.00223145	0.00113061	0	0.000509542	0.000940003	0	0	0	0	0.000536769	0	0.000968487	0	0	0	0.00630954	0.00270006	0.00735201	0	0	0	0	0	0	0.0281337
Rsu1	1.01315	1.05585	0.963297	1.12294	0.91554	0.950659	0.965721	1.26277	1.15978	0.663143	1.02278	0.794929	1.04147	1.16474	0.989784	0.976076	1.61287	0.573357	0.490173	0.777095	0.57565	0.46627	0.365769	0.534424	0.374399	0.449906	0.892982	0.86197
Trdmt1	0.0519605	0.0367319	0.0320285	0.0475664	0.023545	0.0589984	0.0661209	0.0490399	0.0467108	0.14209	0.0366349	0.0482937	0.038665	0.00194424	0.0586564	0.0601221	0.0117351	0.0401729	0.0388595	0.0191954	0.0368092	0.0358254	0.0474559	0.0318149	0.0570656	0.0289648	0.127236	0.0569558
Vim	0.253634	0.273703	0.785279	1.70082	3.71233	0.600643	25.1555	28.8772	4.06099	19.1521	1.99729	1.46662	5.74501	7.59221	17.1882	13.2478	3.07105	4.0673	7.29592	5.83369	8.04055	7.87766	6.59457	13.5887	5.70089	4.17529	18.2972	0.604617
St8sia6	0.143981	0.171995	0.188687	0.101834	0.0276427	0.0589163	0.00431515	0.00974094	0.0243742	0	0.0819057	0.017446	0.00924612	0.0119953	0.0657983	0.00578074	0.0685179	0	0.00826469	0.0974338	0.020913	0.109578	0.0918006	0.251658	0.0256241	0.250723	0.0772431	0.220833
Hacd1	0.0642714	0.0516079	0.080196	0.125024	0.0868597	0.0544988	0.0549243	0.0773904	0.0287128	0.0867605	0.0404733	0.0511751	0.02027	0	0.086375	0.0157614	0.0476715	0.117892	0.00427867	0.107787	0.0102119	0.0273043	0.00196723	0.010031	0.0748544	0.00385112	0.522693	0
Stam	0.185786	0.189624	0.154003	0.0715142	0.126575	0.231775	0.116706	0.11683	0.15629	0.249391	0.123933	0.1519	0.102193	0.159298	0.089485	0.0913424	0.0450569	0.0914591	0.0930219	0.127083	0.0678142	0.092616	0.0758059	0.0815803	0.211787	0.0848865	0.170774	0.261329
Mrc1	0.0225616	0.0303565	0.248319	0.157679	0.212347	0.107404	0.483931	0.223595	0.123437	0.656923	10.8106	0.0720317	0.0343034	0.166032	0.308715	0.0338187	0.0484329	0.00596321	0.0708254	0.236715	0.103728	0.0357441	0.0134791	0.0833713	0.0446972	0.156311	0.0436829	0.232042
Slc39a12	0.125926	0.121239	0.0313784	0.0214574	0.0138862	0.0446321	0.00091928	0.00450508	0.0162414	0.00270804	0.00753416	0.00861412	0.00345363	0.0105166	0.00462285	0	0.0103496	0	0.0260249	0.0725007	0.00364288	0.0190059	0.00432489	0	0	0.00623277	0	0.0405819
Cacnb2	0.272446	0.184875	0.138922	0.00675854	0.0581857	0.11129	0.000569799	0.00352396	0.0121631	0.0485248	0.0366278	0.00593515	0.0124753	0.0153485	0.0111527	0.00510019	0.0147531	0.0822989	0.0166421	0.106095	0.0055188	0.00287849	0.00282492	0.0135613	0.0138229	0.0491358	0.01017	0.940081
Gm10848	0.080154	0.0450149	0.0441574	0.00286862	0.00950157	0.0530048	0.00017795	0.00108298	0.00273732	0	0.00764591	0.00189138	0.00218198	0.0031251	0.00192824	0	0	0	0.00218276	0.0286676	0.000796465	0.00701201	0	0.00444293	0.00835636	0.00441253	0.00578528	0.0608493
Gm13269	0.025189	0.016643	0.0162545	0	0.00431895	0.0238871	0	0	0	0	0	0	0.00163277	0	0.000570439	0	0	0	0	0.00612571	0	0	0	0.00808777	0	0	0	0.0102157
Nsun6	1.68693	0.517756	0.389456	0.102049	0.182058	0.409643	0.0942779	0.121597	0.338468	0.0673918	0.498921	0.186274	0.179064	0.0515092	0.133224	0.0656228	0.103293	0.176694	0.379367	0.595051	0.252423	0.422591	0.385649	0.301427	0.258324	0.621834	0.157548	1.83003
Arl5b	0.139502	0.135993	0.100543	0.13174	0.054738	0.0905764	0.077113	0.0802192	0.0896911	0.0328247	0.0710141	0.11452	0.069567	0.0107564	0.0491173	0.0278795	0.0469317	0.0675509	0.175314	0.106911	0.048455	0.0628262	0.0932992	0.077922	0.0950471	0.103221	0.0334559	0.305828
Plxdc2	5.71022	6.40053	3.75906	2.69872	2.2287	3.36521	0.163292	0.166868	0.643884	0.428498	0.779635	0.966129	0.347708	0.482326	0.225142	0.132967	0.535443	0.208706	0.492146	2.68216	0.345756	0.378622	0.060402	0.396299	0.101341	0.876549	0.0545274	7.0939
Nebl	0.00438383	0.00266545	0.00191764	0	0.00771916	0	0.0012471	0.00230886	0.000927893	0	0.0105862	0.00159593	0.000576116	0.007957	0.000981253	0.00260693	0.00249114	0	0.0981549	0.0366733	0.0424652	0.128386	0.0446663	0.0783551	0.00523743	0.0100401	0.0163121	0
A930004D18Rik	0	0.00128977	0	0	0	0	0	0	0	0	0.00426587	0	0.000838037	0	0	0	0	0	0	0.000342535	0.000750255	0	0	0.0032035	0	0	0.00778059	0
Mllt10	0.599897	0.508256	0.400432	0.158372	0.331386	0.582188	0.308635	0.375184	0.697511	0.264839	0.415359	0.656297	0.517412	0.0442756	0.272378	0.318677	0.247035	0.477736	0.497578	0.51164	0.450315	0.578192	0.557096	0.443401	0.541972	0.604772	0.495823	0.976503
Dnajc1	0.803137	0.908518	0.760283	0.678995	0.519612	0.694427	0.398786	0.431721	0.474827	0.519562	0.55746	0.425085	0.180136	0.551424	0.40298	0.411237	0.552566	0.558722	1.12301	0.792621	0.750694	0.608018	0.276799	0.264819	0.577489	0.558185	0.42032	1.3609
Commd3	1.02137	1.01979	1.04994	1.2917	1.42876	0.918418	0.785052	0.55663	0.505489	1.02921	0.898433	0.852496	0.28779	0.473113	0.760777	0.665307	0.925971	1.33586	0.918242	0.883701	0.824775	0.988634	0.70363	0.792288	1.32307	0.684085	0.936083	0.64709
Bmi1	0.279864	0.277638	0.251949	0.176177	0.225472	0.207869	0.105415	0.0871384	0.13314	0.309836	0.251942	0.17963	0.0418783	0.101544	0.0945306	0.104676	0.173486	0.123549	0.166066	0.218578	0.177924	0.298835	0.158867	0.31445	0.125088	0.240009	0.111944	0.0373267
Spag6	0.00347467	0.00383336	0.00107586	0	0.00030643	0	0	0.000856643	0.0067683	0	0	0	0.000755704	0	0	0	0	0	0.00251912	0.0037261	0	0	0.00147639	0	0	0	0.00110769	0
Pip4k2a	1.79789	1.6356	1.03733	0.728352	0.721928	1.45981	0.726861	1.17019	2.31942	0.675005	1.43044	1.24084	0.620864	0.803367	1.47823	1.72415	0.803785	1.87011	0.544468	1.08073	0.489749	0.707586	0.5198	0.759789	0.446737	0.427892	0.618028	1.23798
4930426L09Rik	0.00820424	0.0132182	0.0093333	0	0.00613635	0	0.00560935	0.0132987	0.00206101	0.0013035	0.00428221	0.0110366	0.00615494	0	0.00526815	0.0121209	0	0.0135817	0.00138803	0.00284658	0.00588096	0.00163653	0.00298704	0.00440516	0.022281	0	0.00610454	0
Armc3	0.246774	0.220411	0.127273	0.0773051	0.0746407	0.165207	0.0510072	0.132808	0.128662	0.115957	0.0323836	0.135922	0.296488	0.557421	0.0448665	0.00823531	0.00312813	0.137691	0.0790122	0.129034	0.132435	0.200322	0.302918	0.303715	0.17113	0.0866869	0.145954	0.194403
4930447M23Rik	0.00444377	0.00102729	0	0	0	0	0	0	0	0	0	0	0	0	0	0	0	0	0	0.00177493	0	0	0	0.000646876	0	0.00543766	0	0
Msrb2	0.699219	0.634543	0.362948	0.428182	0.355748	0.375542	0.0440956	0.0647158	0.104942	0.0837998	0.313929	0.225116	0.216312	0.0173928	0.115625	0.0407352	0.114706	0.0288143	0.0989415	0.319045	0.101671	0.138235	0.0608188	0.116579	0.0628784	0.419121	0.16822	0.184608
Otud1	2.04981	0.57734	0.739714	0.180601	0.254293	0.329535	0.05604	0.0984482	0.210067	0.173247	0.934122	0.132657	0.102618	0.0470638	0.0639258	0.028944	0.10974	0.155705	0.411769	1.0043	0.197775	0.173735	0.490222	0.458587	0.739877	0.290364	0.110635	1.42467
Etl4	0.00445562	0.00723608	0.0686036	0.0371557	0.0196125	0.0216797	0.00157497	0.00587791	0.00826219	0.00858624	0.0573527	0.00970082	0.0013946	0.0020915	0.00239675	0	0.00698446	0	0.0177415	0.00818938	0.00802517	0.00279062	0.00384114	0.0233442	0	0	0.0095795	0.104102
Arhgap21	0.0720787	0.074878	0.0398695	0.0264019	0.0559399	0.0498813	0.0450406	0.0512541	0.0863929	0.0742816	0.0512294	0.0382638	0.0118722	0	0.0437945	0.0605578	0.0555746	0.112497	0.0984723	0.0630783	0.0173164	0.0292328	0.0389273	0.0484763	0.0534204	0.0313415	0.0972349	0.220927
Gm13375	0.00429947	0.00556191	0.00722672	0	0.00349752	0	0.000884954	0.00122416	0	0	0.00157632	0.000339872	0	0	0.00196976	0.00842688	0	0.0549518	0.0311372	0.00800297	0	0	0	0.00416239	0	0	0.00693216	0.0396679
Enkur	0.0681709	0.00846732	0.0132502	0.00337564	0.00345068	0.00618221	0.00420947	0.0152522	0	0	0.103346	0.00314682	0.00224849	0.0110821	0.00533103	0.00358184	0	0	0.0250345	0.0161587	0.0329015	0.0290428	0.033221	0.0567825	0.00654968	0.00788298	0.0211306	0.0580409
Thnsl1	0.0775921	0.0588798	0.0631223	0.0441595	0.0345078	0.0473988	0.0186539	0.0262183	0.00394489	0.0093694	0.0513949	0.0270508	0.00607227	0.00255958	0.0293543	0.0585821	0.00769952	0.026234	0.0651489	0.0462031	0.0197236	0.0223662	0.0454708	0.048516	0.0261827	0.0145826	0.0163795	0.106797
Gad2	0.000348992	0.000976864	0.00236854	0	0	0	0.000477517	0	0	0.000855699	0	0	0.00114924	0.00194424	0.00172307	0	0.0218544	0	0	0	0.00137318	0	0	0	0	0	0.0013577	0
Apbb1ip	6.64251	6.19037	4.85339	2.91144	2.70074	5.03245	1.85633	2.60055	6.63144	1.92235	2.07555	4.60358	3.43238	2.97896	1.69073	1.13902	1.78163	1.94013	3.26318	4.43055	2.93099	2.75411	2.20272	2.30996	1.67657	2.56842	1.50818	8.21631
Pdss1	0.0478249	0.0385924	0.0443713	0.0303311	0.0986811	0.0255651	0.0307944	0.0353561	0.0462085	0.0210045	0.0287336	0.029334	0.0117932	0.00625019	0.0178243	0.0290265	0	0.0210166	0.0186713	0.0212191	0.0400883	0.025113	0.0142655	0.0352114	0.0174384	0.0269883	0.117442	0.026039
Abi1	1.07773	1.05873	1.04791	0.713119	0.748804	1.34822	1.20676	1.09664	1.63731	1.1688	0.820953	1.51572	1.0527	0.714163	0.979425	0.781238	0.906338	0.96435	0.934595	0.697166	0.663392	0.639948	0.764654	0.634403	0.965464	0.737283	0.633371	1.06043
Acbd5	0.56482	0.653342	0.70092	0.615285	0.577099	0.799931	0.384343	0.396011	0.802043	0.427015	0.571991	0.843123	0.425276	0.254932	0.424594	0.323866	0.564866	0.909213	0.46438	0.636623	0.42687	0.48328	0.492734	0.53523	0.548578	0.27391	0.310303	0.975845
Mastl	0.0522082	0.0469702	0.0367909	0.0080404	0.28357	0.0872866	0.0275191	0.0224298	0.0680606	0.0103881	0.0206048	0.0962581	0.0285144	0.0020915	0.0329259	0.0465827	0.00917823	0.0798892	0.0544855	0.0438468	0.0565618	0.0490423	0.0805604	0.0432497	0.095818	0.105121	0.139848	0.122358
Yme1l1	1.4004	1.12045	0.864544	0.529877	0.763543	0.946719	0.772584	0.77331	0.912983	0.509942	0.931114	1.00326	0.715665	0.669316	0.570491	0.545028	0.966834	0.804483	0.984939	0.971406	0.949966	1.17644	0.981967	0.91775	0.986984	1.26457	0.800697	1.27992
Spopl	0.415518	0.389499	0.317973	0.0842392	0.165204	0.38769	0.175651	0.213686	0.333086	0.164127	0.292722	0.106762	0.105445	0.0218453	0.130911	0.156874	0.242207	0.207657	0.246481	0.332523	0.216322	0.25443	0.272659	0.176647	0.279821	0.221051	0.154289	1.00078
Hnmt	0.61137	0.431583	0.178832	0.11347	0.117894	0.265195	0.0337735	0.0731155	0.12697	0.141351	0.201223	0.306525	0.300976	0.0606739	0.0254196	0.00576126	0.054372	0.00994411	0.0385199	0.299566	0.0341749	0.0333245	0.00803027	0.0592629	0.0146256	0.0686203	0.108778	0.17105
Il1f9	0.00225391	0.00421641	0.00916883	0.00316015	0.0126435	0.311189	0.0113559	0.0091341	0.0374714	0.0912929	0.0285037	1.01402	2.165	0.411541	0.00566009	0.00286437	0.00698446	0.0094564	0	0.0222734	0.00235836	0.0195887	0.002003	0.000722643	0	0	0.00798996	0
Il1rn	0.0119379	0.0174044	0.103759	0.13572	0.0792154	0.308681	0.800215	0.540633	0.103958	0.231569	0.0560391	0.641991	0.937365	0.522807	0.187771	0.00661603	1.57536	0.00878179	0.00206996	0.0725088	0.0121214	0.00938142	0.0107657	0	0.0116087	0.028026	0.0185236	0
Psd4	0.189775	0.172488	0.150831	0.0731375	0.110735	0.33803	0.207791	0.215597	0.328752	0.243682	0.163595	0.343899	0.404356	0.387104	0.255774	0.26161	0.245945	0.177676	0.557753	0.308765	0.352839	0.313463	0.249425	0.288213	0.333652	0.412983	0.153527	0.442867
Ehmt1	0.422415	0.365626	0.317364	0.19826	0.256981	0.317875	0.255211	0.290097	0.408257	0.260407	0.248155	0.256641	0.105594	0.331274	0.331041	0.370991	0.344833	0.397212	0.391472	0.370643	0.307396	0.418242	0.376307	0.360019	0.579974	0.564326	0.342801	0.58086
Arrdc1	0.50535	0.505686	0.32112	0.232808	0.290529	0.394518	0.395399	0.420561	0.502606	0.368235	0.409464	0.336725	0.289329	0.534264	0.40966	0.449365	0.430844	0.35115	0.555025	0.389339	0.422582	0.361937	0.40524	0.392722	0.449797	0.343186	0.372674	0.876133
Zmynd19	0.113435	0.0972827	0.10678	0.133133	0.145274	0.0729392	0.0600544	0.0485348	0.0834079	0.0622647	0.0874943	0.0737904	0.0157942	0.00255958	0.0940237	0.110868	0.126924	0.16403	0.102381	0.241082	0.153169	0.250974	0.145734	0.124414	0.108997	0.148047	0.199775	0.00555245
Dph7	0.1033	0.0960739	0.0790149	0.0385199	0.0407244	0.0481498	0.0415293	0.0315946	0.025811	0.0359954	0.16196	0.0363098	0.0154067	0.0359983	0.0654945	0.0492612	0.0517403	0.0836262	0.193478	0.115959	0.137118	0.139611	0.0891137	0.145007	0.103429	0.135113	0.066431	0.0741424
Mrpl41	0.445757	0.379313	0.39547	0.581271	0.474635	0.42732	0.490811	0.324136	0.295072	0.682245	0.376169	0.498587	0.220147	1.03362	0.511123	0.52101	0.551959	0.777205	0.542	0.427787	0.655675	0.644699	0.456974	0.437828	0.462016	0.505049	0.542966	0.200472
Pnpla7	1.01566	1.29294	1.00649	0.496441	0.424042	1.9418	0.409354	0.243737	0.452823	0.57273	0.399669	1.27528	0.67087	0.54797	0.334921	0.213831	0.268695	0.20286	0.160611	0.55095	0.26326	0.278718	0.204613	0.205913	0.135056	0.376384	0.149188	1.96541
Nsmf	0.096341	0.115591	0.125231	0.0413316	0.0938129	0.106674	0.028086	0.0317959	0.0447944	0.0122438	0.0625451	0.0918819	0.0310983	0.194432	0.0243101	0.0518627	0.0267658	0.0260351	0.129883	0.0959119	0.0411454	0.0805169	0.0546075	0.0401589	0.0437049	0.0840174	0.0350515	0.309718
Nrarp	0.0891512	0.0601574	0.0245611	0	0.0319915	0.00481455	0.00323392	0.00599792	0.202428	0	0.0043401	0.00297377	0.00667319	0.187671	0.00247028	0.00183906	0.0156936	0	0.179647	0.07092	0.0889166	0.017705	0.0442268	0.00797472	0.0178541	0.052999	0.0156112	0
Tor4a	0.199132	0.185235	0.0963554	0.0605751	0.0776736	0.15873	0.0643065	0.0561083	0.118114	0.119696	0.103585	0.111835	0.123294	0.0114104	0.063021	0.0403965	0.0334435	0.0936789	0.233498	0.116019	0.16219	0.154957	0.0882884	0.136159	0.112147	0.1143	0.0553167	0
Nelfb	0.397147	0.337428	0.273941	0.25621	0.314578	0.475171	0.380059	0.333223	0.443287	0.423177	0.340399	0.454441	0.27067	0.243193	0.341082	0.377776	0.355733	0.16172	0.53907	0.357359	0.522524	0.492044	0.477059	0.448477	0.615901	0.580639	0.460712	0.377849
Tubb4b	0.580505	0.489534	0.838283	1.22748	5.30301	0.807268	0.679807	0.532965	0.838742	1.22328	0.57051	1.40654	0.884086	2.23376	0.656185	0.508009	0.873184	0.469197	2.09404	1.18235	1.65343	1.60999	2.72858	2.41483	1.47669	2.08422	5.7952	0.476126
Rnf208	0.0015415	0.00364563	0.00503263	0	0	0	0.000561355	0.00053817	0	0	0	0	0.00206144	0	0.00120629	0	0	0	0	0.00835427	0.00134403	0.0141779	0	0.00529141	0	0	0	0
AL732309.1	0.00366158	0.00399262	0.00511563	0.00159474	0.00111936	0	0.0019299	0.00186082	0	0.000987187	0.00870483	0.00243963	0	0	0.00141311	0	0	0	0	0.00170778	0.00188153	0	0.00558195	0.00286136	0	0	0.00315105	0.0866032
Ndor1	0.0401249	0.0336064	0.0288639	0.011707	0.0147146	0.0610596	0.028613	0.029291	0.0484531	0.0122242	0.00702539	0.0353817	0.0124098	0.215754	0.0279412	0.0169012	0.0267476	0.0496469	0.0514608	0.0286252	0.0474385	0.0615967	0.039098	0.0466154	0.0605765	0.0315714	0.029214	0.0407508
Tmem203	0.272888	0.312354	0.251704	0.30908	0.184343	0.320167	0.232047	0.20484	0.205056	0.169686	0.270979	0.341868	0.140506	0.00716083	0.21981	0.192107	0.210963	0.340364	0.24116	0.281823	0.182627	0.174872	0.185848	0.1616	0.236535	0.198587	0.155137	0.0653279
Tprn	0.0848693	0.048005	0.0555279	0.052744	0.02914	0.0466847	0.0287884	0.0423398	0.0837734	0.0216763	0.0234673	0.0280608	0.0231006	0.05077	0.0559106	0.0538197	0.0295465	0.115097	0.0332835	0.0491346	0.084236	0.0552688	0.0828452	0.0607391	0.0657965	0.0508647	0.0789117	0.0329534
Ssna1	0.639983	0.56679	0.462327	0.716938	1.08801	0.497406	0.614641	0.71386	0.806312	0.810184	0.630824	0.569897	0.410187	1.15802	0.624237	0.569454	0.524014	0.680315	0.990374	0.766737	0.858748	0.853206	0.654555	0.64786	1.16573	0.633384	1.76297	0.53382
Anapc2	0.338468	0.386168	0.309274	0.288526	0.333405	0.301142	0.322067	0.213901	0.331746	0.542658	0.323265	0.294994	0.221344	0.344951	0.276023	0.275848	0.502591	0.311253	0.330526	0.267366	0.206345	0.197885	0.190503	0.242689	0.310845	0.220111	0.275907	0.491415
Grin1	0.00394698	0	0	0	0	0	0	0	0	0.0231243	0	0	0	0	0	0	0	0	0.00728955	0	0	0	0	0	0	0	0	0
AA543186	0.0184254	0.0261508	0.00707508	0	0.00399033	0.0144734	0.00208733	0.00445323	0.0070691	0	0.00965452	0.0102529	0.00214955	0.0031251	0.00680464	0	0.0348472	0	0.019489	0.00492027	0.00413709	0.0049396	0.00162699	0.0121978	0.00895444	0.0260928	0.00316446	0.0290071
Man1b1	0.191236	0.191477	0.186626	0.181435	0.197713	0.388245	0.132371	0.13353	0.187191	0.196815	0.277248	0.289046	0.143616	0.316815	0.118456	0.123416	0.21428	0.227018	0.152916	0.154953	0.108526	0.11569	0.0897246	0.132488	0.108163	0.129163	0.209524	0.269392
Dpp7	0.317447	0.449401	0.492931	0.484737	0.329281	0.360912	0.211775	0.0900667	0.143494	0.484879	0.491057	0.180687	0.04452	0.109148	0.160055	0.0713077	0.193979	0.125665	0.0317828	0.197711	0.0983379	0.123661	0.0804398	0.100014	0.0293485	0.0555196	0.0993876	0.263045
Uap1l1	0.419916	0.515921	0.691887	1.0683	0.776516	0.640856	0.939309	0.252606	0.206443	1.78129	0.710406	0.651091	0.258841	0.264794	0.490379	0.221581	0.457179	0.321715	0.302291	0.42321	0.174655	0.178751	0.159607	0.222579	0.17652	0.172271	0.377847	0.375286
Sapcd2	0.000314118	0	0.000997997	0	0.0994118	0	0.002405	0.00172973	0	0	0	0.0130774	0.00622826	0	0.00382965	0	0.00762973	0	0.00947134	0.000500891	0.00277292	0	0	0	0.0153165	0.00874504	0.182672	0
Entpd2	0	0.00235843	0	0	0	0	0	0	0	0	0	0	0.00179291	0	0	0	0	0	0	0	0.00230633	0	0	0.00286136	0	0	0	0
Npdc1	0.00255382	0.00678001	0.00421188	0.00118387	0.00407338	0	0.000874329	0	0	0.00234444	0.00502633	0.000481965	0.000824832	0	0.000761466	0	0.0049317	0	0	0.00761118	0.0152906	0.0848837	0.00593755	0.0036012	0.0180497	0.00559885	0.0162035	0
Fut7	0.0106583	0.0208938	0.0126804	0.00884725	0.0720641	0.00989799	0.00706342	0.057824	0.0841821	0.00250533	0.00826727	0.0166208	0.0597783	0.00255958	0.0519234	0.0766696	0.0111204	0.0117522	0.0906592	0.0383806	0.0190343	0.0166685	0	0.000984822	0	0.0816135	0.324626	0
Abca2	0.096823	0.10451	0.103872	0.0628162	0.0731054	0.129181	0.0482378	0.0765425	0.0784163	0.0197153	0.0767089	0.102752	0.0507357	0.0129364	0.0908803	0.0473154	0.0421829	0.0692091	0.21358	0.15749	0.16841	0.275867	0.0670133	0.0413304	0.0487204	0.169395	0.231716	0.301028
Paxx	0.246798	0.239988	0.170722	0.094613	0.180613	0.182782	0.138951	0.16334	0.175846	0.225296	0.135108	0.272107	0.24323	0.255063	0.187282	0.262241	0.115322	0.329323	0.40835	0.259074	0.355422	0.366579	0.264413	0.298286	0.555788	0.411557	0.244745	0.265631
Clic3	0.0028147	0	0	0.00210022	0	0	0	0.00043876	0.00784561	0	0	0.000377892	0	0	0.00101192	0	0	0	0	0	0.00288421	0	0.00419	0.00566267	0	0	0	0
Ptgds	0.0844818	0.0771208	0.0344799	0.0851061	0.0349473	0.00725856	0.0117881	0.0242672	0.0957737	0.314456	0.180239	0.0239675	0.0415048	0.0020915	0.020861	0.0265488	0	0.0318461	0.163882	0.141108	0.106699	0.0800765	0.112259	0.0575612	0.109483	0.0687422	0.0934625	0.388019
C8g	0.0082557	0.0140505	0.0173925	0.0126529	0.00666344	0.0259687	0.0027855	0.00200657	0.00984715	0	0	0.00756202	0.00200047	0	0.00964152	0.0173738	0	0	0.00618769	0.00170582	0.00325167	0.00715143	0.00340713	0.00242914	0.0151287	0.00719011	0.0136486	0
Fbxw5	0.216779	0.198797	0.135667	0.0645759	0.0723239	0.113408	0.132736	0.135383	0.274606	0.0582287	0.0978634	0.103283	0.0660931	0.0197323	0.123558	0.0906732	0.0855039	0.169933	0.236433	0.197502	0.17129	0.212662	0.149845	0.13982	0.144343	0.0796081	0.10881	0.710379
Traf2	0.280718	0.235976	0.181906	0.115569	0.166065	0.146026	0.118961	0.12794	0.2568	0.0530154	0.197878	0.126842	0.104613	0.257598	0.184179	0.143582	0.61854	0.185134	0.390368	0.3934	0.356488	0.356642	0.405515	0.227647	0.285684	0.483403	0.279685	0.362388
Edf1	1.60063	1.65241	1.78251	2.52871	2.42044	1.82087	2.55801	2.32722	1.92501	3.04719	2.08575	2.16637	1.25482	2.58582	2.23259	2.23178	3.47594	2.69789	3.40537	2.57484	2.83392	3.07779	2.5333	2.36149	2.58638	3.32902	2.49481	0.617581
Mamdc4	0.00344785	0.0135694	0.00319742	0.0199148	0.00367984	0.00547656	0.00101946	0.000503695	0	0.000817669	0	0.000444564	0.00334511	0	0	0	0.00556042	0.0218243	0	0.0112665	0.0063108	0	0	0	0	0	0.00212571	0.016609
Phpt1	0.35283	0.38908	0.367775	0.559111	0.383737	0.335717	0.124578	0.174962	0.158465	0.272528	0.300212	0.240164	0.0690218	0.0813452	0.232099	0.203333	0.267922	0.288907	0.336487	0.363798	0.303598	0.422512	0.235058	0.377891	0.519087	0.551234	0.341535	0.173795
Gm996	0.0596483	0.0721473	0.0422323	0.00720173	0.00758341	0.0904041	0.00240008	0.00308781	0.0105683	0.0311493	0.0102921	0.0088946	0.00842423	0	0.00438573	0	0	0.003704	0	0.0156392	0.00999216	0	0.00163156	0.00699522	0	0.00909231	0.00161912	0.246637
Rabl6	0.412052	0.372104	0.416082	0.276391	0.384901	0.412429	0.318245	0.29326	0.240288	0.300963	0.492572	0.257664	0.0724064	0.180717	0.328618	0.327316	0.247572	0.393225	0.331338	0.374748	0.230272	0.23705	0.156609	0.229686	0.305856	0.274183	0.385121	1.52758
Tmem141	0.656988	0.602074	0.512704	0.56386	0.369005	0.43218	0.254911	0.28077	0.175612	0.134244	0.601961	0.266672	0.0954792	0.0162095	0.316881	0.173093	0.126785	0.013579	0.107488	0.376397	0.0910774	0.105866	0.014079	0.0867165	0.0334904	0.114754	0.200315	0.202773
Fcna	0.004782	0.00369484	0.0104192	0.0235934	0.0196714	0	0.0295938	0.0159152	0.123347	0.0444186	0.314167	0.00689401	0.00361518	0	0.0262039	0.0020134	0	0	0.00589264	0.0466974	0.00282118	0	0.00267706	0	0.0101084	0	0.059137	0
A230005M16Rik	0.0166098	0.0249858	0.0061617	0.00511666	0.00536956	0.0185371	0.0012694	0.00126956	0	0	0	0.00358414	0.000806731	0.186348	0.00121894	0	0	0	0	0.00444543	0.000564102	0	0.00159215	0.00773776	0	0.00524926	0	0
Bmyc	1.98754	1.80954	1.36742	1.3246	1.04607	1.2047	0.379657	0.49341	0.507984	0.498239	1.39547	0.644654	0.184264	0.389015	0.816831	0.738942	1.0473	2.59124	0.279056	1.29105	0.598058	0.820797	1.48038	0.553475	0.444785	0.944471	0.627989	0.675935
Camsap1	0.324946	0.269613	0.236179	0.0933982	0.162424	0.292937	0.0836338	0.0872483	0.145392	0.131971	0.0894106	0.164326	0.117453	0.18628	0.0613021	0.0638926	0.0603932	0.0348077	0.0887785	0.210714	0.0758938	0.159588	0.0526169	0.120543	0.0552738	0.114892	0.090108	0.824365
Ubac1	0.301163	0.277353	0.275434	0.300892	0.287481	0.230767	0.139058	0.130442	0.183629	0.179437	0.220847	0.217894	0.0539016	0.0930872	0.198754	0.252972	0.150709	0.181607	0.3586	0.250727	0.247197	0.276447	0.241558	0.266747	0.234073	0.34329	0.229562	0.241391
Nacc2	0.25416	0.242486	0.214918	0.17909	0.110673	0.359295	0.102704	0.0693901	0.087709	0.296783	0.159222	0.1041	0.0501119	0.0494469	0.0350805	0.0748874	0.120648	0.202237	0.0630424	0.125976	0.0357467	0.088882	0.0113142	0.262828	0.078818	0.0512729	0.0400145	0.506394
Tmem250-ps	0.243848	0.227477	0.229709	0.150409	0.220003	0.219182	0.135606	0.120282	0.137172	0.073127	0.196934	0.202985	0.0496053	0.00853955	0.114969	0.0841416	0.0640825	0.119982	0.181208	0.157093	0.117852	0.15524	0.102783	0.143966	0.098428	0.177502	0.27538	0.1333
1810012K08Rik	0.00394921	0.00652721	0.00404449	0	0.00435738	0.0264831	0.000389223	0	0	0	0	0	0	0	0.0010711	0	0	0	0.00383287	0.0191209	0	0	0	0	0	0	0	0
Qsox2	0.0572641	0.0719768	0.0734944	0.0738648	0.0600875	0.0390104	0.0258794	0.0225404	0.0403272	0.0373875	0.0351302	0.03949	0.00991347	0	0.0287426	0.0205865	0.0183269	0.0392205	0.0543786	0.0466188	0.0494273	0.0700563	0.0362695	0.0545066	0.0127461	0.0536058	0.0296952	0
Ccdc187	0.000302439	0	0	0	0	0	0	0	0	0	0	0	0	0	0	0	0	0	0	0	0	0	0	0	0	0	0	0
Gpsm1	0.116291	0.0762297	0.0554631	0.0224606	0.0406202	0.116555	0.0105772	0.00911732	0.0397533	0.0479167	0.0449777	0.0464042	0.0145204	0	0.00915934	0.0243067	0	0.0221328	0.0802274	0.0664455	0.0679477	0.0777221	0.0317482	0.0354575	0.0488442	0.0557422	0.0520376	0.226864
Dnlz	0.294821	0.358162	0.311766	0.480635	0.390002	0.280493	0.23354	0.129699	0.192796	0.346928	0.234402	0.330629	0.0961438	0.254966	0.308723	0.240256	0.399643	0.468402	0.532119	0.302076	0.299194	0.22018	0.237858	0.263373	0.382734	0.289782	0.259933	0.114471
Card9	0.391865	0.381322	0.289396	0.181093	0.217455	0.255915	0.201807	0.320641	0.251067	0.11097	0.156637	0.306866	0.230571	0.328774	0.233736	0.163647	0.149237	0.0567279	0.0379457	0.189489	0.0309048	0.028521	0.0034906	0.0257697	0.013381	0.0573639	0.227531	0.989282
Snapc4	0.0804709	0.0512059	0.0578821	0.0232984	0.0425071	0.0744817	0.0314286	0.0326136	0.0530475	0.0171647	0.0684084	0.0342481	0.00855375	0	0.0348809	0.0275219	0.0216059	0.0274816	0.057878	0.0710937	0.0449957	0.0633619	0.0712163	0.0787618	0.0962407	0.110732	0.0402468	0.326761
Gm13563	0.0155304	0.0166441	0.00656345	0.00157501	0.00441838	0.0189707	0.00107358	0.000701797	0.00519149	0	0	0.00213667	0	0	0.00121965	0.00277532	0.00258689	0	0.00510194	0.0023169	0.00131198	0.00459163	0.00140821	0.0019749	0	0	0	0.0482561
Sdccag3	0.426499	0.399654	0.27058	0.254327	0.30834	0.371995	0.372047	0.393129	0.485593	0.410272	0.241071	0.374649	0.273875	0.532251	0.267222	0.220545	0.173715	0.217799	0.356321	0.415112	0.437336	0.233811	0.283237	0.288509	0.383187	0.267658	0.265451	0.759091
Pmpca	0.300399	0.308687	0.300915	0.312857	0.320808	0.286986	0.306811	0.220095	0.228214	0.296732	0.322112	0.282379	0.104962	0.232488	0.246898	0.232865	0.281417	0.343888	0.300309	0.286164	0.242168	0.249797	0.212343	0.21171	0.222568	0.241736	0.338293	0.211186
Inpp5e	0.100505	0.0906313	0.0581112	0.0215504	0.0441242	0.096696	0.0439552	0.0323144	0.0965042	0.0617757	0.0417315	0.0711495	0.0403089	0.0048319	0.057217	0.0415673	0.030731	0.0787313	0.0843552	0.0855416	0.0577037	0.088518	0.0492443	0.0487577	0.081275	0.087838	0.0441942	0.0604855
Sec16a	0.262944	0.295667	0.284106	0.18887	0.201167	0.374278	0.312186	0.302682	0.318598	0.483628	0.164333	0.36604	0.188075	0.304255	0.255856	0.191795	0.171371	0.368782	0.269748	0.205753	0.221384	0.226426	0.123557	0.19225	0.113358	0.194527	0.166092	0.435493
Notch1	0.313018	0.381875	0.30313	0.201705	0.243827	0.550282	0.415727	0.428683	0.147709	0.207829	0.263308	0.869651	0.801366	0.463537	0.121926	0.186456	0.0963865	0.363623	0.303217	0.291966	0.270146	0.359468	0.0449348	0.0659911	0.132042	0.162367	0.346764	0.416488
Egfl7	0.0073017	0.001366	0.0105535	0.00992386	0.0108878	0	0.0027926	0.00203903	0.00847329	0.00245098	0.435934	0.00871144	0.00672634	0.0372125	0.00440946	0.00606097	0	0	0.00218276	0.0201398	0.0113729	0.00678702	0	0.00602161	0.0653542	0.00642074	0.337371	0.0390156
Agpat2	0.382769	0.336724	0.289604	0.224422	0.147994	0.223255	0.275355	0.202666	0.284752	0.260529	0.505541	0.549855	0.981157	1.34554	0.154766	0.154278	0.19927	0.157966	0.387849	0.338451	0.296974	0.28217	0.270672	0.269224	0.114763	0.363138	0.337758	0.210147
Fam69b	0.0160929	0.00541318	0.003705	0	0.0147158	0.00462283	0.000897125	0.000912951	0.00467002	0.000973234	0.024915	0.00190257	0.00677168	0.0048319	0.00700114	0.00504674	0	0	0.189911	0.0497476	0.115458	0.110189	0.0029234	0.00825618	0	0.0753691	0.0774839	0
Snhg7os	0.00167003	0	0	0	0	0	0.000379218	0	0	0	0	0	0	0	0	0	0	0	0	0.0127745	0	0	0	0	0	0	0.00257848	0
Lcn4	0	0.00169309	0	0	0.00138148	0	0.000708187	0.0013362	0	0	0.00993607	0.00179929	0.00125337	0	0.000903776	0	0	0	0.0366519	0.051114	0.137676	0.0247235	0	0	0	0.00342458	0.00126376	0.0434569
Surf6	0.183282	0.155141	0.19507	0.110018	0.148862	0.117878	0.118345	0.121666	0.221732	0.207262	0.161559	0.0980637	0.045401	0.125952	0.172556	0.159126	0.118815	0.107068	0.22271	0.152909	0.258015	0.222735	0.271293	0.214588	0.234612	0.401915	0.163289	0.123747
Med22	0.450636	0.362669	0.338477	0.322193	0.296241	0.399863	0.130929	0.116046	0.0910135	0.0813061	0.143206	0.187866	0.105079	0.131099	0.0913358	0.0598281	0.111979	0.189008	0.152402	0.194911	0.109868	0.123402	0.046525	0.0794864	0.02148	0.123542	0.150619	0.663452
Rpl7a	6.48061	8.19755	9.21963	12.7352	10.7631	8.291	9.85036	12.8893	8.38192	8.75182	9.80895	7.39964	3.12127	6.54262	13.0948	13.089	11.2817	12.1996	11.7345	11.0921	14.6288	12.2642	12.012	11.7594	11.7615	12.5426	13.3998	2.29618
Surf1	0.465592	0.473826	0.35639	0.340316	0.308749	0.326584	0.304851	0.485788	0.295878	0.294458	0.459891	0.333317	0.253587	0.627223	0.381946	0.495604	0.301004	0.438264	0.659194	0.481767	0.694178	0.721958	0.357505	0.566161	0.595355	0.544868	0.550362	0.135298
Surf2	0.412529	0.358998	0.27398	0.217945	0.211402	0.231269	0.170154	0.17078	0.142732	0.136268	0.271913	0.131059	0.0483249	0.236586	0.2147	0.213758	0.155473	0.245713	0.254776	0.433268	0.308747	0.324487	0.219046	0.264623	0.294322	0.290674	0.207145	0.395518
Surf4	0.890901	0.986659	1.05579	1.00638	0.872872	1.19542	1.6126	1.19816	0.843735	1.56251	0.603859	0.932019	0.577851	0.585843	1.0161	0.808242	0.57048	1.40578	0.440132	0.815893	0.485099	0.578311	0.273585	0.367205	0.328537	0.517349	0.875852	0.236109
Rexo4	0.489556	0.420208	0.347225	0.286344	0.316315	0.255228	0.232638	0.257634	0.279479	0.148483	0.269719	0.195083	0.0984875	0.185551	0.335894	0.349243	0.391437	0.436438	0.50434	0.378554	0.400339	0.47601	0.438317	0.297306	0.378667	0.313106	0.399846	0.761781
Adamts13	0.00166174	0.0016801	0	0	0	0	0	0	0	0	0	0	0.00879597	0	0	0	0	0	0	0.00151911	0	0	0	0	0	0	0	0
Cacfd1	0.0718881	0.0859038	0.0950749	0.0724912	0.100885	0.128562	0.133271	0.221631	0.118792	0.09655	0.13973	0.0629003	0.0384311	0.00194424	0.211476	0.199331	0.121573	0.284549	0.229979	0.133912	0.127814	0.139728	0.212293	0.144498	0.172016	0.253751	0.141525	0.0932801
Slc2a6	0.065839	0.225657	0.557778	0.396174	0.379571	0.457904	0.166155	0.376225	0.422588	0.346746	0.162019	0.312489	0.375496	0.00801509	0.353735	0.105092	0.33531	0.412852	0.0758079	0.082895	0.0355109	0.0310483	0.0575556	0.0349173	0.0232028	0.0158519	0.22358	0.061183
Mymk	0.290194	0.461128	0.199077	0.182132	0.162504	0.294173	0.020857	0.00835659	0.0393038	0.0598012	0.0949839	0.109913	0.031745	0	0.0217909	0.0177241	0.132787	0.0305802	0.013879	0.159077	0.0290339	0.0311345	0.00431401	0.0243257	0.00332849	0.0788351	0.00792725	0
Adamtsl2	0.0217342	0.0204458	0.00558767	0.00713062	0.00395685	0.018341	0.000809414	0.00141634	0	0.00371684	0.0137543	0.00527499	0.000381796	0	0.0010107	0	0	0.0509112	0.00206996	0.00945935	0.00531979	0	0	0	0	0	0	0.0702069
Sardh	0.0198273	0.0362767	0.0292578	0.0597054	0.0280556	0.0170053	0.00313253	0.000707216	0.00457402	0.000949286	0.0249728	0.0182646	0.00631337	0	0.00556031	0.0107594	0.0108013	0	0.00721126	0.0123563	0.00448221	0.00634221	0	0.00257139	0.006153	0.0192301	0.00126376	0
Vav2	0.340922	0.373986	0.288529	0.286154	0.155418	0.387078	0.126711	0.0821151	0.140128	0.0971814	0.18917	0.118167	0.0544101	0.00913957	0.193506	0.132307	0.344041	0.191593	0.0592927	0.231922	0.0335047	0.0566897	0.107395	0.168303	0.211648	0.108095	0.0527733	0.671195
Brd3os	0.0143904	0.00950033	0.0173296	0.012317	0.00769216	0.0158941	0.00458519	0.00296418	0.00426249	0.00324446	0.0114892	0.00185717	0	0	0.00362172	0.0027626	0	0.0111136	0.00611475	0.0164789	0.00868784	0.00935352	0.00238908	0.00280194	0	0.00540396	0.00121129	0
Brd3	0.46094	0.458543	0.292465	0.236722	0.458374	0.513243	0.275991	0.314962	0.544079	0.35479	0.349044	0.449062	1.00547	0.824053	0.306338	0.268519	0.253235	0.926089	0.421558	0.606006	0.351146	0.408345	0.47169	0.388705	1.07679	0.380746	0.809073	0.775369
Wdr5	0.170604	0.125216	0.125001	0.0750218	0.212896	0.166982	0.161143	0.153407	0.13248	0.206364	0.16165	0.200379	0.231468	0.386477	0.112603	0.127798	0.117987	0.183607	0.186684	0.16425	0.178186	0.109431	0.186832	0.150343	0.152412	0.268799	0.314546	0.0759484
Rxra	0.174385	0.158022	0.140984	0.20118	0.0682825	0.13324	0.19146	0.188758	0.129557	0.210011	0.193986	0.0938045	0.037505	0.19027	0.0545787	0.0288398	0.0569217	0	0.0813751	0.122632	0.0439844	0.0647163	0.00677135	0.0153492	0.00948535	0.120382	0.125191	0.23592
Col5a1	0	0.00114398	0	0	0	0	0.000887284	0.00165626	0.00146977	0.000912443	0	0.000927839	0.0422148	0	0	0	0	0	0	0	0	0	0	0	0	0	0.00581683	0
Fcnb	0.000909595	0.00412298	0.00132763	0.00494486	0.0171293	0	0.0157472	0.0754198	0.0200777	0.050843	0.00189361	0.00294723	0.971213	4.47031	0	0	0	0	0	0.00119064	0	0.00163653	0.00267706	0.00452451	0.0076789	0	0.697459	0.0151582
F730016J06Rik	0	0	0	0	0	0	0.00235757	0.00570763	0.00704734	0	0	0.00128301	0.185195	0.0878623	0.000463827	0	0	0	0	0	0	0	0	0	0	0	0.00784774	0
Olfm1	0.0262873	0.0301206	0.0219036	0.0809934	0.184529	0.023491	0.8466	1.02652	0.0920467	0.424432	0.284009	0.036261	0.0164368	0.0594696	2.58611	3.03232	0.368613	0.245843	0.786046	0.177866	0.0585559	0.0894739	0.0204082	0.0354046	0.00781268	0.108647	0.69248	0.0644143
Gm13373	0.000611706	0	0	0.00165497	0	0	0.0221959	0.0726614	0.0170249	0.00189808	0	0	0	0	0.0568224	0.01242	0	0.003704	0	0.00246677	0.00032089	0	0	0	0	0	0.0167134	0.0130394
Ppp1r26	0.0207527	0.0146668	0.00400023	0	0.00340233	0	0.000685267	0.00142283	0.00826311	0	0.00367832	0.00411188	0.000888978	0	0.00175822	0	0	0	0.00218276	0.00330494	0.00100606	0	0	0	0	0	0.00549502	0
1700007K13Rik	0.0014593	0.0010703	0.00215705	0	0	0.0145914	0	0	0	0	0	0	0	0	0.00057167	0.00230058	0	0	0.013684	0	0.0004703	0	0.00276907	0.00286136	0	0	0.00214508	0
Mrps2	0.169287	0.148218	0.164781	0.088061	0.0997	0.111647	0.0885991	0.0899577	0.0843704	0.0796123	0.113437	0.0554599	0.0117825	0.0111747	0.0975851	0.113329	0.0894478	0.0882712	0.0763736	0.120555	0.10357	0.135195	0.0756763	0.0574333	0.114489	0.14686	0.17088	0.0140908
Gbgt1	0.0141198	0.0120664	0.0146273	0.00338926	0.00511551	0.0127022	0.00220443	0.000604669	0.00652048	0	0.0329497	0.000656645	0	0	0.001596	0.00129173	0	0	0	0.00470055	0.00172372	0.00184271	0	0	0	0.00573398	0	0.0121221
Ralgds	0.0504574	0.0476907	0.0723417	0.0297629	0.0206795	0.05532	0.160103	0.0369828	0.0115786	0.150914	0.155367	0.0349644	0.0108532	0.00412662	0.134841	0.0317418	0.0723478	0.0412872	0.0983774	0.0722741	0.063263	0.107194	0.219358	0.177195	0.0230026	0.100081	0.0289759	0.104086
Gtf3c5	0.0625306	0.0376854	0.0695803	0.0128636	0.0585525	0.08914	0.0545753	0.0504192	0.06716	0.133701	0.100423	0.0386793	0.0113783	0.0100013	0.0547682	0.0379933	0.0438528	0.0380203	0.166348	0.115865	0.10474	0.112188	0.0744073	0.0609395	0.0399314	0.0996053	0.0861658	0.0609598
Gfi1b	0	0	0.000493059	0	0.000441209	0.0031988	0.000347931	0	0.0134698	0	0	0.0226422	0.000321154	0	0.000541188	0	0	0	0	0.0136276	0	0	0	0.00396948	0.00108399	0	0.183615	0
Tsc1	0.268877	0.248863	0.242885	0.0731471	0.149187	0.297122	0.117098	0.107126	0.158495	0.177272	0.336911	0.14194	0.0570622	0.288132	0.0889348	0.0534945	0.150866	0.141568	0.137578	0.236877	0.117086	0.129167	0.200381	0.158202	0.205814	0.166035	0.119741	1.01657
Spaca9	0.00621383	0.0171869	0.00717654	0	0.0291214	0.0128803	0.0181998	0.0370433	0.00198657	0.0043501	0.00231452	0.00361323	0.00878385	0.00484106	0.0335501	0.0572018	0	0.162044	0.167394	0.0187737	0.00424545	0	0.0413869	0.149212	0.0133253	0	0.122195	0
Ak8	0	0	0	0	0.0150399	0	0.00771712	0.0282139	0	0.0465606	0.0234665	0	0.000733734	0	0.0264005	0.00805007	0	0.265712	0.0386624	0	0.00184026	0	0.011168	0.0320382	0	0	0.0415747	0
Gtf3c4	0.197235	0.192156	0.200737	0.114113	0.152739	0.213762	0.0904805	0.0732331	0.0485527	0.116119	0.10809	0.109243	0.0499978	0.075442	0.0712588	0.122723	0.0584848	0.0808705	0.0376894	0.141761	0.0801914	0.0743893	0.0578139	0.0697546	0.106252	0.0627959	0.129297	0.148186
Ddx31	0.217236	0.203528	0.258006	0.137486	0.135038	0.166702	0.0724547	0.0439412	0.0453612	0.109725	0.114213	0.079496	0.0332894	0.0126982	0.0497951	0.0774458	0.0157912	0.054186	0.113669	0.18158	0.103882	0.0783054	0.0632796	0.0618961	0.0808353	0.129657	0.0602009	0.385071
Cfap77	0.00148744	0	0.00212382	0	0	0	0	0	0.0027382	0	0	0	0	0	0	0	0	0	0	0.00232594	0.0140983	0	0.00864703	0	0	0	0.00471821	0
Ttf1	0.350381	0.353925	0.273894	0.107316	0.185212	0.3262	0.255583	0.220905	0.298861	0.355884	0.211467	0.240467	0.201177	0.664286	0.214662	0.201133	0.129511	0.294364	0.407	0.336854	0.326953	0.333758	0.302946	0.27882	0.437101	0.37361	0.291755	0.745455
Setx	0.249997	0.270904	0.214011	0.180063	0.258407	0.41969	0.229056	0.366963	0.774275	0.294069	0.318677	0.529773	0.420963	0.0615611	0.261141	0.349071	0.190047	0.25754	0.496894	0.355653	0.425162	0.63653	0.414905	0.31159	0.500586	0.398217	0.371583	0.678947
Ntng2	0.00167913	0	0.000759991	0	0	0.00913209	0.00405864	0.0177392	0.0152305	0	0.00834738	0.00548264	0.0254295	0	0.00446615	0.00478751	0.0177135	0	0	0.00600364	0.00436288	0.0036471	0	0.0105771	0	0.0235552	0.00826511	0.0455301
Med27	0.138357	0.121789	0.0905295	0.0899148	0.0826976	0.0695485	0.103385	0.153087	0.085556	0.185793	0.140849	0.0564696	0.0497143	0.157638	0.164854	0.207678	0.132489	0.199213	0.165602	0.114007	0.146638	0.0983758	0.122621	0.144745	0.221559	0.102145	0.138495	0.0831208
Rapgef1	0.314272	0.375012	0.245347	0.164652	0.23173	0.320485	0.219428	0.263679	0.413776	0.162591	0.169491	0.356056	0.146955	0.236828	0.211374	0.224688	0.162505	0.377928	0.285368	0.266236	0.27065	0.223797	0.296174	0.354392	0.251127	0.169	0.1469	0.907749
Trub2	0.17813	0.187225	0.162389	0.038909	0.097549	0.13328	0.115921	0.131045	0.085888	0.392468	0.100935	0.114918	0.138382	0.322873	0.0680741	0.0622405	0.0113044	0.0847756	0.0915087	0.148935	0.157506	0.109548	0.110079	0.120667	0.174968	0.0988659	0.0886298	0.346076
Coq4	0.158524	0.154571	0.117075	0.0890139	0.10222	0.0847232	0.0693314	0.0559879	0.0411666	0.0426824	0.112966	0.0691972	0.115167	0	0.0625772	0.11431	0.0332447	0.0833506	0.122078	0.158436	0.0817888	0.0460176	0.0619737	0.0967861	0.174269	0.0239538	0.0762854	0.338708
Slc27a4	0.149226	0.130609	0.0952263	0.0780518	0.12555	0.140396	0.132575	0.101262	0.123599	0.104801	0.0734644	0.149333	0.615152	0.0180636	0.0679831	0.0546571	0.0587219	0.10502	0.0689289	0.120754	0.074162	0.128813	0.0410956	0.0788425	0.0638798	0.071865	0.0843283	0.0892685
Urm1	0.282385	0.273867	0.322287	0.217173	0.363085	0.250758	0.234846	0.256271	0.36622	0.253547	0.322	0.227949	0.034023	0.0191881	0.265234	0.289847	0.267013	0.266965	0.276109	0.291332	0.28252	0.294075	0.299891	0.22047	0.286767	0.255004	0.298693	0.233636
2600006K01Rik	0.00128209	0.00357924	0.00246979	0.00937104	0.000642974	0.00199477	0.00303575	0.00214598	0.00284919	0.000825187	0	0.00326834	0	0	0.00894143	0.00380095	0.0304626	0	0.0146728	0.00105863	0.00792121	0	0.00130052	0	0	0	0.00791392	0
Cercam	0.0222594	0.0313922	0.0287608	0.0381562	0.02383	0.0137469	0.0170444	0.0144	0.0170066	0.0109066	0.0319888	0.00918173	0.00469536	0.00506933	0.0320118	0.0124592	0.063423	0.0161444	0.0330753	0.00959032	0.018913	0.0128451	0.0136194	0.00508306	0.00938771	0.00613435	0.0665825	0.0515208
Odf2	0.392441	0.324128	0.247814	0.140195	0.486701	0.251616	0.210266	0.19069	0.276267	0.283306	0.221503	0.256113	0.128126	0.454579	0.144208	0.14604	0.202615	0.261716	0.274725	0.249159	0.248368	0.24557	0.314308	0.219126	0.372739	0.273025	0.44483	0.826279
Gle1	0.225167	0.185431	0.147525	0.09254	0.215989	0.211916	0.143342	0.150375	0.268649	0.191092	0.21939	0.258583	0.0831248	0.325687	0.147068	0.146707	0.0838197	0.402284	0.3472	0.311578	0.331343	0.267722	0.407726	0.306043	0.642376	0.286669	0.418188	0.415304
Sptan1	0.32885	0.255456	0.308636	0.234764	0.313747	0.35835	0.482568	0.567524	1.07099	0.520788	0.40949	0.663692	0.336308	0.276105	0.407975	0.417829	0.528301	0.604004	0.508056	0.412913	0.514516	0.569554	0.60179	0.572196	0.635755	0.426078	0.557339	0.698745
Wdr34	0.0386103	0.0534923	0.0878946	0.0556331	0.053905	0.0327238	0.0206859	0.0136577	0.0221287	0.00573115	0.0608356	0.0223262	0.0267977	0.00194424	0.0237191	0.0313934	0.00519231	0.013795	0.0134732	0.0157213	0.00582254	0.0177331	0.0103322	0.00974123	0.00985054	0.0157897	0.0720412	0.0989468
Set	2.05032	2.12557	2.55072	3.16006	4.36351	2.09311	2.22042	2.07121	2.34434	2.93588	2.81012	2.58449	0.643026	1.74688	3.28577	4.46827	2.9784	2.98441	4.51045	3.57496	4.30841	4.70875	4.29779	4.01624	4.7345	4.54773	5.63583	1.03817
Pkn3	0.00368835	0.00204745	0.00203522	0.0017316	0.0317267	0.00424897	0.00247238	0.00745375	0	0.00198106	0.0139323	0.000461533	0	0	0.00724166	0.013033	0	0.012097	0	0.00769965	0.00114023	0.0126903	0	0.00384306	0	0.00913547	0.0335996	0
Zdhhc12	0.216411	0.27579	0.225164	0.166928	0.182222	0.140543	0.145861	0.13732	0.152775	0.180214	0.17859	0.0629109	0.0521302	0.166611	0.120538	0.157354	0.0845728	0.120594	0.16861	0.109354	0.12523	0.104924	0.113974	0.129944	0.293611	0.0965698	0.168003	0.189862
Zer1	0.202129	0.219298	0.13008	0.0587828	0.0694074	0.177703	0.0636945	0.0902327	0.174691	0.080976	0.0569629	0.162919	0.128516	0.293244	0.110142	0.149546	0.105001	0.130367	0.274191	0.274355	0.231768	0.296749	0.244479	0.230231	0.157727	0.254604	0.150153	0.406153
Tbc1d13	0.139655	0.138389	0.145302	0.139781	0.105117	0.188517	0.209422	0.178069	0.239024	0.1271	0.091553	0.185852	0.070206	0.007957	0.105524	0.086605	0.278845	0.0449609	0.0685858	0.122178	0.0722353	0.0753042	0.0369017	0.0496661	0.0757707	0.0930499	0.0948153	0.273892
Endog	0.0829216	0.0874517	0.0940441	0.0905899	0.0750454	0.0586846	0.0770293	0.0902265	0.13877	0.0710756	0.0962189	0.0440512	0.00869916	0.00407024	0.0621213	0.0403316	0.0437481	0.088029	0.176414	0.100382	0.197404	0.143051	0.127783	0.124765	0.0804978	0.167868	0.109675	0.0318342
Spout1	0.119888	0.137807	0.139836	0.125225	0.160175	0.0989785	0.0606657	0.0711668	0.070523	0.289957	0.0943129	0.0625871	0.0185026	0.0631369	0.0873312	0.104122	0.126061	0.121471	0.138157	0.104904	0.130472	0.114722	0.13249	0.0867817	0.157763	0.105277	0.141784	0.295418
Kyat1	0.023584	0.0177789	0.00897163	0.00373521	0.00596031	0	0.0050089	0.0107683	0.00500703	0.00470137	0	0.0168918	0.00285193	0.0031251	0.0118248	0.00829296	0.0292681	0	0.0138911	0.0224877	0.0251871	0.012596	0.00638195	0.00934261	0.0258885	0.0317276	0.00735353	0
1700084E18Rik	0.0264732	0.0156806	0.014708	0.00270922	0.00921896	0.0181225	0.0037793	0.00949371	0	0.00357154	0.00264873	0.0334789	0.00614689	0	0.0085602	0.00140963	0	0.0193837	0.0266407	0.0351803	0.00862606	0.0196051	0.0145453	0.0472718	0.00636864	0.034713	0.00788551	0
Lrrc8a	0.540991	0.504164	0.339046	0.200953	0.213252	0.31102	0.113268	0.137972	0.175652	0.147971	0.304472	0.162308	0.0745311	0.0982205	0.103617	0.0608775	0.101745	0.195467	0.176122	0.325904	0.183893	0.164581	0.256904	0.177377	0.159275	0.109929	0.126202	0.143651
Gm28035	0.0290716	0.0445397	0.0178171	0	0.00414185	0.00455892	0	0.00124661	0	0	0.00264091	0.000693231	0.00295057	0	0	0.00181522	0	0	0.00591358	0.0173206	0.00135362	0	0	0	0	0	0	0.248691
Phyhd1	0.203062	0.207638	0.132539	0.0967135	0.0765662	0.158913	0.00763572	0.00555925	0.0154599	0.00760429	0.0254785	0.0317002	0.0123772	0.00255958	0.0132146	0.0212217	0.0125408	0	0.0241188	0.0844216	0.00876091	0.0304502	0.0113436	0.0154801	0	0.0139066	0	0.40129
Dolk	0.210489	0.206956	0.186336	0.149335	0.143771	0.125241	0.0820164	0.0760737	0.0720266	0.0847489	0.22419	0.0781727	0.0269464	0.11008	0.0886422	0.0752553	0.0470143	0.11747	0.086775	0.146654	0.0542959	0.0959281	0.0936162	0.0553696	0.0832804	0.101286	0.0810875	0.0578166
Nup188	0.0607146	0.0802622	0.0810766	0.083995	0.133666	0.0901623	0.103133	0.0840981	0.089233	0.0942076	0.100889	0.111026	0.0269308	0.128033	0.0846207	0.117227	0.070838	0.160332	0.027282	0.0501733	0.0767563	0.0931747	0.0670888	0.0659011	0.0732472	0.0653789	0.13702	0.0522152
Sh3glb2	0.201231	0.200034	0.207144	0.247436	0.28363	0.212904	0.128913	0.128568	0.112589	0.174995	0.209872	0.177849	0.063076	0.390571	0.130998	0.101427	0.213884	0.152249	0.136949	0.1856	0.260222	0.317096	0.183066	0.181092	0.188899	0.22922	0.169108	0.300682
Miga2	0.0898454	0.0643953	0.050909	0.0445681	0.0470747	0.0654832	0.0258752	0.019181	0.0169927	0.0132648	0.0434848	0.0139227	0.00888	0	0.0243446	0.00780099	0.0153139	0	0.0496891	0.0329082	0.0281462	0.0157737	0.0234523	0.0431733	0.0168764	0.0643565	0.0263101	0.0761217
Dolpp1	0.205688	0.166234	0.153869	0.0942665	0.124669	0.176284	0.0590254	0.0761231	0.056241	0.0541031	0.0879135	0.0518661	0.0223957	0.159368	0.0491999	0.0806569	0.0378162	0.0478728	0.0937693	0.15495	0.089494	0.0537944	0.0503932	0.0743178	0.0763231	0.0537487	0.0666216	0.112731
Crat	0.432758	0.440372	0.359603	0.352377	0.415528	0.415495	0.338334	0.230978	0.155974	0.330788	0.338282	0.319412	0.200613	0.0825834	0.1371	0.0888891	0.11346	0.0751296	0.0941522	0.369855	0.0855673	0.108033	0.111405	0.115432	0.0681709	0.140074	0.134467	0.352962
Ptpa	0.536026	0.534772	0.57459	0.564702	0.899347	0.547686	0.518331	0.52053	0.433879	0.592534	0.573472	0.599918	0.241905	0.956577	0.685801	0.904694	0.45223	0.632198	0.48685	0.576272	0.443386	0.518379	0.532439	0.555556	0.790578	0.415743	0.975733	0.525978
Ier5l	0.0143272	0.0181791	0.0408802	0.0960472	0.0367084	0.0762349	0.141762	0.135144	0.00968278	0.122703	0.0677962	0.10483	0.0105366	0.00644805	0.9537	0.236301	0.178395	0.177205	0.215928	0.109622	0.219902	0.120514	0.0786551	0.0586202	0.0519709	0.00405397	0.0430094	0.0249637
Cstad	0.00304629	0.0069066	0.00135415	0.00650985	0.00766009	0.00930682	0.00694186	0.000725596	0.0014295	0.0197187	0	0.00103798	0.000536769	0	0.0366159	0.00855218	0.00674354	0	0	0.00885608	0.00690441	0.0108501	0.00253096	0.00301557	0	0	0.0100844	0
Gm14486	0.00252872	0.00102322	0	0	0	0	0	0.00199015	0.00327021	0	0	0	0	0	0.00066578	0	0	0	0	0.00206154	0.00439569	0	0	0	0	0	0.00106726	0.047811
1700001O22Rik	0	0	0	0	0	0	0.00108939	0	0.00565381	0.0391132	0	0	0.000882754	0.00610536	0.00322543	0.00235047	0.00556042	0	0	0.00829956	0.0509975	0.0173291	0	0.0019817	0	0	0.00247557	0
Ntmt1	0.20012	0.145583	0.138198	0.230095	0.0926177	0.123491	0.105819	0.0885599	0.116716	0.175174	0.165098	0.0897381	0.0250467	0.0102794	0.134213	0.115699	0.0932317	0.170979	0.141468	0.191158	0.140635	0.122437	0.152055	0.127622	0.187029	0.167963	0.198752	0.120595
Asb6	0.240799	0.209301	0.163556	0.0948946	0.108232	0.148053	0.128364	0.146538	0.152711	0.279186	0.275387	0.140884	0.0860805	0.0460893	0.11821	0.102572	0.245947	0.138706	0.207397	0.192096	0.186498	0.196958	0.149733	0.142413	0.318952	0.155488	0.107307	0.0978531
Ptges	0.000804776	0	0.00193721	0.00536855	0.00945764	0.00429593	0.0183885	0.0192354	0.00952993	0.0117363	0	0.00608665	0.0334452	0	0.00365156	0	0	0.0188026	0	0.000503389	0.00046465	0	0	0	0	0	0.00409119	0.0430797
Tor1b	0.548041	0.634714	0.501631	0.339219	0.445858	0.469681	0.266289	0.318305	0.362856	0.403742	0.292106	0.298164	0.154661	0.229338	0.29582	0.458818	0.132564	0.358645	0.266548	0.396619	0.21171	0.289251	0.151965	0.212264	0.180577	0.318167	0.308966	0.691537
Tor1a	0.668588	0.642544	0.5121	0.362009	0.582247	0.466646	0.627367	0.894561	0.737218	0.517948	0.587681	0.401214	0.428766	0.514355	0.802613	1.23093	0.377395	0.561768	0.284483	0.565007	0.460407	0.433291	0.395941	0.425938	0.430147	0.591412	0.909238	0.34872
BC005624	0.825427	0.791833	0.718496	0.60278	0.625081	0.939106	0.761569	0.81041	0.950529	0.75638	0.98594	1.30577	0.670684	0.380982	0.863939	0.765873	0.784902	0.988544	1.2079	0.889672	0.881969	0.883866	1.33286	1.04904	1.19106	0.939166	0.684733	0.756635
Usp20	0.0838571	0.0970368	0.0668523	0.0199535	0.0527635	0.0715351	0.0231891	0.0329685	0.0166862	0.0585615	0.0352894	0.0203951	0.0297899	0.00601447	0.0320773	0.0618931	0.039062	0.239501	0.123987	0.0837048	0.0994359	0.0700861	0.044308	0.0296539	0.0890955	0.0636732	0.0352187	0.189201
Fnbp1	0.949413	0.958621	0.742937	0.464234	0.511082	0.870202	0.710247	0.690996	0.573665	0.863946	1.69905	0.585697	0.729194	0.400708	1.06765	4.34407	1.02124	1.09093	1.57722	1.13649	1.23473	1.37121	0.751811	1.14609	0.537639	1.32934	0.592737	2.1741
Gpr107	0.670371	0.74213	0.615622	0.410607	0.419626	0.760456	0.37374	0.344204	0.42893	0.400144	0.413554	0.39097	0.254278	0.0633532	0.311437	0.248562	0.366133	0.445849	0.278408	0.340319	0.251747	0.351684	0.355973	0.300935	0.68713	0.226884	0.160135	1.14387
Ncs1	0.0668602	0.0625989	0.0205854	0.0136049	0.0232218	0.0621786	0.000998532	0.00269183	0.00227592	0.00241746	0.00513464	0.0259397	0.00503642	0.00484106	0.00430043	0.00517254	0	0	0.0202039	0.0366987	0.00424764	0	0.0123642	0.00875563	0	0.0145094	0.0857452	0.0167775
Hmcn2	0.00240292	0.000981839	0.00741337	0	0.000571803	0	0.00347521	0.00242046	0	0.0015045	0	0	0.000599717	0	0.0104253	0.00632071	0.00968139	0	0	0.000782306	0	0.00225047	0	0	0	0	0	0
Ass1	0.0178871	0.0247101	0.188723	0.172423	0.292011	0.0416488	0.672088	0.354448	0.165576	0.333913	0.081477	0.0390027	0.017937	0.214971	1.64812	1.45409	3.24649	0.522121	0.0274982	0.376374	0.500133	1.87971	0.227182	0.914005	0.166887	0.548232	2.05993	0.0837847
Fubp3	0.338407	0.396502	0.29038	0.226443	0.2286	0.211968	0.129516	0.149702	0.174937	0.137083	0.237393	0.123802	0.0357142	0.00767874	0.113699	0.100178	0.137292	0.264824	0.276166	0.189957	0.136783	0.170163	0.0705097	0.118848	0.0896531	0.235862	0.114726	0.565831
Exosc2	0.110164	0.11258	0.120871	0.0709263	0.178823	0.0754039	0.0602029	0.0823083	0.104829	0.050941	0.0747157	0.0671583	0.0185069	0.0160051	0.0697918	0.0649847	0.0598743	0.134695	0.166208	0.0977007	0.159505	0.130902	0.163912	0.117049	0.102576	0.200269	0.112546	0.206314
Abl1	0.639419	0.534894	0.334876	0.192509	0.263937	0.509463	0.231003	0.223402	0.417458	0.278103	0.312136	0.235715	0.0658269	0.121774	0.195199	0.157142	0.136956	0.15368	0.173787	0.391128	0.116132	0.0897782	0.105129	0.127357	0.172402	0.144086	0.190498	0.739547
Qrfp	0.00167336	0.0022615	0	0	0.00246405	0.00813334	0.00139534	0	0	0	0.00507813	0.00067653	0	0.00203512	0.00100076	0	0	0	0.362478	0.0169797	0.0829818	0.0586588	0.0921514	0.00887986	0.00901069	0.115836	0.037655	0.0377685
Nup214	0.351783	0.367951	0.325987	0.311698	0.439176	0.260322	0.225688	0.264496	0.324969	0.206934	0.327518	0.283262	0.10542	0.122671	0.296262	0.356994	0.149852	0.335638	0.193923	0.409197	0.253049	0.290262	0.297168	0.275219	0.301463	0.390917	0.289522	0.67466
Fam78a	0.110621	0.138361	0.114684	0.0749603	0.0766896	0.0611919	0.111818	0.132306	0.249304	0.179012	0.102217	0.0321068	0.0153936	0.0048319	0.11117	0.0674473	0.00955853	0.11649	0.374954	0.282029	0.676653	0.525489	0.154556	0.0839496	0.220207	0.228617	0.203777	0.0666625
Plpp7	0.134687	0.10399	0.068694	0.0463792	0.0769747	0.067225	0.0147289	0.00680649	0.0122719	0.00565512	0.0551031	0.0225329	0.00740666	0.00203512	0.00743889	0.00768608	0.00978434	0.0178481	0.0164984	0.0416763	0.0090129	0.0069296	0.0023483	0.00099999	0.0105937	0	0.0112925	0.0130806
Prrc2b	0.29912	0.31019	0.277112	0.120469	0.269912	0.294292	0.201293	0.225897	0.339407	0.209917	0.230418	0.242028	0.212168	0.269929	0.235203	0.341187	0.312714	0.3269	0.533687	0.375946	0.732909	0.693123	0.258348	0.34306	0.323222	0.340733	0.22449	0.459703
Pomt1	0.130861	0.101607	0.127828	0.0749444	0.184699	0.106869	0.0427657	0.0386237	0.0520029	0.0411444	0.0960651	0.0632841	0.024437	0.0926784	0.0346146	0.0137402	0.0616442	0.0119562	0.0364612	0.075492	0.0254361	0.00959173	0.0316627	0.0335035	0.071728	0.0886481	0.0980999	0.242001
Uck1	0.262051	0.197538	0.143328	0.180324	0.201254	0.183263	0.124217	0.150676	0.118064	0.0750443	0.161561	0.120589	0.0474574	0.129313	0.139729	0.173136	0.12085	0.225686	0.489152	0.165553	0.285062	0.240527	0.302514	0.223008	0.287546	0.308789	0.21951	0.111331
Swi5	1.08234	1.19087	1.55969	2.23945	2.33512	1.36511	1.38601	1.4695	1.16581	1.64095	1.50003	1.53472	0.74611	0.790752	1.64165	1.98516	1.98527	2.37139	1.67272	1.71158	1.55893	1.35319	1.42511	1.53817	1.9935	1.79058	2.40853	0.386119
Golga2	0.257523	0.299515	0.211805	0.190722	0.189977	0.265196	0.20077	0.196436	0.211574	0.144516	0.16284	0.270503	0.272283	0.0978842	0.144305	0.174883	0.107398	0.25732	0.252812	0.181512	0.198812	0.248345	0.133601	0.166172	0.178661	0.25322	0.272396	0.447053
Dnm1	0.00109865	0.00288797	0.00197231	0.00214082	0.00316962	0	0.000349616	0	0	0.00191982	0	0.00060593	0	0	0.000738337	0	0	0	0.003564	0	0	0.0052639	0	0	0	0	0	0
Ciz1	0.281471	0.318928	0.265227	0.0932509	0.199069	0.335322	0.192457	0.201277	0.249193	0.318914	0.201106	0.237214	0.140213	0.131824	0.159993	0.176357	0.186112	0.202719	0.396008	0.254107	0.26541	0.287076	0.307849	0.21386	0.247703	0.317085	0.277711	0.769924
1110008P14Rik	0.0788056	0.102422	0.18414	0.399603	0.28718	0.477097	0.377054	0.651628	0.58463	0.28394	0.196787	1.08898	1.08195	1.44988	0.35817	0.447239	0.241061	1.01155	0.903796	0.44249	0.630843	0.728422	0.912896	0.632209	1.39831	0.181434	0.52641	0.100937
Lcn2	0.191732	0.170688	0.110127	0.290448	0.171952	1.2945	0.342293	0.702619	0.315921	1.07539	0.1367	4.37965	101.861	120.518	0.0825578	0.047911	0.0158387	0.037396	0.117007	0.489731	0.146867	0.140077	0.207253	0.133865	0.224852	0.0936032	1.24731	0.857224
Ptges2	0.150478	0.149375	0.106747	0.109963	0.142359	0.0910952	0.0895524	0.104771	0.146436	0.0988838	0.13807	0.077961	0.0709743	0.252126	0.0970696	0.121264	0.0783723	0.0957039	0.118593	0.177851	0.0935331	0.111796	0.116988	0.0959744	0.150062	0.0772029	0.227118	0.188859
Slc25a25	0.136616	0.145427	0.244571	0.0732307	0.131694	0.186509	0.0660021	0.0618045	0.122071	0.0396448	0.0322145	0.0755968	0.0207933	0.0105257	0.0835113	0.161043	0.124028	0.121383	0.101844	0.0906993	0.0537189	0.03257	0.0670537	0.0460868	0.0669724	0.079029	0.122382	0.372655
Naif1	0.118838	0.0748214	0.0473156	0.0236428	0.0314857	0.0920638	0.0434379	0.031096	0.0775106	0.0178367	0.0664176	0.115806	0.0392384	0.173477	0.0402569	0.0570191	0.109254	0.0750275	0.0121144	0.0516866	0.0308904	0.0329812	0.0441555	0.0480173	0.0541293	0.0482383	0.0413143	0.0114402
Fam102a	0.089534	0.0852799	0.0602149	0.0505826	0.0443043	0.17827	0.0844083	0.0379897	0.164072	0.0759846	0.0253451	0.222299	0.114615	0.012839	0.0762744	0.0788798	0.0608394	0.120262	0.620283	0.315132	0.537151	0.858801	0.200613	0.120981	0.105483	1.10648	0.0499844	0.126744
Dpm2	0.548699	0.540207	0.52089	0.518062	0.464566	0.51886	0.506463	0.49533	0.497212	0.435975	0.670227	0.459248	0.254284	0.40107	0.535724	0.503838	0.555215	0.583681	0.511021	0.433655	0.486655	0.450365	0.396413	0.398458	0.725751	0.256849	0.445716	0.269815
St6galnac4	1.24588	1.27291	1.08754	0.80562	0.874398	0.814329	0.647869	0.28447	0.404763	0.725152	0.840021	0.478957	0.215228	0.0207051	0.28899	0.309761	0.293352	0.28767	0.384711	0.708863	0.397796	0.214448	0.272589	0.305737	0.274488	0.269239	0.18058	0.88267
St6galnac6	0.158662	0.162313	0.159819	0.105182	0.140473	0.149293	0.120321	0.191101	0.171673	0.0707435	0.128272	0.0646496	0.016985	0.00397936	0.148171	0.0543097	0.354303	0.00764649	0.027646	0.0889619	0.0260863	0.055381	0.0201019	0.0845261	0.0466777	0.0371228	0.168546	0.18794
Ak1	0.464827	0.44311	0.425743	0.473533	0.403203	0.37244	0.045193	0.0239341	0.0263359	0.118141	0.0517987	0.241795	0.051175	0.0350438	0.0502635	0.0298652	0.075866	0.0331522	0.0861478	0.201044	0.0399087	0.0389163	0.00540572	0.0579322	0.0082001	0.0554417	0.00956343	0.184904
Eng	0.75829	0.661235	0.301885	0.202278	0.223376	0.276183	0.0613242	0.0689116	0.0872762	0.0280267	0.144089	0.102997	0.0394845	0.101902	0.22768	0.0396336	0.245892	0.0498013	0.0963981	0.348	0.0519794	0.0321157	0.00407858	0.0452723	0.0119831	0.0973062	0.197828	0.385274
Fpgs	0.101733	0.0925311	0.0562512	0.0654488	0.0341107	0.0329542	0.0231657	0.0221824	0.0154722	0.0182231	0.0168965	0.04001	0.0102782	0.0020915	0.034222	0.0490438	0.00536337	0.0816729	0.0632565	0.0603426	0.0708409	0.048533	0.0568079	0.0546973	0.016298	0.115893	0.0401306	0.033296
Cdk9	1.25472	0.974406	0.854635	0.655884	0.606543	0.934454	1.01425	1.04703	0.933146	0.98911	0.887473	1.02476	0.733036	0.281425	0.934833	0.995528	0.603175	1.05381	1.07061	0.953392	0.751278	0.822653	1.04251	0.783139	1.54872	0.928473	0.842876	1.17122
Sh2d3c	0.274162	0.258074	0.194863	0.0581933	0.180356	0.343621	0.149539	0.131893	0.703965	0.154128	0.0717622	0.561772	0.923105	0.107653	0.110035	0.170694	0.0360759	0.329985	0.720928	0.362534	0.521159	0.339701	0.351323	0.236946	0.258179	0.270669	0.219524	0.399063
Ttc16	0.00433128	0	0.00244329	0	0	0	0.000798298	0	0	0	0.00334924	0.00121603	0	0	0.000798799	0.00323707	0	0.0119319	0	0.00402968	0.0131693	0	0.0021926	0.00519069	0	0	0	0
Tor2a	0.627924	0.603622	0.600115	0.556602	0.551186	0.505816	0.569928	0.457593	0.244072	0.4951	0.483921	0.490084	0.19699	0.189465	0.657739	0.689462	0.288456	0.776115	0.451073	0.439903	0.513343	0.584552	0.371217	0.361399	0.576401	0.413773	0.403525	0.14877
Ptrh1	0.00806173	0.00517174	0.0272583	0.0398631	0.0154589	0.00312969	0.0269206	0.0129309	0.00549378	0.0726452	0.0117128	0.0111934	0	0	0.0174337	0.0216012	0.00803067	0.0149928	0.0354068	0.052257	0.024794	0.051645	0.00255666	0.00337503	0.0282919	0	0.00951324	0.00983508
Stxbp1	0.108296	0.103186	0.0664929	0.0380492	0.0704125	0.0644411	0.0170205	0.00912386	0.0107189	0.00627961	0.0875646	0.0251751	0.0034655	0.0430161	0.0161876	0.00974181	0.160737	0.013579	0.0233233	0.155336	0.0369499	0.0590789	0.00263536	0.0424103	0.0732745	0.027627	0.0354158	0.145706
Gm13523	0.00478004	0.00178936	0.0141087	0	0.00125366	0.00483847	0.00299078	0.00301632	0	0	0	0.000384001	0	0	0.00188686	0	0	0	0	0.000708733	0.000854521	0	0	0	0	0	0.00129611	0
Fam129b	0.0459013	0.0601698	0.111882	0.0769556	0.161692	0.153929	1.40537	1.26647	0.101126	0.945371	0.0593632	0.241753	0.0266634	0.0052166	0.538212	0.191641	0.0578606	0.0552808	0.0253391	0.0738371	0.0213557	0.0537582	0.00981338	0.0139229	0.009743	0.00342458	0.253124	0.131637
Lrsam1	0.0732648	0.0807968	0.0609744	0.077171	0.0367851	0.065801	0.0201687	0.0213519	0.0376959	0.0717366	0.0623459	0.0487407	0.0522995	0	0.01747	0.00935007	0.0225229	0.0276463	0.00910877	0.0316029	0.0183896	0.0147052	0.0137773	0.0263214	0.0185819	0.0375726	0.00578329	0.127981
Rpl12	5.78939	9.10557	13.0935	19.623	17.5436	12.8992	9.09484	10.051	7.64631	11.655	11.2961	12.0948	2.59624	4.71266	17.9931	18.3869	14.6492	17.0914	16.9736	17.3768	29.1945	26.4392	20.8696	20.546	14.2965	29.0864	16.8488	2.93955
Slc2a8	0.437992	0.397674	0.277422	0.212611	0.19126	0.243944	0.0558288	0.0477387	0.119265	0.0304548	0.291783	0.0930597	0.0389571	0.0365134	0.0566508	0.0629748	0.0772093	0.0216548	0.111693	0.244572	0.0742969	0.087735	0.0466268	0.0957784	0.105185	0.145869	0.0930597	0.247237
Garnl3	0.522735	0.486702	0.25405	0.206129	0.125507	0.232533	0.016019	0.0198957	0.0474768	0.0035253	0.206784	0.0960243	0.0287385	0.0199432	0.0252674	0.0167117	0.0180051	0	0.0989048	0.23696	0.0392017	0.0223326	0.00946309	0.0456947	0.00655737	0.0834979	0.0158034	0.68789
Ralgps1	0.242894	0.208081	0.120581	0.0276471	0.0511969	0.189528	0.097083	0.0731066	0.0863083	0.204971	0.0819571	0.125837	0.147599	0.0157423	0.0927482	0.0170169	0.0884234	0.184548	0.0657218	0.0853004	0.0403382	0.0752838	0.059796	0.0424748	0.183089	0.0691918	0.0388791	0.50308
Angptl2	0	0.00114359	0.00524767	0.00323279	0.0170055	0.00422062	0.0923421	0.0195645	0.00540881	0.0658285	0	0.00267218	0.0033447	0	0.0573459	0.0151595	0	0.0317944	0	0.00235382	0.00276085	0.0636864	0.0027368	0.00147646	0	0	0.0384104	0
Zbtb34	0.125588	0.125179	0.0904175	0.0359111	0.0465148	0.140569	0.0815377	0.106275	0.173913	0.049288	0.0585177	0.073462	0.10472	0.00710445	0.0421099	0.0390745	0.0662723	0.0931579	0.00375934	0.0439572	0.00923894	0.0361267	0.0132141	0.0197881	0.0337728	0.0248064	0.0752204	0.171679
Zbtb43	0.25324	0.23868	0.200709	0.0373237	0.0964112	0.239525	0.129088	0.151224	0.195663	0.0646062	0.202484	0.190401	0.100929	0.00872132	0.103613	0.0865696	0.0384804	0.0538089	0.204363	0.156677	0.177369	0.119694	0.175161	0.127699	0.120678	0.166431	0.108166	0.201722
Mvb12b	0.576557	0.496726	0.385795	0.347118	0.288665	0.697572	0.219426	0.115144	0.0911306	0.407441	0.388885	0.823516	0.44101	0.31845	0.181686	0.121936	0.0969615	0.142354	0.291494	0.424494	0.171548	0.124313	0.0121577	0.058924	0.0184401	0.437657	0.144785	0.742623
Pbx3	0.388796	0.369427	0.288922	0.0427853	0.359905	0.327582	0.110213	0.174646	0.425014	0.162688	0.432385	0.104412	0.0218974	0.00511916	0.0822846	0.0504014	0.0686448	0.0292798	0.380287	0.237431	0.169494	0.156113	0.1453	0.347304	0.0354416	0.0752062	0.208068	0.652391
Mapkap1	0.444791	0.453705	0.43925	0.358047	0.367949	0.405957	0.360443	0.300249	0.836228	0.377039	0.402588	0.411137	0.306484	0.493946	0.364935	0.388632	0.39832	0.466769	0.46016	0.365272	0.406545	0.556114	0.373213	0.465634	0.457284	0.529826	0.436214	0.448865
Gapvd1	0.695739	0.711055	0.66349	0.354992	0.456149	0.719631	0.591027	0.473213	0.699398	0.840574	0.864744	0.487177	0.594842	0.421292	0.388803	0.430687	0.348583	0.460821	0.380256	0.641444	0.406628	0.333602	0.328244	0.333035	0.291874	0.479144	0.361129	1.57099
Hspa5	10.782	9.95109	13.0616	10.1442	8.24936	9.51861	14.2144	7.14516	6.09835	18.5134	8.33336	5.19302	2.35578	2.79294	7.94175	7.37309	4.01246	7.26737	5.29594	7.64778	3.81473	3.34685	3.71836	3.66579	4.86674	4.26016	5.02746	13.7677
Rabepk	0.162276	0.147558	0.182827	0.154137	0.174904	0.17543	0.120288	0.103299	0.0856747	0.091003	0.103105	0.100208	0.0319323	0.0094266	0.166674	0.128938	0.0947117	0.135038	0.19453	0.197405	0.22695	0.200791	0.16736	0.102708	0.177156	0.147924	0.299154	0.0944575
Fbxw2	1.00872	0.863626	0.68463	0.405997	0.627352	0.794188	0.644993	0.727957	1.03214	0.754015	0.772001	0.740472	0.59321	0.700442	0.587204	0.517728	0.466992	0.505526	1.21627	0.78073	0.904058	0.985703	1.14658	0.836863	1.09234	0.813317	0.515131	1.17556
Gm34653	0.0012019	0	0.00454767	0	0	0	0	0.00113429	0	0	0	0	0.00095561	0	0	0	0	0	0	0.00056414	0.00178876	0	0	0	0	0.00665967	0	0
Psmd5	0.242555	0.213282	0.15464	0.174694	0.253932	0.192114	0.164521	0.162194	0.289538	0.216153	0.238236	0.223173	0.135286	0.0107555	0.205144	0.23113	0.152049	0.242898	0.31214	0.235342	0.295302	0.241816	0.212522	0.262615	0.319293	0.297194	0.289077	0.147799
Cutal	0	0	0	0	0	0	0	0	0	0	0	0	0	0	0	0	0	0	0	0	0	0	0	0	0	0	0	0
Phf19	0	0.00071004	0.00306382	0.0159757	0.0521852	0	0.00230005	0.0037645	0.00325526	0.00360174	0	0.00721096	0.0145778	0	0.00636351	0.00521699	0.0107357	0.0043909	0.00445403	0.00344767	0.0200782	0.00995091	0.023057	0.00510693	0.00216797	0.0213342	0.0710653	0.0152046
Traf1	0.0177051	0.011067	0.024924	0.0695674	0.0612934	0.0638422	0.143176	0.277551	1.68864	0.352466	0.0878645	0.0297734	0.0508378	0.0231881	1.27992	0.898763	10.1752	0.296307	1.27746	0.843474	1.17232	1.76914	0.646482	0.75396	0.0667448	1.37775	0.109618	0.247016
AI182371	0.00137497	0.00276406	0.00105283	0	0.00152293	0	0.00162994	0.000446839	0	0	0	0.00795683	0	0	0.00393629	0	0	0	0	0.00153676	0	0.0100297	0	0.00313641	0	0	0.00207547	0
Cntrl	0.509324	0.532661	0.402699	0.267609	0.581155	0.769002	0.30707	0.435668	0.735051	0.500521	0.385169	0.734544	0.5628	0.860289	0.556891	0.678165	0.977796	0.673169	0.755321	0.693782	0.862499	0.830183	0.646687	0.652508	0.878716	0.589546	0.794724	2.86439
Rab14	4.86273	4.67276	3.79058	3.36282	3.53908	4.26963	2.98796	2.83355	2.94551	2.84261	3.48841	3.39449	1.78816	1.70045	2.13468	1.84272	2.14139	2.34343	2.11562	3.56327	1.7911	1.88517	1.71524	1.81626	1.73618	1.64571	2.10441	3.43817
Gsn	0.0553567	0.0767767	0.146918	0.274849	0.225513	1.87788	1.68184	1.18459	0.545288	2.38226	0.568757	3.83758	3.72565	2.42693	1.4679	1.66772	0.170352	2.4292	0.0768606	0.341963	0.101682	0.146977	0.640768	0.105982	0.271486	0.0194574	0.724974	0.0949738
Stom	0.0646364	0.0482879	0.0999831	0.100018	0.178079	0.0645425	0.294119	0.752323	0.371664	0.295029	0.39122	0.0642115	0.0552954	0.208355	0.185874	0.0887182	0.134989	0.0603531	0.00799374	0.101199	0.0111974	0.0136835	0.00889854	0.0459399	0.0459346	0.0277803	0.432987	0.00555245
Ggta1	0.562101	0.402172	0.250561	0.138833	0.228587	0.316563	0.367534	0.344996	0.783674	0.221816	0.397717	0.143677	0.11819	0.104091	0.347981	0.290938	0.523252	0.11785	0.180609	0.292006	0.109356	0.140019	0.254299	0.147249	0.159412	0.113241	0.174033	0.283578
Dab2ip	0.0180039	0.0269232	0.0177649	0.0239056	0.0198294	0.156773	0.00416083	0.00307365	0.00799837	0.00450515	0.0130715	0.256397	0.354525	0.00194424	0.00908334	0	0.00310598	0.197749	0.229275	0.0256431	0.00137557	0.038389	0.0139192	0.00351866	0.0687429	0.187262	0.0648336	0
Ndufa8	0.918468	0.935139	1.1108	1.50935	1.51683	1.20532	1.27134	1.38097	0.945459	1.18845	1.00972	1.4186	0.946703	0.938875	1.27058	1.11787	0.920774	1.18158	1.36663	1.20417	1.00613	0.975819	0.851176	0.865145	1.08668	1.29006	1.77765	0.381077
Morn5	0.00181908	0.000819272	0.00068515	0.00242707	0.00568082	0.00932912	0.000293604	0	0	0	0	0.000490581	0	0	0.00116815	0	0	0	0	0	0.00330327	0	0	0	0	0	0	0
Rbm18	0.426418	0.353379	0.246205	0.144887	0.171705	0.313466	0.167726	0.205919	0.230187	0.14617	0.293958	0.294804	0.18796	0.53776	0.15068	0.128252	0.0740755	0.261849	0.307601	0.304468	0.260718	0.278071	0.270335	0.223039	0.459387	0.331608	0.192929	0.27
Mrrf	0.134289	0.135834	0.104731	0.239224	0.0705685	0.105134	0.0872573	0.105422	0.0884857	0.125507	0.104712	0.0717586	0.0214853	0.0048319	0.0896476	0.109218	0.0903603	0.151053	0.0453316	0.145213	0.0886001	0.0915243	0.106154	0.149662	0.192408	0.156222	0.133459	0.0837497
Gm13431	0.00353224	0.00900332	0.00392	0.00139809	0.00485696	0.0161878	0.00166254	0.0015016	0	0	0	0.0237037	0.0565183	0.0514779	0.000496571	0	0	0	0.00235641	0.000863541	0	0.00279062	0	0.00245375	0	0	0.0201406	0
Ptgs1	5.81012	5.11366	3.27587	2.30138	2.51044	3.94336	0.328279	0.256417	0.510913	0.916042	1.30534	2.67609	0.60528	1.47964	0.240288	0.151823	0.681208	0.0949609	0.612658	2.67568	0.369044	0.294186	0.0632486	0.376953	0.0979834	0.510316	0.199558	4.37224
Pdcl	0.283421	0.226025	0.218445	0.155368	0.184578	0.292198	0.234406	0.208027	0.253341	0.464622	0.238838	0.327398	0.185538	0.0687127	0.185795	0.185116	0.196519	0.46305	0.216953	0.214082	0.18997	0.24764	0.153904	0.195613	0.272258	0.154373	0.180417	0.152083
Rc3h2	0.590418	0.678657	0.55085	0.220937	0.362867	0.926351	0.35179	0.382018	0.586547	0.324883	0.365596	0.746341	0.544264	0.235956	0.286641	0.313673	0.311528	0.669321	0.409662	0.566956	0.450667	0.402863	0.474452	0.31944	0.421112	0.396062	0.295773	1.56967
Zbtb6	0.158803	0.148885	0.0938216	0.0927816	0.107996	0.16823	0.129165	0.106817	0.187742	0.16774	0.176587	0.182859	0.106301	0.0125517	0.101682	0.0694639	0.0848674	0.0925554	0.0872371	0.13367	0.139581	0.115261	0.116953	0.120353	0.148184	0.145975	0.124288	0.15587
Zbtb26	0.174027	0.242779	0.127743	0.0481324	0.062682	0.122775	0.0370238	0.0520438	0.117578	0.0687353	0.0958674	0.0481457	0.051689	0.00194424	0.0556584	0.0548303	0.067913	0.0406386	0.0672413	0.0752654	0.0779332	0.0887149	0.126788	0.0958102	0.0872945	0.118367	0.0524714	0.263003
Rabgap1	0.580539	0.586321	0.455131	0.259419	0.253473	0.549236	0.3096	0.245512	0.420518	0.602688	0.438894	0.476298	0.21458	0.0314102	0.213361	0.211668	0.393733	0.19611	0.289456	0.40655	0.279	0.378054	0.386725	0.283687	0.463988	0.371847	0.29032	1.24592
Strbp	0.147459	0.131513	0.112699	0.105136	0.20982	0.210065	0.0632633	0.0687829	0.175715	0.0168571	0.213643	0.269773	0.077343	0.121046	0.131615	0.31529	0.545991	0.453222	0.567106	0.246573	0.336163	0.322645	1.1264	0.433133	2.27801	0.366932	0.734847	0.34372
Gpr21	0.0198669	0.0135603	0.0197935	0.00034072	0.00459534	0.00976915	0.00584629	0.00412638	0.00694504	0.0175565	0	0.0103559	0.0126044	0.0430161	0.00577469	0.0021057	0.0189042	0.0043909	0.0111228	0.00547229	0.00472102	0	0.00839996	0	0	0	0.00815607	0.100671
Crb2	0	0	0	0	0	0	0	0	0	0	0	0	0	0	0	0	0	0	0	0	0	0	0	0	0	0	0	0
Dennd1a	0.352168	0.282349	0.256327	0.0829586	0.200673	0.208081	0.547614	0.334081	0.297626	0.487072	0.651752	0.0793833	0.0565082	0.116353	0.195667	0.134436	0.116562	0.0639795	0.24594	0.228519	0.242932	0.18395	0.254602	0.164198	0.20233	0.29098	0.31269	0.843958
Lhx2	0	0.00731177	0.00448367	0	0.00270379	0	0.00100334	0	0	0.0298925	0.0514965	0	0.00985828	0	0.000635314	0	0.00774923	0	0	0	0.000892712	0	0	0	0	0	0.00143767	0
Gm13589	0	0	0	0	0	0	0	0	0	0	0	0	0	0	0	0	0	0	0	0	0	0	0	0	0	0	0	0
Nek6	0.740473	0.643726	0.501371	0.51736	0.440144	0.604055	0.553807	0.0962649	0.131577	0.679383	0.485207	0.81049	0.136952	0.075384	0.203896	0.402276	0.409816	1.95879	0.228996	0.465459	0.121462	0.122309	0.0307466	0.0704252	0.00758893	0.0770585	0.0528813	0.416313
Psmb7	0.541086	0.545668	0.793942	1.08404	1.1596	0.777325	1.02768	0.866508	0.71929	1.54187	0.516336	0.889863	0.395518	0.764349	0.858906	1.14699	1.60914	0.825117	0.551078	0.598571	0.489202	0.556059	0.438103	0.419476	0.721621	0.415086	0.980621	0.312134
Nr6a1	0.0340598	0.0438219	0.0493931	0.0235935	0.0146188	0.0442132	0.0101328	0.00362934	0.0113484	0.0237881	0.0122502	0.0360225	0.00497407	0	0.00867061	0.00954139	0.0199483	0	0.0212137	0.0255584	0.00315102	0.00602425	0.0016318	0.00980247	0.00911325	0.00543766	0.00436686	0.011999
Nr6a1os	0.133933	0.0914349	0.0509897	0.00884059	0.0214245	0.0431475	0.000965092	0.000714984	0.0185146	0.000959404	0.00452359	0.0016886	0.000828106	0	0.000795331	0	0	0	0.0153228	0.0418441	0.00354855	0.0093749	0.00182348	0.00513454	0.0391678	0.0122585	0.00105324	0.10658
Wdr38	0.00721277	0.01707	0.0158317	0.00408528	0.00592323	0.00384823	0.00560748	0.00276043	0.0169175	0.000828467	0	0.0160136	0.00091056	0	0.00248641	0.00747085	0	0	0	0.0237341	0.0129723	0.00895063	0.016273	0.00645752	0.0351886	0	0.00312232	0
Rpl35	4.56153	6.56737	9.58265	14.2173	12.143	8.88982	10.4373	13.318	10.1311	6.30577	10.0998	9.14679	2.37505	3.05727	14.0661	14.7133	12.0093	11.3129	11.564	8.07689	14.49	13.2827	16.9412	18.3055	12.4368	18.2651	16.1249	1.17647
Arpc5l	1.2068	1.05571	0.987949	0.910569	1.07923	0.965985	0.587365	0.673813	1.23074	0.556498	0.800242	0.88951	0.350346	0.391766	0.995964	1.82423	0.899344	2.32574	1.67512	1.14249	1.13019	1.24768	3.44564	2.63884	6.37456	0.940943	1.43824	0.783087
Golga1	0.255603	0.262668	0.202657	0.18963	0.13704	0.186861	0.117275	0.140667	0.178911	0.158636	0.17114	0.104564	0.0818025	0.158019	0.128644	0.120551	0.146258	0.136883	0.133702	0.180191	0.174197	0.181678	0.165543	0.143608	0.110266	0.132407	0.101712	0.877961
Scai	0.170828	0.18584	0.097876	0.0379328	0.0666952	0.125867	0.0296131	0.039314	0.0901006	0.00513513	0.0900331	0.151815	0.0957116	0.0229063	0.0480191	0.0674187	0.069371	0.0751079	0.0850655	0.163516	0.104672	0.125582	0.178331	0.222834	0.225026	0.130763	0.0598665	0.311354
Ppp6c	0.524169	0.510527	0.447888	0.470091	0.475267	0.390444	0.56648	0.596189	0.680004	0.663215	0.41179	0.484479	0.373016	0.460156	0.483748	0.413067	0.35811	0.478707	0.824823	0.415043	0.533572	0.614278	0.606868	0.598518	0.717785	0.648436	0.605845	0.103248
Kynu	0.010466	0.0163881	0.0172347	0.00281124	0.0225918	0.00764784	0.0767137	0.0629713	0.0284246	0.0453668	0.0564727	0.00225819	0.00550312	0	0.238942	0.130487	0.389872	0.733408	0.00991913	0.0177603	0.00874158	0.0118982	0.389705	0.379125	0.13389	0.0249038	0.0449947	0.0138703
Arhgap15	0.249396	0.244787	0.266518	0.093482	0.357181	0.389712	0.498975	1.26354	1.68952	0.269989	1.14083	0.634561	1.62589	0.865664	1.00736	1.30126	0.140252	0.750082	1.46204	0.81474	1.29573	1.93886	2.38636	1.65873	1.84246	1.21362	0.994972	1.63568
Gtdc1	0.192374	0.187281	0.146817	0.0618537	0.0743527	0.197649	0.0572372	0.0660483	0.0814876	0.057777	0.159611	0.200767	0.129208	0.0102794	0.0321314	0.0394828	0.102277	0.023765	0.091774	0.120138	0.0581179	0.0967305	0.147284	0.102924	0.110248	0.0234669	0.0486975	0.668488
Zeb2	6.75336	6.30092	6.47217	1.56921	3.31435	6.30994	8.48392	6.31344	7.68179	6.70429	5.76378	1.87345	0.927128	1.52394	3.04535	0.435484	1.31392	3.137	1.82147	3.75175	0.83942	0.647461	0.620745	2.31253	4.10554	1.00167	3.07011	17.285
Zeb2os	1.53553	1.33578	1.28093	1.24701	1.09668	1.02668	0.917852	0.651028	0.723904	0.792542	1.3118	0.637239	0.225745	0.678626	0.451827	0.125746	0.48015	0.468681	0.203973	0.771706	0.158646	0.189984	0.0697789	0.289984	0.399847	0.337591	0.457335	0.862191
Gm13479	0.203647	0.208351	0.0722739	0	0.0132754	0.0699454	0.00949818	0.0107059	0.0437693	0.00438215	0.062892	0.0112518	0.00937792	0.0395716	0.00312229	0	0	0	0.0172984	0.0866492	0.00692925	0.00167239	0	0.0153479	0.00307226	0.00968796	0.00267371	0.499067
Acvr2a	0.12806	0.113972	0.0814743	0.0296904	0.0706532	0.0898381	0.0525149	0.0750802	0.0543581	0.018293	0.0750549	0.0377848	0.0168965	0.00255958	0.0980239	0.0456992	0.200955	0.0730764	0.0842076	0.0767698	0.0436452	0.115756	0.0179914	0.0427706	0.0214674	0.103575	0.0460509	0.163109
Orc4	0.457481	0.428052	0.348777	0.216806	0.275961	0.297761	0.214233	0.223154	0.251877	0.342432	0.299351	0.25422	0.15593	0.408422	0.268039	0.237714	0.286221	0.331118	0.271542	0.309331	0.319308	0.342166	0.280708	0.262774	0.434763	0.684662	0.188074	0.697539
Mbd5	0.204681	0.201181	0.22197	0.0311782	0.0917147	0.235187	0.0964365	0.0827152	0.188215	0.0697428	0.101047	0.220474	0.162635	0.074102	0.0943415	0.102781	0.0705023	0.132288	0.162142	0.114779	0.0918988	0.115294	0.091449	0.115765	0.140601	0.23522	0.065322	0.521311
Epc2	0.687714	0.639109	0.446515	0.187718	0.304219	0.511357	0.373662	0.400629	0.44017	0.353902	0.351921	0.723898	0.368166	0.180002	0.318385	0.35222	0.217728	0.538273	0.574235	0.49808	0.337271	0.378786	0.479999	0.28681	0.71772	0.599825	0.396687	0.715841
Kif5c	0.000954403	0.0130094	0.0194502	0.00478456	0.00395985	0.00502435	0.0144423	0.00419851	0.0157875	0.000898582	0.0117355	0.00462786	0.00049137	0.0020915	0.0327236	0.00181522	0.0332753	0	0.00294632	0.0217982	0.089552	0.0846082	0.00149885	0.00382944	0.00174255	0.0303378	0	0.00687556
Lypd6b	0.000584569	0.0013898	0	0	0	0.00558236	0.00318115	0.00137347	0.00574486	0	0	0.00256499	0.00789295	0	0.000493389	0	0	0	0.0133785	0.00772645	0.030816	0.0317198	0	0.000715794	0	0.015766	0.00489612	0
Lypd6	0.0299651	0.0270893	0.00614303	0.00325563	0.00446134	0.0109618	0.000641605	0.00146058	0.00227592	0	0	0.0043156	0	0	0.00338024	0	0	0.0154555	0.00630189	0.0237997	0.00117445	0	0.0010537	0.0047232	0	0	0	0.0420575
Mmadhc	0.278114	0.272205	0.22451	0.360895	0.300657	0.214983	0.376908	0.355828	0.257324	0.565126	0.238681	0.201034	0.205175	0.31874	0.280282	0.265391	0.245363	0.333165	0.209482	0.273914	0.155185	0.219821	0.147183	0.190075	0.247448	0.253881	0.377691	0.104878
Rnd3	0.00456132	0.00236897	0.00295572	0.00985436	0.0839685	0.010103	0.166742	0.849832	0.301382	0.0482226	0.0333744	0.00260712	0.00430984	0.0109464	0.946846	0.926392	0.0828799	2.73352	0.00631377	0.108831	0.00648652	0.0122516	0.000795555	0.0174056	0.0114999	0	0.610944	0.077141
Rbm43	0.273355	0.293902	0.293339	0.244564	0.27727	0.361178	0.305513	0.239863	0.224096	0.10252	0.25927	0.415423	0.289362	0.299717	0.346098	0.235898	0.0849188	0.285003	0.396516	0.287378	0.294494	0.286156	0.453293	0.446966	0.415582	0.248695	0.414987	0.161282
Nmi	0.400278	0.378036	0.567632	0.585978	0.540793	0.474795	1.3077	0.66749	0.530658	0.703658	0.420168	0.674071	0.302219	0.35438	0.901309	0.903404	1.02391	0.721429	0.895334	0.707241	1.04162	0.981801	0.622722	0.663356	0.762599	0.7702	0.380607	0.371189
Tnfaip6	0	0	0	0	0.000282299	0	0.0121024	0.0454392	0	0.00349981	0	0.0154399	0.0392591	0	0.0010755	0	0	0	0	0.000189407	0	0	0	0	0	0	0.010946	0
Rif1	0.401784	0.364347	0.331688	0.203254	0.441518	0.420794	0.130514	0.152171	0.263448	0.24734	0.29696	0.247765	0.0615172	0.15524	0.164684	0.239468	0.196153	0.346254	0.416255	0.561822	0.516476	0.513928	0.375943	0.266894	0.354496	0.563078	0.615913	1.47985
Neb	0.0054615	0.00808081	0.0108566	0.00911529	0.00238895	0.00820683	0.00055196	0.000841941	0.0014295	0	0.00528782	0.00139498	0	0	0.00050325	0.00166907	0.00974089	0.0229351	0	0.00382697	0.000932334	0.0748267	0.00171099	0	0	0.144206	0	0.0151582
Gm13522	0.000593404	0.00221671	0.00284646	0.000563583	0.000789724	0.00466508	0.000677679	0	0	0	0	0.00126292	0	0	0	0	0	0	0	0.000482914	0	0.00701201	0.000574004	0	0.0125502	0.0325241	0	0
Arl5a	0.311608	0.330481	0.289498	0.389496	0.255318	0.287862	0.297092	0.286682	0.444461	0.243064	0.23459	0.314735	0.127982	0.152993	0.268795	0.334804	1.99683	0.31031	0.238415	0.274341	0.325489	0.405558	0.222037	0.209937	0.588172	0.555283	0.283901	0.307723
Cacnb4	0.00991805	0.0189818	0.00410005	0.00395617	0.00311903	0	0.00144838	0	0	0	0.0127755	0	0.00265308	0	0.00529422	0.00257648	0.060752	0	0.00995454	0.00146171	0.0108276	0	0.00263447	0.00429987	0.013725	0	0	0
Stam2	0.357339	0.32079	0.273329	0.176219	0.208254	0.343671	0.396567	0.344841	0.289877	0.432188	0.307893	0.331694	0.211033	0.244267	0.227446	0.197851	0.291501	0.22093	0.286455	0.284439	0.177827	0.29314	0.173249	0.208351	0.271782	0.307862	0.229149	0.317289
Fmnl2	0.148558	0.187998	0.221656	0.127391	0.118938	0.2343	0.261517	0.032314	0.0212302	0.266457	0.210491	0.161152	0.295294	0.259334	0.190484	0.476526	0.480708	0.717872	0.0141331	0.086047	0.0163619	0.0263921	0.0109083	0.0251026	0.0276485	0.0372822	0.0372918	0.164359
Prpf40a	1.24557	1.24182	1.31528	0.902105	1.51967	1.50556	1.58651	1.7162	1.86553	1.77119	1.18005	1.45269	0.820951	1.25234	1.35355	1.52493	1.21226	1.59906	1.35777	1.24481	1.21934	1.23728	0.912672	1.11536	1.66626	1.03874	1.90341	1.15842
Arl6ip6	0.292136	0.250751	0.230975	0.218745	0.350245	0.193147	0.236984	0.31534	0.507226	0.179568	0.261331	0.246184	0.327876	0.293347	0.225061	0.239999	0.252269	0.234096	0.352337	0.259967	0.245735	0.274708	0.292849	0.271966	0.237813	0.241592	0.560563	0.103253
Rprm	0.000477137	0	0	0	0	0	0	0	0	0	0	0	0	0	0	0	0	0	0	0	0	0	0	0.00321264	0	0.0201292	0	0
Nr4a2	0.0101982	0.00933556	0.00873729	0.000920056	0.00376229	0.0032704	0.0575161	0.118916	0.0701697	0.00380905	0	0.00194803	0.00137028	0.00583271	0.0547737	0.100439	0.242642	0	0.195986	0.0831436	0.213198	0.0222489	0.00864456	0	0.00653319	0.0529306	0.0382149	0.0695343
Gpd2	0.0389155	0.0449442	0.0587157	0.0544806	0.0575441	0.205299	0.224963	0.307776	0.369968	0.134251	0.0593178	0.42259	0.394275	0.0606783	0.274219	0.437994	0.369771	0.149481	0.21766	0.129998	0.124868	0.091063	0.270927	0.119111	0.138949	0.176823	0.156116	0.0733192
Ermn	0.000659745	0.00124558	0	0.00361206	0	0	0.000917484	0.000940003	0	0	0.00753689	0	0	0	0	0	0	0	0	0	0.00171231	0	0.00209123	0	0	0	0	0.0196312
Cytip	0.0589426	0.0544781	0.0716065	0.109054	0.198136	0.614651	0.802511	3.55595	5.04652	0.547408	0.151763	1.76922	1.29643	0.382783	2.92713	3.79316	6.5413	2.90155	1.28813	1.05158	1.39246	2.49284	2.85756	2.09399	3.37836	1.14959	1.7574	0.103262
Gm13546	0.000671841	0.00252166	0.000988388	0.0040016	0	0	0.00216914	0.00247218	0	0	0	0.00513153	0.0113358	0	0.00453123	0.00249886	1.62835	0.0122975	0	0.000659645	0.000963038	0.0324282	0.0125211	0.012682	0	0	0.00653124	0
Acvr1	0.375673	0.353016	0.271804	0.119324	0.169201	0.264974	0.103882	0.0896902	0.06911	0.0611109	0.102993	0.0563891	0.0264012	0.0144944	0.0547319	0.0646653	0.0563449	0.0912606	0.0341589	0.192439	0.0159168	0.0189852	0.0024131	0.0307192	0.00513777	0.0542227	0.0619371	0.130031
Upp2	0.108189	0.106842	0.0940512	0.136803	0.0858701	0.125158	0.0428818	0.0444973	0.0299046	0.0198718	0.180412	0.0621039	0.00538332	0.00388847	0.0341438	0.00845406	0.0376974	0	0.0138307	0.0441124	0.0165113	0.0120436	0	0.00454607	0.00364762	0.0171995	0.00889251	0.0714745
Ccdc148	0.00327424	0.00293943	0	0	0.00298137	0	0.000940248	0	0	0	0	0	0	0	0	0	0	0	0.00797731	0.01126	0.0096655	0	0	0	0	0	0	0
Pkp4	0.260848	0.171816	0.189983	0.135534	0.161601	0.188966	0.0227909	0.0475707	0.141038	0.0853309	0.0705775	0.0759499	0.0178112	0.00644805	0.0393115	0.0291208	0.0229277	0.0388859	0.152579	0.146623	0.0545411	0.0564238	0	0.0148734	0.00943402	0.0606528	0.075489	0.269776
Dapl1	0.000684998	0	0.00225903	0	0.0032209	0	0.00132095	0	0	0	0	0	0	0	0	0	0	0	0	0.087822	0.229996	0.612511	0.00707285	0	0	0.0295377	0	0
Tanc1	0.026843	0.0312306	0.0255207	0.0113398	0.0104649	0.0343146	0.00469257	0.00256221	0.00531071	0.00436311	0.0179592	0.00732399	0.00878508	0.099284	0.00792076	0.0149715	0.0100273	0.0282502	0.0723647	0.0296406	0.0636688	0.0622295	0	0.00676216	0.0654878	0.0516433	0.0350325	0
Wdsub1	0.164508	0.12994	0.123439	0.0777281	0.0944374	0.136207	0.111818	0.0857489	0.0427284	0.0656908	0.127838	0.0967015	0.0517033	0.00739148	0.0655239	0.1026	0.0882856	0.0161431	0.030027	0.160937	0.0632547	0.0815407	0.0376531	0.0405115	0.0460751	0.112032	0.0860612	0.313493
Baz2b	0.596612	0.642722	0.512442	0.285417	0.380474	0.960996	0.680268	0.784289	0.983284	0.603611	0.420425	1.07922	1.54997	0.600192	0.948112	0.895128	0.877384	0.870029	0.428339	0.542972	0.26279	0.330165	1.17286	0.946812	1.05213	0.291658	0.612998	2.11229
Gm13572	0.00108552	0	0	0	0	0	0	0	0	0	0	0	0	0	0	0	0	0	0	0	0.00128129	0	0.00519703	0	0.0406577	0	0.00126342	0
Gm13620	0.0330858	0.0174079	0.00924082	0.00249184	0.0138895	0.0103361	0.00795115	0.00548298	0.0176888	0.00122344	0.0264055	0.00899125	0.0115734	0	0.0109538	0.00753761	0.0129885	0.0194687	0	0.0112432	0.00470465	0	0.0142094	0.00474401	0.0365302	0.0164738	0.0120008	0
2021-03-07	0.841976	0.879463	0.718231	0.33359	0.44809	1.51425	0.555878	0.679421	0.786588	0.660962	0.676858	2.33547	1.02273	0.478684	0.602679	0.560709	0.563282	0.784395	0.666191	0.68541	0.459405	0.600413	0.55492	0.571354	0.680639	0.54838	0.576831	1.7726
Cd302	1.7506	1.66322	1.42755	1.68529	1.07685	1.20112	1.04938	1.84919	1.46283	0.788058	1.79625	0.823512	0.149803	0.388539	0.44613	0.154045	0.540984	0.126487	0.210648	1.02629	0.179602	0.246554	0.0337688	0.169603	0.0784822	0.228659	0.585829	0.409609
Ly75	0.000724455	0	0.00357671	0	0.0054108	0.00962549	0.00816405	0.0114768	0.0171087	0.00223754	0.019123	0.0624978	0.560528	0.438483	0.00788964	0.0818002	1.00751	0.0334383	0.19121	0.148411	0.189095	0.208156	0.101239	0.0810481	0.0588929	0.218607	0.0279278	0.0448785
Itgb6	0	0	0	0	0	0	0	0	0	0	0	0	0	0	0	0	0	0	0	0	0	0	0	0	0	0	0.00625405	0
Rbms1	0.359358	0.358645	0.494703	0.363713	0.733411	1.64707	2.95778	3.08616	2.33099	2.16958	0.999627	3.05465	2.05955	0.280047	1.1746	0.987043	0.830218	0.895679	1.29635	0.753516	1.00821	0.976633	0.740991	0.539618	0.726334	1.27358	1.22456	0.274511
Tank	0.346427	0.342077	0.59304	0.31876	0.258851	0.442869	0.516952	0.592406	0.89632	0.521041	0.334253	0.369566	0.447817	0.256604	0.528008	0.240599	1.88207	0.285744	0.274522	0.427465	0.368843	0.677487	0.878868	0.692998	0.480876	0.277267	0.424462	0.502582
Psmd14	0.437375	0.415408	0.527024	0.69838	0.861969	0.413423	0.751081	0.689138	0.639626	0.903071	0.497993	0.400245	0.342461	0.692087	0.765515	0.818827	0.85524	0.795083	0.781305	0.68169	0.742929	0.773985	0.591646	1.47699	0.844055	0.702107	1.30666	0.288545
Slc4a10	0.0021323	0	0.00352868	0.00164185	0.00209857	0	0.00044542	0.00053817	0.0044331	0.00062619	0	0.000872096	0	0	0.00115738	0	0	0	0	0.00293188	0	0	0.00388805	0.00441552	0	0	0	0
Dpp4	0.00573073	0.00561242	0.00417194	0.0451139	0.0225421	0.00514172	0.0536173	0.0941518	0.0743365	0.0128594	0.0327841	0.00268945	0.00979478	0.00407024	1.07181	2.02304	1.16356	0.464247	0.00443187	0.110348	0.259604	0.218533	0.330576	0.171463	0.977311	0.0529902	0.24492	0.0630245
Gm13561	0	0	0.0016735	0	0.00179665	0	0.000376854	0	0.002432	0	0	0.00228784	0	0	0.00669527	0.0106423	0.00499563	0	0	0	0.00316841	0.0175222	0.013457	0.00418676	0	0	0	0
Fap	0.00133008	0.00564219	0.00576048	0	0.00086251	0.00433748	0.00610476	0.0054214	0	0.00141176	0.020765	0.021173	0.00342381	0.00194424	0.0100653	0.00499704	0.0237112	0.0172303	0	0.00243036	0.005049	0	0	0	0	0	0	0.0553592
Ifih1	0.228265	0.336492	0.870953	0.452305	0.383648	0.526061	1.15794	0.53103	0.376834	0.532856	0.452971	0.483519	0.163969	0.135201	0.73174	0.617691	0.670443	0.185393	0.142246	0.282743	0.283362	0.231971	0.0200727	0.0449934	0.0208313	0.114251	0.102428	0.447148
Gca	0.0476108	0.0531393	0.0723143	0.0282685	0.0557487	0.164916	0.0402521	0.0256995	0.0428249	0.00902423	0.0108858	0.235732	0.634565	0.783763	0.0447069	0.0628239	0.272273	0.0402757	0.0380708	0.03014	0.0356959	0.0357652	0.0249985	0.0325789	0.00297244	0.00523652	0.212038	0.0657766
Kcnh7	0.00317294	0	0	0	0.0003737	0	0.000470655	0.00176175	0	0	0	0.00292328	0.0089905	0	0.000995623	0	0.00258689	0	0	0.000915324	0	0	0	0.00338429	0	0	0.00188016	0
Grb14	0.0011987	0.0057595	0	0	0.0198408	0	0.000761762	0.0203105	0	0	0	0	0.000922122	0	0.000789617	0	0	0	0	0.00182501	0.00393285	0	0.00182017	0.000715794	0	0.00559885	0.0618488	0
Cobll1	0.00190628	0	0	0	0.00245954	0	0.000495036	0.000914227	0.00410714	0	0.00189361	0.00067653	0.00049137	0	0.00314238	0	0.00599844	0.214736	0.139971	0.0361731	0.0831244	0.0978004	0.217825	0.183962	0.276259	0.0643397	0.0276485	0.0140668
Gm13594	0	0	0	0	0.000303338	0	0.000353338	0	0	0	0	0	0.00196457	0	0.00164	0	0	0.0813805	0.0446819	0.0037955	0.0132005	0.00799139	0.0166039	0.0458065	0.0262691	0.0374867	0.00551836	0
Scn3a	0	0	0	0	0	0	0	0	0	0	0	0	0	0	0	0	0	0.11223	0.00218276	0	0	0	0	0	0	0	0	0
Galnt3	0.0896937	0.11268	0.0641421	0.0738389	0.0531008	0.103497	0.0250053	0.0172152	0.00627121	0.0073029	0.0787438	0.045571	0.0846977	0	0.0399033	0.00933087	0.0577399	0	0.00832256	0.0560582	0.0474567	0.0165747	0.00432829	0.00956217	0	0.0787308	0.0221673	0.0902802
Ttc21b	0.0766313	0.0986767	0.0898195	0.0711512	0.0512674	0.081655	0.018338	0.00718574	0.0107128	0.00816425	0.0912414	0.0247864	0.00332957	0.120067	0.026544	0.0334098	0.0142901	0.0459077	0.178201	0.119237	0.0797415	0.0814083	0.0307725	0.0535688	0.0290777	0.127936	0.045652	0.152888
Stk39	0.00964347	0.0137694	0.0123808	0.0149938	0.0219213	0	0.00515221	0.00435565	0.018589	0	0.0882152	0.00867974	0.619987	0.500126	0.0498675	0.0619072	0.106814	0	0.319044	0.106081	0.451113	0.453829	0.00566729	0.0427596	0.0378916	0.597789	0.106987	0
Gm13596	0	0	0	0	0	0	0	0	0	0	0	0	0	0	0	0	0	0	0.00797731	0	0	0	0	0	0	0	0	0
Cers6	0.101998	0.149918	0.184208	0.103965	0.125334	0.41579	0.545076	0.94856	0.809993	0.539402	0.120924	0.735666	0.798552	0.339572	0.454199	0.275452	0.678293	0.641756	0.314802	0.154324	0.0345965	0.0635539	0.0268804	0.0693147	0.106347	0.0231022	0.259035	0.13065
Nostrin	0.00671448	0.00375968	0.0116548	0.0348183	0.0277231	0.00539644	0.0688749	0.184742	0.220978	0.0436226	0.114354	0.0106102	0.00184035	0.0826687	0.137825	0.169047	1.22746	0.0332038	0.00641765	0.070452	0.00496082	0	0.00464067	0.0405706	0.0251169	0	0.131462	0.0369582
Spc25	0.0152339	0.0233827	0.0259904	0.0707499	0.896368	0.0624178	0.0301904	0.0193408	0.0206931	0.0131648	0.0161069	0.167511	0.0250852	0.892101	0.0407078	0.0274645	0.0991076	0.0204993	0.134201	0.0768416	0.0291762	0.0485506	0.0337174	0.0194375	0.0215374	0.0280761	0.948213	0.055373
Dhrs9	0.000705082	0	0.00567417	0.0061024	0.00200261	0.179008	0.0258736	0.00651071	0.00897041	0.0467955	0.0368478	0.416938	1.07713	0.491597	0.0144374	0.0697733	0	0	0	0.0499811	0.00193608	0.00459163	0	0	0.00382046	0.00719011	0.00208631	0
Bbs5	0.0355808	0.0630993	0.0461526	0.0472299	0.0307303	0.0330346	0.0140707	0.00958035	0.00171889	0.070481	0.0733547	0.0127542	0.00139748	0.1282	0.0163825	0.0266601	0.0104749	0	0.0112089	0.0125236	0.00350015	0.00903809	0.0054201	0.00433006	0	0	0.00729244	0.0199148
Klhl41	0.00320244	0.00161205	0.00134735	0.00192426	0.000783009	0	0	0.000653082	0	0.00104186	0	0	0	0	0	0	0	0	0	0.00123727	0	0	0	0.0268016	0	0	0.00161912	0
Fastkd1	0.135413	0.142278	0.106153	0.0750566	0.0500446	0.0818598	0.0383506	0.0578228	0.0494608	0.044843	0.0339992	0.0349936	0.00566006	0.00678529	0.0386689	0.0589743	0.0169027	0.072207	0.0621898	0.121957	0.103171	0.0888091	0.118347	0.0890805	0.0483234	0.0871157	0.0491159	0.308032
Ppig	1.0413	1.05741	1.22262	0.732974	1.27653	1.42393	1.54241	1.51281	1.31299	1.56676	0.896497	1.26475	0.595974	0.918953	1.25102	1.16784	1.08069	1.34328	1.52023	1.13713	1.15906	1.24114	0.956144	1.02033	0.975115	1.28994	1.65137	1.86125
Ccdc173	0.0711909	0.0655751	0.080513	0.0236622	0.0354144	0.0681817	0.0186665	0.00935657	0.00859115	0.00460908	0.0136306	0.0350003	0.0260559	0	0.0108464	0.0118418	0.0159182	0.0864917	0.0468291	0.0230874	0.0180743	0.0536554	0.0103056	0.0475869	0.0172485	0.0169096	0.0498734	0.0879734
Phospho2	0.430873	0.349006	0.25194	0.0698445	0.189229	0.280112	0.209056	0.239434	0.32252	0.189581	0.237809	0.299562	0.13687	0.015004	0.201519	0.225135	0.144343	0.234471	0.282883	0.377795	0.240966	0.265661	0.38258	0.281315	0.418197	0.280445	0.216616	0.572004
Klhl23	0.180722	0.225982	0.147617	0.076197	0.144847	0.124807	0.0139123	0.0122857	0.0159601	0.108754	0.0340237	0.0652084	0.030082	0.00568468	0.0198947	0.00482643	0.0340218	0.02195	0.0293467	0.0790488	0.0151974	0.0178271	0.00159295	0.0140461	0.00376848	0.0214285	0.128599	0.263673
Ssb	1.55731	1.54806	1.59691	1.76052	2.40811	1.32065	1.56271	1.45138	1.65909	1.80687	1.30817	1.37996	0.615113	1.46949	1.45301	1.54222	1.87258	1.69729	2.20858	1.81462	2.07317	2.24828	1.804	1.60392	2.06478	2.0434	2.34704	0.958786
Mettl5	0.415647	0.350395	0.308657	0.152859	0.258927	0.35302	0.138364	0.161459	0.228594	0.292101	0.227333	0.176124	0.103745	0.105316	0.171407	0.227663	0.184291	0.305706	0.314595	0.259772	0.27039	0.348293	0.228211	0.249364	0.272728	0.291361	0.304045	0.320044
Mettl5os	0.0267083	0.0373326	0.0115341	0.00408033	0.013699	0.0316481	0.00821829	0.0075095	0.0207507	0.00159016	0.0104472	0.0164275	0.00293763	0	0.0124317	0	0	0	0.0137353	0.00524752	0.0133425	0.0141127	0.014992	0.0314181	0.00174255	0	0.0135289	0.0188269
Ubr3	0.325629	0.341033	0.227835	0.224869	0.207239	0.328272	0.199127	0.231732	0.375785	0.205035	0.15039	0.291483	0.220562	0.191729	0.171496	0.146951	0.185927	0.29792	0.217649	0.240846	0.152774	0.105431	0.139962	0.222903	0.274728	0.182003	0.168926	0.918892
Myo3b	0.000157839	0	0.000697757	0	0	0	0.000905513	0.00096987	0.000983794	0	0.00545246	0.000334574	0	0.108578	0.0013152	0	0	0	0.00528768	0.0132178	0.04624	0.0436193	0.000825359	0.00606417	0.00347741	0.00749654	0	0
Erich2	0	0	0	0	0	0	0	0	0	0	0	0	0	0	0	0	0	0	0	0	0	0	0.00134538	0.00686282	0	0.0319436	0	0
Gad1	0.000858847	0.000916166	0	0	0	0	0.00143695	0	0	0	0	0.000832818	0	0	0.000704717	0	0	0	0	0	0	0	0.0178986	0.00201046	0.0136457	0	0	0
Gorasp2	0.450767	0.507157	0.448042	0.431704	0.338596	0.465345	0.70372	0.6505	0.429187	0.712406	0.336355	0.321027	0.142495	0.240416	0.442081	0.427944	0.520598	0.488986	0.323446	0.433787	0.316624	0.412443	0.556604	0.387458	0.64872	0.325101	0.414025	0.177129
Tlk1	0.545943	0.497365	0.546405	0.3518	0.46222	0.484783	0.466312	0.439553	0.576796	0.39132	0.505535	0.438768	0.320291	0.351114	0.303108	0.314364	0.295102	0.526434	0.487165	0.512023	0.622655	0.830621	0.67436	0.566665	0.749801	0.53564	0.481351	0.565869
Mettl8	0.123082	0.11205	0.125943	0.102206	0.0780202	0.107971	0.0516297	0.0555687	0.12918	0.0615328	0.130221	0.0517147	0.0104166	0.0449604	0.0335988	0.0465084	0.0528193	0.0693736	0.0604247	0.071987	0.0724508	0.081587	0.0740151	0.0758306	0.13609	0.124733	0.0816613	0.178788
Dcaf17	0.489175	0.416268	0.345676	0.0886556	0.210131	0.402661	0.142293	0.170356	0.237668	0.0805742	0.207083	0.197957	0.0847167	0.161156	0.146818	0.179146	0.154214	0.316588	0.332186	0.316099	0.241198	0.32392	0.328044	0.266956	0.181325	0.321639	0.217586	0.788557
Cybrd1	0	0	0.00184283	0	0	0	0	0	0	0	0	0	0.000743454	0	0.000426242	0	0	0	0	0.000941301	0.00446089	0	0	0.00138694	0	0.0685184	0	0
Dync1i2	2.2221	2.19721	2.14384	2.22849	2.10868	1.88829	2.57428	1.69242	2.04968	2.29785	2.02265	1.90246	1.54829	1.64562	1.56082	1.28126	1.87902	1.29588	2.1822	1.79276	1.54986	1.74951	1.1542	1.43487	1.72227	1.64122	1.4867	1.62213
Slc25a12	0.104063	0.113976	0.104521	0.129612	0.133689	0.170205	0.262389	0.263976	0.190333	0.126175	0.152129	0.185456	0.209163	0.260458	0.201958	0.224457	0.121716	1.06186	0.183231	0.0963628	0.185671	0.193302	0.0945804	0.141026	0.113539	0.146801	0.2915	0.160425
Hat1	0.267274	0.206739	0.280937	0.430246	0.886201	0.256395	0.329615	0.244194	0.398166	0.344083	0.288994	0.275308	0.0822072	0.331849	0.629269	0.450897	0.947198	0.758359	0.362233	0.314692	0.324974	0.333311	0.370583	0.267828	0.360177	0.338391	0.875267	0.103047
Metap1d	0.385509	0.335414	0.292247	0.0853928	0.203724	0.250632	0.0941429	0.129973	0.0942304	0.125508	0.284228	0.0600789	0.0221773	0.180086	0.100355	0.0693364	0.0278424	0.115829	0.126645	0.255282	0.11085	0.183065	0.200502	0.200417	0.155319	0.276016	0.111952	0.965463
Itga6	2.09337	2.47773	2.31324	1.61284	1.47007	2.80608	0.851785	0.137518	0.355701	1.69756	1.09932	0.775974	0.259369	0.42653	0.300717	0.299249	0.569808	0.0604289	0.241485	0.926552	0.256523	0.37585	0.0913513	0.194973	0.0881681	0.276275	0.277039	2.05481
Pdk1	0.784423	0.937621	0.654781	0.296498	0.431293	0.778606	0.137786	0.0940387	0.196933	0.153512	0.218627	0.354972	0.065407	0.052101	0.116213	0.103239	0.129015	0.0944937	0.261496	0.444059	0.240679	0.348835	0.246492	0.0993661	0.121326	0.415172	0.118554	1.31094
Rapgef4	0.00185039	0.00809918	0	0.0204222	0.000709264	0	0.00180315	0.00166533	0.0128849	0.00100093	0	0.00373961	0.0067284	0	0.00500989	0	0.0144949	0.0154555	0.00218276	0.0105241	0.0255751	0.0465708	0.16672	0.0340444	0.023987	0	0.0132185	0.0795438
Map3k20	0.0621943	0.0744347	0.0751392	0.0206085	0.12957	0.0506155	0.182142	0.332016	0.18859	0.118222	0.028308	0.0629041	0.0256709	0.00255958	0.0373296	0.0345068	0.0402452	0.00596321	0.006508	0.0657529	0.0097499	0.0255414	0.0124445	0.0188355	0.0730463	0	0.237434	0.162402
Cdca7	0.201623	0.16566	0.156785	0.216116	0.259289	0.211328	0.0254572	0.0359956	0.0415507	0.00954417	0.0416014	0.263643	0.18499	0	0.0437788	0.0439333	0.0349573	0.0175636	0.0580741	0.169487	0.0754807	0.0763683	0.110944	0.0517165	0.256474	0.156683	0.915272	0.22415
Sp3	0.785592	0.87113	0.548785	0.518758	0.6897	1.01285	0.787153	0.980856	1.04238	0.75015	0.793111	1.54073	1.26251	1.39915	0.603229	0.554813	0.358858	1.66819	0.660997	0.748049	0.763305	1.22586	0.929341	0.902866	1.19898	1.2074	1.04033	0.641946
Sp3os	0.200309	0.237099	0.227653	0.3832	0.422002	0.258558	0.223576	0.203111	0.137576	0.0932367	0.321772	0.481786	0.322109	0.279222	0.186593	0.0858243	0.145276	0.131598	0.0966437	0.147938	0.137595	0.22826	0.291499	0.383809	0.259753	0.219387	0.208892	0.0654456
Ola1	0.45769	0.503564	0.678446	0.722472	0.860027	0.396863	0.558893	0.701362	0.687063	0.726341	0.375805	0.475579	0.200214	0.485855	0.594722	0.631007	0.886594	0.80589	0.78307	0.70382	0.758005	0.803788	0.654075	0.643405	0.830441	0.635644	1.2383	0.326492
Cir1	0.654978	0.616848	0.392188	0.334697	0.395016	0.775432	0.450333	0.551277	0.692228	0.214881	0.546459	1.1356	0.650528	0.216768	0.6528	0.561406	0.451291	0.393475	0.723069	0.61229	0.733995	0.843707	0.575589	0.564192	0.996219	0.485398	0.499731	0.534255
Scrn3	0.15754	0.152468	0.120361	0.152398	0.161928	0.16152	0.0343176	0.0296602	0.0625279	0.107187	0.0683887	0.124437	0.0473957	0.0031251	0.0343008	0.0325865	0.0176804	0.00764649	0.0550955	0.0595841	0.0495003	0.0423329	0.0359249	0.0365093	0.0441892	0.0464133	0.0428128	0.0404713
Gpr155	0.930622	1.0474	0.474652	0.246308	0.256608	0.630103	0.0425933	0.0535028	0.216666	0.0207883	0.354677	0.155325	0.0667179	0.0780536	0.0831263	0.0414914	0.0512181	0.285964	0.112977	0.396068	0.166375	0.177174	0.0850534	0.0878891	0.39115	0.0800949	0.05091	0.499583
Wipf1	0.950868	1.01603	0.843831	0.675569	0.757241	1.42191	1.27434	1.22052	1.29843	1.25435	0.698452	2.05482	1.31224	0.665929	1.04867	0.774807	0.914059	0.643751	1.03388	0.929232	1.2535	1.13283	0.930369	0.74983	1.03365	0.883619	0.676269	1.03375
Chrna1os	0.00297489	0.00282352	0.004299	0.000592621	0.00434491	0.010909	0.000280373	0	0	0	0.0514965	0.000566571	0.00548627	0	0.0009746	0.00129173	0.00253915	0	0	0	0.00392393	0.0250112	0	0.00570698	0	0	0.00683767	0
Chn1	0.000808496	0.00175597	0.00261873	0	0.0174646	0.00569145	0.000685492	0.00292342	0	0	0	0.00189549	0.00336962	0	0.000495568	0.00234716	0	0.003704	0.00436552	0.00324312	0	0.0932989	0.00571687	0.00443327	0	0	0.00444194	0.027571
Atf2	0.425549	0.413675	0.312516	0.12388	0.299277	0.4236	0.277547	0.247398	0.316356	0.275449	0.414304	0.484997	0.226706	0.149751	0.204707	0.220095	0.28426	0.286746	0.289087	0.331159	0.278997	0.304254	0.2932	0.32021	0.312096	0.227527	0.327811	0.548862
Atp5g3	0.858057	0.95722	1.35397	1.97617	2.39601	1.3573	1.97988	1.81676	1.57919	2.65938	1.0906	1.37312	0.564522	1.12695	1.6587	2.09258	1.35408	1.97842	2.31889	1.50278	1.94114	1.92041	1.48058	1.13382	2.26703	1.64286	2.82593	0.693286
Lnpk	0.363293	0.387411	0.257566	0.122465	0.367216	0.260844	0.112125	0.109309	0.197446	0.189538	0.247746	0.23485	0.471497	0.527187	0.0989126	0.098913	0.120649	0.147728	0.253267	0.336742	0.287142	0.324552	0.281595	0.285039	0.357509	0.381827	0.374419	0.408154
Mtx2	0.379603	0.345493	0.351958	0.356879	0.433346	0.361635	0.324086	0.247887	0.239546	0.18899	0.313866	0.198876	0.0736503	0.477334	0.266735	0.318144	0.190119	0.295132	0.379461	0.268073	0.23134	0.303728	0.249999	0.286807	0.224921	0.297622	0.413109	0.16514
Hnrnpa3	2.26045	2.42499	2.99859	3.44514	5.6532	2.55985	4.34592	3.85044	3.75778	5.07335	2.5841	2.93846	1.23446	2.31127	3.96092	4.21121	3.25365	4.6018	3.68265	2.95696	3.58124	3.97106	3.29845	2.92264	4.17193	3.32493	6.21006	3.00511
Nfe2l2	3.59619	3.13108	3.39876	2.86936	1.98108	2.94825	3.27509	3.12495	3.90599	2.32973	3.36749	2.78343	1.80418	1.55278	2.13788	1.4481	1.87836	0.989319	1.03946	2.13105	0.888793	0.839919	0.532682	0.915152	0.796553	1.0834	1.21561	1.44982
Agps	0.57447	0.591037	0.531253	0.385021	0.499032	0.602922	0.531908	0.527377	0.719827	0.415171	0.477287	0.518883	0.564437	1.05095	0.357214	0.285339	0.334218	0.380168	0.290716	0.489807	0.182979	0.169221	0.139804	0.176592	0.274208	0.138053	0.479432	0.997515
Ttc30b	0.0415328	0.0238678	0.0243634	0.00310596	0.00840835	0.0219455	0.00678761	0.00876745	0.00665611	0.00133815	0.0347095	0.0300917	0.011548	0.00194424	0.00515498	0.00289331	0.00674354	0.0141647	0.0173167	0.0438712	0.0108403	0.0273861	0.0173178	0.0232788	0.0112024	0.0128094	0.00456701	0.0397022
Ttc30a2	0.0116835	0.00822541	0.00630884	0.0283562	0.00242449	0.00852538	0.000330061	0	0	0	0	0.021993	0.00296977	0	0.00152506	0	0.00376488	0.0138465	0	0.000864811	0	0.00187271	0	0	0.0062575	0	0	0
Ttc30a1	0.0436832	0.0304508	0.0237028	0.0440499	0.0220279	0.0889273	0.0207632	0.0139555	0.01536	0.00882128	0.00524286	0.0832354	0.0203125	0	0.0138662	0.0483295	0	0.0574492	0.015459	0.0209931	0.0131702	0.00640217	0.0110634	0.0242698	0.0149062	0.00385112	0.0224558	0.0445325
Pde11a	0.000366093	0.000208732	0	0	0	0	0	0	0.000983794	0	0	0	0	0.004183	0.000426242	0	0	0	0	0.00166036	0.00992821	0.0290724	0	0	0	0.00450097	0	0
Rbm45	0.0802106	0.0975554	0.0716506	0.0946723	0.0530946	0.098856	0.0723516	0.0692244	0.105302	0.163314	0.0888951	0.121568	0.046688	0.0884799	0.0744017	0.0916863	0.0981506	0.0986696	0.0972059	0.0822421	0.0979481	0.150564	0.097217	0.105919	0.128653	0.157215	0.066946	0.0497526
Osbpl6	0.000506334	0	0.000918363	0	0	0	0.000882604	0.000903226	0	0	0	0	0	0	0.00110321	0	0.00736893	0	0	0	0.000845319	0	0	0.00182121	0	0	0	0
Prkra	0.297369	0.287067	0.248278	0.31277	0.24944	0.276124	0.190177	0.272692	0.255586	0.142954	0.228547	0.177128	0.109902	0.164306	0.205022	0.457128	0.215792	0.156701	0.0958941	0.229964	0.10265	0.166611	0.0598716	0.0273	0.070746	0.109179	0.292751	0.131105
Fkbp7	0.408415	0.387996	0.274986	0.173192	0.145797	0.189557	0.0492587	0.0607343	0.0982603	0.130597	0.179567	0.068047	0.0273895	0.101359	0.0618066	0.0297572	0.032085	0.0341087	0.0807697	0.161	0.0572412	0.0623571	0.0328553	0.0573403	0.11362	0.0465489	0.0563625	0.153353
Plekha3	0.184968	0.1661	0.144066	0.143624	0.133487	0.116296	0.203453	0.237895	0.275794	0.216909	0.1134	0.14463	0.0426676	0.0031251	0.170811	0.153455	0.185612	0.151279	0.225962	0.157816	0.242254	0.299063	0.165209	0.166207	0.183833	0.283503	0.168996	0.232726
Ttn	0.000156243	0.000759464	0.00349641	0.0126871	0.000615889	0	0.000387944	0	0.00308023	0	0	0	0.000994817	0	0	0	0.0115171	0	0.00528768	0.0449315	0.0139333	0.0853418	0	0.0107214	0	0	0	0.0157549
Ccdc141	0.00111243	0	0	0	0.000407588	0	0.00100614	0.00025915	0.00793594	0.00134023	0	0	0	0	0	0	0	0	0.00218276	0.00770899	0.00143268	0.0112289	0	0	0	0.00677079	0.0117711	0
Sestd1	0.00181922	0.00296738	0.00682863	0.0111418	0.0368831	0.0110141	0.372181	0.361249	0.145573	0.202163	0.0872268	0.00155554	0.00408176	0.00484106	0.235603	0.19899	0.167174	0.0467079	0.0491504	0.0465237	0.00293015	0.0277063	0.00128793	0.00206968	0.0104721	0.0221089	0.180159	0
Zfp385b	0	0	0	0	0	0	0	0	0	0	0	0	0	0	0	0	0	0	0	0	0	0	0.000965241	0	0	0	0	0
Cwc22	0.209895	0.247183	0.211694	0.190608	0.167091	0.2447	0.222412	0.233446	0.253656	0.105441	0.147065	0.207196	0.0810373	0.0879587	0.198344	0.164925	0.190172	0.317761	0.264758	0.290203	0.260348	0.296111	0.23681	0.213569	0.260974	0.285421	0.232301	0.209584
Ube2e3	0.879078	0.817066	0.566891	0.642567	0.831918	0.496448	0.673269	0.527189	0.353086	0.75484	0.707945	0.546848	0.19484	0.280443	0.672055	0.622241	0.959173	0.501859	0.826594	0.619167	0.330065	0.491385	0.261237	0.358449	0.954252	0.556307	1.03192	0.523401
Itga4	0.0372786	0.0425929	0.10243	0.130622	0.350243	0.408884	1.14209	2.51631	7.24455	0.814072	1.00628	0.802264	0.632733	0.969388	0.721533	1.26035	3.21959	1.24008	2.51292	1.7563	3.19068	4.13754	1.62523	1.65647	1.35877	1.18915	1.99194	0.561008
Cerkl	0.00212097	0.00154416	0.00217066	0	0.00236994	0	0.0133751	0.0207193	0.0498752	0.00206308	0.0247297	0.0043942	0.00218204	0	0.0102237	0.00718388	0.00761296	0	0.0918711	0.0319232	0.0450421	0.0556842	0.0456436	0.0431467	0.036328	0.0234431	0.0557494	0
Ssfa2	0.409146	0.467963	0.397836	0.342572	0.29038	0.439	0.466052	0.357255	0.331517	0.377164	0.254033	0.387092	0.165886	0.197204	0.258362	0.150668	0.334199	0.303013	0.0857023	0.296851	0.0594628	0.0754823	0.0569479	0.0951346	0.111505	0.253795	0.1479	0.777457
Dnajc10	0.275273	0.37124	0.363193	0.369973	0.568332	0.401124	0.444866	0.506298	0.420131	0.469068	0.230431	0.357606	0.21019	0.0105747	0.346586	0.314309	0.815512	0.392146	0.37463	0.357654	0.241098	0.392194	0.277682	0.251948	0.209056	0.41016	0.749489	0.184034
Nckap1	0.00479665	0.0082865	0.00418209	0.00483279	0.002631	0.0139937	0.00207412	0.00382652	0.00255108	0	0.00315265	0.00291609	0.00472873	0	0.00515944	0	0	0.0323211	0.0340722	0.0467127	0.057113	0.104566	0.0101735	0.00138694	0.0135476	0.044465	0.0213371	0
Dusp19	0.0860847	0.0611632	0.0801533	0.103471	0.104513	0.0527377	0.0182859	0.0252872	0.0265152	0.0234509	0.139364	0.041981	0.00654714	0.0117736	0.0648387	0.0674305	0.0799758	0.113203	0.174013	0.132755	0.215287	0.184262	0.0687954	0.126887	0.137071	0.159106	0.117802	0.0433873
Nup35	0.144904	0.127407	0.0724268	0.0680019	0.231101	0.0643512	0.059911	0.0473367	0.0757464	0.0798315	0.0991508	0.0755688	0.0133644	0	0.0624028	0.0464496	0.0503765	0.0857972	0.260991	0.117639	0.164768	0.185106	0.140706	0.1085	0.157928	0.156988	0.187768	0.100239
Zc3h15	0.910368	0.857947	0.943222	0.879281	1.06414	0.877436	0.876257	0.886956	1.02656	0.876459	0.798653	0.944333	0.44828	0.247367	0.835322	0.91971	0.748319	1.13426	1.47799	1.06839	1.59965	1.22535	1.5449	1.4303	1.45292	1.69451	1.15125	0.618982
Itgav	0.851365	0.920999	0.607837	0.454878	0.503258	0.825329	0.833601	0.332774	1.06686	0.792602	0.45673	0.410194	0.199453	0.298339	0.253229	0.150531	0.286304	0.091624	0.327545	0.574116	0.194542	0.34743	0.143702	0.174918	0.114026	0.326095	0.115719	1.76793
Fam171b	0.00209283	0.00334013	0.00117859	0	0	0	0.000971624	0.00146121	0.000983794	0	0	0.00233931	0.00126003	0	0.00050325	0.00289874	0	0	0	0.0235981	0.0117389	0.0167975	0	0	0.006153	0.0387012	0.00316936	0
Calcrl	0.183426	0.168069	0.0823336	0.0775861	0.043905	0.103503	0.0325511	0.0967152	0.253931	0.0757045	0.0797398	0.0979118	0.2264	0.474437	0.0736501	0.0595265	0.0608562	0.107157	0.184866	0.102074	0.0889971	0.137441	0.0926062	0.130243	0.0555997	0.120106	0.100187	0.0864486
Tfpi	0.360646	0.442301	0.380557	0.362151	0.334216	0.294203	0.0364008	0.0390278	0.050627	0.0399823	0.196921	0.141935	0.0316483	0.192653	0.0542483	0.0330656	0.0194438	0.0156965	0.0369658	0.241415	0.0642949	0.0343496	0.0244524	0.0467556	0.0134309	0.131184	0.174052	0.113028
Gm13710	0.00889911	0.0168533	0.0145525	0.0276848	0.00445478	0.0291037	0.00522822	0.000692178	0	0.0040197	0.0693621	0.0113794	0.000841273	0	0.00569412	0	0	0	0.00624402	0.00206522	0.00381754	0.00628261	0.00205541	0	0	0.00593192	0.00335441	0
Ctnnd1	0.340001	0.3051	0.253713	0.197118	0.207417	0.292192	0.114752	0.111629	0.128535	0.239731	0.318697	0.0975959	0.030264	0.00887679	0.0623106	0.0292232	0.0896595	0.0043909	0.0233743	0.172463	0.0226065	0.0407909	0.00553566	0.0297235	0.0358732	0.0519409	0.0903095	0.365483
Selenoh	0.274742	0.450882	0.915854	1.34391	2.57769	0.636716	0.474325	0.643773	0.499789	0.653551	0.493977	0.87177	0.193677	1.09014	0.637038	0.629775	0.555359	0.40426	0.899195	0.66476	0.836299	1.0348	0.757167	0.553848	0.83803	0.975052	2.40689	0.193452
Tmx2	0.510426	0.431548	0.390345	0.238534	0.475321	0.265572	0.134845	0.0990695	0.204555	0.198506	0.305995	0.189806	0.0761553	0.113513	0.154017	0.16024	0.0738334	0.363208	0.353299	0.400311	0.37642	0.283802	0.335516	0.293508	0.227503	0.451477	0.430568	0.145609
Med19	0.361737	0.370897	0.282525	0.361735	0.396399	0.266244	0.260498	0.204644	0.160396	0.179641	0.205969	0.232367	0.0729731	0.390348	0.252766	0.28416	0.30867	0.372432	0.432599	0.345454	0.431828	0.327118	0.392015	0.376759	0.281505	0.365967	0.462232	0.148549
Zdhhc5	0.363666	0.368985	0.324905	0.207114	0.29204	0.310749	0.353362	0.304974	0.496582	0.371634	0.221406	0.31461	0.231011	0.119989	0.207595	0.156496	0.156637	0.246189	0.27337	0.2401	0.195188	0.244615	0.209904	0.179318	0.260639	0.234729	0.204578	0.468354
Clp1	0.226024	0.200931	0.148151	0.0820275	0.155569	0.148576	0.167953	0.166714	0.129921	0.132568	0.180404	0.228014	0.132597	0.0907723	0.147707	0.159591	0.119737	0.17203	0.300447	0.213596	0.283572	0.125106	0.33088	0.198852	0.208562	0.247472	0.233011	0.14189
Gm19426	0.00070405	0	0	0	0	0	0	0	0.00797296	0	0	0	0	0	0	0	0	0	0	0	0	0	0	0	0.0124878	0	0	0
Serping1	0	0	0	0	0	0	0	0	0	0	0	0	0	0	0	0	0	0	0	0	0	0	0	0	0	0	0	0
Ube2l6	0.139858	0.161353	0.494601	0.455956	0.422014	0.362312	0.650752	0.23895	0.244406	0.441379	0.399795	0.323037	0.185608	0.290968	0.457728	0.513211	1.46559	0.343161	0.051461	0.175407	0.118446	0.23209	0.1849	0.149338	0.151288	0.151994	0.124091	0.0663007
Timm10	0.317615	0.272441	0.353142	0.363767	0.297338	0.214799	0.256657	0.234604	0.254804	0.616594	0.302761	0.219605	0.0396711	0.0164247	0.284317	0.279076	0.162091	0.334974	0.288211	0.380604	0.301658	0.37872	0.235574	0.279261	0.299605	0.4372	0.238016	0.0883585
Slc43a1	0.0159194	0.0113849	0.0144178	0.0107351	0.00738303	0.00470757	0.000162059	0.00119436	0	0.000959404	0.0075299	0.00899586	0.000502862	0	0.00203912	0	0.00820715	0	0	0.00565692	0.0234692	0.0063188	0.0299475	0.0565239	0.0378215	0	0.022008	0.0318535
Slc43a3	0.0199918	0.0198642	0.0617006	0.0937837	0.312835	0.0595646	0.0153267	0.0128359	0.0223355	0.07554	0.0161549	0.0681055	0.0321146	0.184311	0.0355278	0.0270285	0.0520082	0.0844282	0.0322632	0.0531492	0.019516	0.0260036	0.0268737	0.0324904	0.0684784	0.0224913	0.66289	0.010869
Prg2	0.00260277	0.00106871	0.000458587	0.0220459	0.00309027	0	0.00178952	0.00293278	0.00318538	0	0	0.00516277	0.00375704	0.004183	0.00178703	0	0	0	0.0115467	0.260158	0.000773739	0	0.000911514	0.382	0	0	10.4061	0.0449473
Prg3	0	0	0	0	0.000615889	0	0	0.00200936	0	0	0	0	0	0	0	0	0	0	0	0.0128783	0	0	0	0.00099999	0.132928	0	0.46949	0
Ssrp1	0.458535	0.424019	0.546867	0.582693	1.05917	0.501593	0.529765	0.504491	0.777793	0.589823	0.449087	0.53432	0.122448	0.735291	0.597165	0.734518	0.502435	0.863826	1.29224	0.836269	1.06005	0.946551	0.907425	0.85374	1.30133	0.972593	1.77183	0.230208
Tnks1bp1	0.0554715	0.0529856	0.0388844	0.0423289	0.0401995	0.0765881	0.0333909	0.0315428	0.0197985	0.0623436	0.0252651	0.0333761	0.0319204	0.00506933	0.0163129	0.018999	0.0284479	0.0433365	0.028897	0.0778828	0.0432328	0.0403108	0.0410221	0.05067	0.0449346	0.0525845	0.0213536	0.15316
Aplnr	0.00187942	0.00263075	0.0176041	0.00209223	0.00207886	0	0.0133861	0.00764437	0.00165147	0	0.00405662	0	0.0146006	0	0.00120903	0	0	0	0	0	0	0.00137521	0	0	0	0	0	0
Gm13713	0.00241836	0.0106008	0.0271432	0.018799	0.0144197	0.0082127	0.00959712	0.000960309	0	0.000618533	0	0.0232831	0.000800541	0	0.0111262	0	0.0118167	0	0	0.00298306	0.00236901	0	0	0.00328893	0.00174255	0	0	0
Olfr1029	0.00915986	0.00178936	0	0	0	0	0	0	0	0	0	0	0	0	0	0	0	0	0	0.000695509	0	0	0	0	0	0	0	0
Olfr1033	0.0404227	0.0436082	0.0234011	0.0136699	0.00751693	0.0400757	0.000318018	0	0	0	0.00189361	0.00920688	0.00832047	0	0.00077235	0.00258627	0	0.0509095	0.0139206	0.0174387	0	0	0	0	0	0.0733659	0.0881639	0.199544
Olfr1090	0.00233313	0.00173749	0.00167608	0	0	0	0	0	0	0	0	0	0.00381773	0	0	0	0	0	0.00969353	0	0.00115914	0.0086805	0.00140785	0	0	0	0	0
Olfr259	0.0135249	0.0159671	0.00680332	0	0.00244321	0	0.000234253	0.00161684	0	0	0	0.000407045	0.00249644	0	0.00137677	0	0	0	0.00383287	0.004824	0.000955089	0.00264598	0	0.00200501	0.00260631	0.00980235	0	0.0445579
Olfr1124	0.0265615	0.0316369	0.0143464	0.00386666	0.0121021	0.0230634	0.0119694	0.0140286	0.0164501	0.00721556	0.00967901	0.0231064	0.0150807	0.00484106	0.0140674	0.0124999	0.00444949	0.0595865	0.0205474	0.0139938	0.0082833	0.00325826	0.0093115	0.0104603	0.0147005	0.0253504	0.012544	0.0786989
Olfr1160	0.00472173	0.00106974	0	0.000383139	0.000570177	0.00618221	0.0014472	0.000709811	0	0	0	0.000878342	0.00406293	0	0.00219808	0	0	0	0	0.000906353	0.00771725	0	0.00286391	0.0013687	0	0	0	0.0200112
Olfr1238	0.00196106	0.000759464	0.00491609	0.00565099	0.00110862	0	0.00204591	0.00344248	0	0.000825187	0	0.00303313	0.000536769	0	0	0.00302553	0	0	0.0124397	0.00112049	0.00191154	0	0.0028162	0.00193739	0	0.00967964	0	0
Olfr1258	0	0	0	0	0	0	0.00053257	0	0.00224201	0	0	0	0	0	0.000770957	0	0	0	0.0492139	0.00531771	0	0	0	0	0	0.175766	0	0
Olfr1259	0	0	0.00209653	0	0	0	0.000266285	0	0	0	0	0	0	0	0	0	0	0	0.0646655	0.0410861	0.00304752	0	0	0	0	0.459503	0	0
Ptprj	0.939631	1.06995	1.0719	0.537333	0.562031	1.08206	0.417613	0.645252	2.33924	0.394176	0.67175	0.38464	0.448204	0.301348	0.313101	0.234475	0.466665	0.641006	0.198065	0.675352	0.236558	0.1146	0.403446	0.574505	0.906518	0.206254	0.207494	1.64574
4933423P22Rik	0.0257119	0.0290805	0.0339068	0.00223284	0.010745	0.0226711	0.00432929	0.00813151	0.0298902	0.00124542	0.0181564	0.00251256	0.00435285	0	0.00515393	0.00981014	0.0100904	0	0.00386406	0.013224	0.00406262	0	0.0116784	0.00965286	0.0404192	0	0	0
Nup160	0.0905739	0.0956045	0.0661683	0.0432247	0.213056	0.0950411	0.0864434	0.0924216	0.127208	0.14221	0.0719149	0.0966726	0.0282338	0.10332	0.0845175	0.0713589	0.0451002	0.103535	0.0754437	0.0750413	0.0877394	0.0943125	0.168001	0.122599	0.222446	0.163953	0.222825	0.118119
Fnbp4	0.557433	0.525549	0.52873	0.146735	0.346955	0.54326	0.313389	0.429101	0.502028	0.338893	0.348715	0.47974	0.239283	0.301226	0.286315	0.2852	0.193242	0.467472	0.385803	0.508837	0.431397	0.47138	0.518782	0.423739	0.503047	0.491439	0.459388	1.66026
Agbl2	0.000580863	0	0	0	0.0029798	0	0	0	0	0	0	0	0	0	0	0	0	0	0	0	0.00260486	0.00706664	0	0	0	0	0	0
Mtch2	0.845616	0.680803	0.734696	0.713735	0.871735	0.639224	0.790093	0.6797	0.636614	0.673065	0.623435	0.578647	0.231109	0.380708	0.593009	0.599613	0.560352	0.570982	0.785601	0.574683	0.583386	0.569489	0.691958	0.545332	0.820183	0.570689	0.908426	0.980848
C1qtnf4	0.00448972	0.00179286	0.00220479	0.00205846	0.00159722	0	0.00171028	0	0.00145184	0	0	0.00300852	0.00441437	0.0020915	0.00174468	0.0164122	0.0259169	0	0.0177331	0.068094	0.154861	0.134165	0.0431495	0.209173	0.006153	0.282866	0.00456465	0.0349
Ndufs3	0.927058	0.933907	1.01263	1.43099	1.03228	0.865725	0.823101	0.83119	0.70292	0.946072	0.703757	0.732384	0.253948	0.764231	0.809872	0.781899	0.648434	1.07429	0.882165	1.05878	0.924253	0.897083	0.920173	0.883321	1.24425	0.949133	0.87771	0.36398
Kbtbd4	0.124084	0.0921733	0.0979601	0.0606335	0.0865962	0.101934	0.0936376	0.0741268	0.0999333	0.078314	0.072301	0.0718762	0.0405942	0.00506933	0.0866777	0.0846124	0.0360547	0.0572513	0.114484	0.0841102	0.115116	0.0594372	0.17742	0.0890542	0.266274	0.161943	0.0711577	0.0752538
Celf1	1.0078	1.12896	0.979689	0.403985	0.618543	1.31186	0.643742	0.646558	1.02475	0.888242	0.670887	0.638675	0.401354	0.303529	0.492085	0.463779	0.462435	0.89847	0.826694	0.865982	0.680976	0.676712	0.676808	0.562234	0.670033	0.533744	0.616701	2.60019
Rapsn	0.490532	0.538198	0.464358	0.64361	0.361928	0.412097	0.0756572	0.053597	0.0640354	0.201503	0.53655	0.348597	0.0635006	0.126571	0.0737776	0.050588	0.134934	0	0.138681	0.291588	0.125968	0.296595	0.00591498	0.0245078	0.023494	0.356471	0.184077	0.0941578
Psmc3	1.40581	1.29057	1.43724	1.91672	2.00612	1.14406	1.32675	1.29148	1.21982	1.50916	1.05809	1.30415	0.581588	0.937997	1.25489	1.65643	1.15097	1.29055	1.59273	1.41284	1.34862	1.42186	1.20192	1.15654	1.39556	1.4296	1.93128	0.755525
Slc39a13	0.276627	0.245899	0.197798	0.0979842	0.127358	0.108528	0.080695	0.0768781	0.197785	0.215533	0.158458	0.0911471	0.0428319	0.179404	0.100949	0.0414681	0.0587935	0.0478143	0.185979	0.20629	0.114704	0.148664	0.0851502	0.0871874	0.0656488	0.221615	0.114204	0.559769
Spi1	4.55222	4.00299	3.92408	3.9217	3.51447	4.85821	4.93653	6.37649	8.31158	4.03693	4.11633	6.34812	6.19595	4.2016	6.11878	4.99447	5.15034	1.43668	0.607938	3.04026	0.531941	0.671949	1.47571	1.41668	2.28513	0.632392	3.59518	1.22965
Mybpc3	0.0113483	0.0127984	0.00555388	0.0074884	0.00545565	0.0032704	0.0124327	0.0160677	0.00889026	0.0021397	0.0139923	0.0386945	0.0243501	0	0.0136648	0.00302553	0.00537699	0.012628	0.00218276	0.00386288	0.00120476	0.00399068	0	0	0	0.00727569	0.00320184	0.0415494
Madd	0.433444	0.595601	0.450266	0.233247	0.305309	0.522542	0.687668	0.554167	0.86695	0.661425	0.270824	0.253178	0.198303	0.0809834	0.447839	0.332049	0.486621	0.256284	0.402752	0.457542	0.359139	0.555364	0.242888	0.246213	0.250882	0.300995	0.354939	0.95342
Nr1h3	0.00529349	0.0068549	0.00542119	0.0121942	0.00568153	0.0116497	0.318731	0.0561758	0.190934	0.490464	0.0437617	0.00871202	0.00285014	0.00203512	0.128141	0.00783925	0.109972	0.0326346	0.00420966	0.0019738	0.0041879	0	0	0	0	0	0.00390708	0
Acp2	1.47661	1.56026	1.17962	0.598192	0.563457	1.11315	0.743517	0.218011	0.730967	0.965929	0.947339	0.310678	0.146362	0.568242	0.252697	0.0886435	0.296781	0.122462	0.231318	0.678757	0.162405	0.196499	0.0584821	0.167493	0.0195303	0.237504	0.0774217	1.5421
Ddb2	0.0746835	0.0617682	0.0573481	0.0160921	0.0649923	0.0711852	0.0267258	0.0172212	0.0149136	0.0317873	0.0429459	0.0518975	0.0224111	0.0094266	0.0224407	0.0274666	0.0217343	0.0387823	0.120785	0.111451	0.151478	0.237306	0.155862	0.0976448	0.0316908	0.0564043	0.0465864	0.195584
A330069E16Rik	0.0549274	0.029961	0.0550124	0.0152145	0.0358289	0.0435148	0.011187	0.0117708	0.0040123	0.00179007	0.0255191	0.0149894	0.0171195	0	0.0159194	0.0146005	0	0.0279391	0.0296836	0.014781	0.0452816	0.00342996	0.0286952	0.0235722	0.0987343	0.00450097	0.0313585	0.0393403
Pacsin3	0.00567171	0.00295252	0.00426314	0.00144009	0.00734479	0	0.00189091	0	0.0013616	0.00255518	0.00940465	0.000587623	0.00065396	0	0.000419572	0	0	0	0.00567044	0.00161756	0.0102501	0.00888181	0.00125369	0.00529141	0.00335679	0	0	0.0149571
Arfgap2	0.890741	0.632496	0.544764	0.339863	0.388244	0.475717	0.426085	0.433546	0.479972	0.45987	0.569559	0.273427	0.204175	0.137963	0.446332	0.507818	0.475647	0.580953	0.736205	0.654808	0.669791	0.77279	0.710063	0.5633	0.704161	0.59459	0.494117	0.842708
1110051M20Rik	0.0894508	0.0707128	0.0758285	0.0571859	0.0414233	0.0232705	0.0458324	0.0316724	0.0321316	0.0777583	0.0380746	0.0357368	0.00657061	0.0572381	0.0710814	0.0387994	0.102009	0.120108	0.111278	0.0629149	0.0558836	0.0427061	0.016266	0.0670877	0.0329904	0.0929339	0.0475088	0.0827378
Lrp4	0.0709841	0.0547311	0.0394268	0.0244824	0.0211964	0.0928727	0.0108775	0.0236417	0.0246547	0.062575	0.0454951	0.0277025	0.0437111	0.0048319	0.0166242	0.00200536	0.019544	0	0.00715381	0.0289079	0.00773467	0.0107246	0	0.00151652	0.00201347	0	0.0153908	0.133878
Ckap5	0.33861	0.398818	0.387041	0.326763	1.35402	0.439764	0.226014	0.171812	0.217774	0.213937	0.331298	0.34032	0.167119	0.686952	0.224082	0.20731	0.30859	0.218468	0.312217	0.331628	0.285831	0.284947	0.206556	0.197045	0.235882	0.288243	1.15743	0.606912
Zfp408	0.0790296	0.0718469	0.060744	0.0409764	0.0351686	0.0670027	0.0347718	0.0274848	0.0322542	0.0425084	0.0340863	0.0793407	0.0378607	0	0.0306157	0.0437237	0.0528364	0.051297	0.0577354	0.0364156	0.0375013	0.0242255	0.0325496	0.041281	0.0967626	0.0459685	0.0245258	0.26046
Arhgap1	0.206233	0.201496	0.207401	0.158277	0.241707	0.270125	0.301104	0.297396	0.296513	0.272984	0.233398	0.251677	0.269586	0.0119455	0.266379	0.329139	0.493646	0.227935	0.189632	0.248992	0.232506	0.287624	0.151229	0.163202	0.197253	0.211635	0.274413	0.249929
Atg13	0.0833119	0.0801697	0.0586189	0.0353686	0.0379418	0.0690214	0.134203	0.128413	0.0954007	0.119357	0.0609061	0.104158	0.0666155	0.00919595	0.090132	0.0850639	0.078179	0.0928117	0.123833	0.0885198	0.0771441	0.0900594	0.0948894	0.0673175	0.118652	0.124804	0.0900764	0.118506
Harbi1	0.164709	0.141075	0.086343	0.0391185	0.0468999	0.0948343	0.0337238	0.0496384	0.0916469	0.0307483	0.101468	0.0563744	0.0260732	0.0398868	0.0501677	0.0713566	0.0386738	0.100675	0.0869522	0.0676631	0.0776995	0.0484276	0.1036	0.0847535	0.0387708	0.0856366	0.0595844	0.144603
Ambra1	0.114161	0.108275	0.117093	0.0610711	0.0942758	0.167218	0.108726	0.104996	0.183621	0.0539739	0.074773	0.125116	0.0849543	0.0426614	0.0830941	0.0582029	0.101548	0.185959	0.0749752	0.132273	0.0810109	0.0916919	0.105768	0.0884443	0.0632063	0.0455278	0.0902595	0.294936
Mdk	0.0191257	0.024328	0.0423356	0.00454984	0.0334349	0.0377937	0.0321883	0.025243	0	0.0501567	0.00194707	0.035513	0.00775782	0	0.00906591	0.00449886	0.149279	0	0.0119467	0.0186451	0.0018665	0.0295353	0.00285946	0.00605536	0	0.0132076	0.00420129	0.0885742
Dgkz	0.532377	0.579386	0.878164	0.653788	0.659845	1.01735	1.39315	0.707117	0.753806	1.44747	0.953237	1.0581	0.390342	0.292374	0.416869	0.229641	0.216808	0.257352	0.612287	0.57446	0.680156	0.664211	0.431733	0.339608	0.478939	0.36115	0.368963	1.08294
Creb3l1	0.0256506	0.0371275	0.060362	0.0680523	0.0652242	0.05428	0.0545648	0.0258088	0.0434076	0.0434741	0.0178287	0.0465197	0.0812104	0.0734954	0.0234711	0.00677455	0.0156771	0.0359144	0.0168903	0.0121391	0.0221139	0.0183034	0.0219827	0.00619747	0.010348	0.101601	0.0975213	0.0315102
Phf21a	0.385344	0.318554	0.322436	0.132302	0.177549	0.589694	0.247646	0.284654	0.431833	0.228963	0.335598	0.720551	0.510383	0.0102794	0.230753	0.110653	0.397943	0.251215	0.256965	0.350877	0.263963	0.227462	0.278017	0.267991	0.195098	0.212692	0.289642	0.847089
Large2	0.00138246	0	0	0.00316546	0	0	0	0	0.00258515	0	0	0	0	0	0.000531438	0	0	0	0.00375934	0	0.00290726	0	0.00401156	0	0	0	0.00141362	0
Pex16	0.248516	0.20974	0.243153	0.140168	0.138321	0.135508	0.143568	0.156404	0.136671	0.174853	0.194129	0.176957	0.102933	0.0529702	0.198163	0.157317	0.398379	0.305245	0.332571	0.165279	0.270539	0.267436	0.218269	0.260086	0.205099	0.250396	0.302943	0.116178
1700029I15Rik	0.00553391	0.00438791	0.0048146	0	0.00149136	0.00764784	0.00259979	0.00393749	0.00228689	0.000795082	0	0.0034029	0.00612718	0	0.00401202	0.00332848	0.0113778	0	0.0193518	0.00248899	0.00318116	0	0.00968975	0.00536663	0.00963547	0.00540396	0.00499346	0
Mapk8ip1	0.014505	0.00663636	0.00714502	0.0062243	0.00494437	0.00778269	0.00107852	0.0017195	0.00303269	0	0.00157632	0.00802992	0.00117881	0	0.00276183	0	0.0119969	0	0.00412678	0.00629297	0.019774	0.0442434	0.000911514	0.00803006	0.00745234	0	0.006277	0
Cry2	0.0592648	0.0412261	0.0538239	0.0175628	0.0261545	0.0620736	0.0231658	0.0283879	0.0492565	0.0464573	0.047872	0.0758572	0.0197083	0.0020915	0.0221787	0.0177674	0.039557	0.0850887	0.0307652	0.0398777	0.0298364	0.0611141	0.0665483	0.0433278	0.0446075	0.109674	0.0757725	0.135113
Slc35c1	0.189013	0.1705	0.144326	0.10282	0.120335	0.227696	0.194869	0.371337	0.430197	0.0709135	0.0990928	0.145273	0.100454	0.245132	0.179521	0.130155	0.0352554	0.09112	0.15246	0.21504	0.213229	0.149056	0.200359	0.155212	0.16771	0.149126	0.269718	0.118338
Gm13814	0.00169491	0.00301612	0.00479919	0.00668914	0.00332701	0	0.00902549	0.0191224	0.00238304	0.00131967	0.0037726	0.000532531	0.00323354	0	0	0.00322485	0	0.00764649	0	0.000728127	0.000741306	0.0104358	0	0.00149663	0	0.00385112	0	0
Chst1	0.382459	0.650681	0.715178	0.70549	0.644687	0.666498	0.237601	0.0755424	0.0740129	0.415917	0.0678844	0.305766	0.0521904	0.0585928	0.0688529	0.0352552	0.133906	0.00624011	0.0332997	0.303253	0.0607944	0.0642411	0.00267317	0.0517046	0.0339465	0.0940124	0.0585086	0.422762
Prdm11	0.117582	0.0988708	0.0362157	0.00779956	0.047378	0.0398419	0.0150484	0.0164099	0.0309709	0.00815061	0.0307486	0.0109025	0.0154597	0	0.0190513	0.0212372	0.0453949	0.0285819	0.0346354	0.0624114	0.0668033	0.045035	0.044435	0.0680129	0.0608397	0.0973694	0.0262063	0.268548
4631405J19Rik	0.000436685	0	0	0	0	0	0	0	0	0	0	0	0	0	0	0	0	0	0	0	0	0	0	0	0	0	0	0
Trp53i11	0.170159	0.141542	0.0897063	0.0601393	0.0990536	0.0594211	0.0143994	0.0083784	0.0367918	0.125068	0.100458	0.0568627	0.0241023	0.100231	0.562503	0.530384	0.0392101	1.44249	0.653511	0.242624	0.469353	0.369598	1.14029	0.817728	1.60323	0.539096	0.161399	0.148885
Tspan18	0.315647	0.313062	0.130147	0.167559	0.0904897	0.218479	0.0104303	0.00783427	0.0197554	0.00388859	0.0352134	0.0461225	0.0238068	0.108581	0.0193119	0.00294076	0.0549688	0.003704	0.0571588	0.124412	0.0153774	0.0142711	0.00448326	0.0133053	0	0.0259895	0.00161912	0.164397
Cd82	0.999405	0.799843	0.630961	0.527228	0.427304	0.996578	0.164135	0.17019	1.30856	0.112918	0.814162	1.35309	0.864261	0.572495	0.522466	0.696729	0.33425	2.17594	1.8623	0.992648	1.56573	1.85439	0.594347	0.567299	0.249841	1.62158	0.240195	0.313558
Ext2	0.431359	0.506113	0.515209	0.426737	0.350965	0.425586	0.212335	0.215094	0.275522	0.3964	0.293845	0.203438	0.0351139	0.0621724	0.249415	0.196319	0.151573	0.331961	0.322812	0.369926	0.218389	0.219764	0.138031	0.150934	0.125728	0.230779	0.204428	0.192494
Accs	0.407947	0.421681	0.233088	0.0988001	0.128432	0.261459	0.0661349	0.0530226	0.0819246	0.0168326	0.0721437	0.0653121	0.0227409	0.00957315	0.087096	0.0893649	0.0495798	0.0206804	0.0627221	0.140827	0.0717226	0.0675015	0.036995	0.0604802	0.0869201	0.148987	0.09284	0.923322
Gm13889	0.36205	0.0827698	0.213364	0.0431182	0.0976007	0.010828	0.00177468	0.00444946	0.0130906	0.00105859	0.00194707	0.0108386	0.00991757	0	0.00214779	0.00224063	0	0	0.0205769	0.215805	0.00971589	0.00584291	0.0122983	0.0820809	0.0120313	0.034867	0.00851556	0.163802
Alkbh3	0.218532	0.202405	0.204785	0.178241	0.179479	0.0741879	0.186095	0.169258	0.194938	0.120766	0.259529	0.143693	0.0752314	0.132172	0.169901	0.17952	0.178128	0.174101	0.2502	0.20581	0.168435	0.172818	0.144768	0.147159	0.275431	0.237537	0.275706	0.166915
Hsd17b12	0.681198	0.713291	0.98975	1.00192	0.992421	0.691833	0.885081	0.60002	0.654625	1.31138	1.06265	0.393882	0.10625	0.0483831	0.665767	0.624136	0.371919	0.87655	0.411049	0.575209	0.295953	0.278299	0.388082	0.27472	0.336249	0.47222	0.58399	0.270862
Mir670hg	0.000646335	0	0	0	0	0	0	0	0	0	0	0	0	0	0	0	0	0	0	0	0	0	0	0	0	0	0	0
Ttc17	0.191316	0.220601	0.171347	0.040725	0.0853514	0.242778	0.116219	0.146467	0.287849	0.0752972	0.184893	0.200389	0.109504	0.244858	0.100201	0.127248	0.150969	0.209672	0.132541	0.127731	0.108878	0.0938389	0.113257	0.117771	0.145739	0.0383674	0.120319	0.377833
Api5	0.484474	0.565329	0.485326	0.678491	0.594958	0.585284	0.83994	1.00596	1.35375	0.746738	0.464393	0.737635	0.515413	0.473606	0.728895	0.741123	0.594871	0.652847	0.629659	0.543744	0.427345	0.456281	0.474846	0.474369	0.498	0.523016	0.811811	0.395655
Gm10800	0.00502428	0.00861854	0.00459154	0	0	0	0.000700687	0	0.00835949	0	0.00143278	0.0053366	0.00109077	0	0.000683191	0	0	0	0.0123112	0.000483969	0.00269538	0	0.00178601	0	0	0	0	0.00555245
B230118H07Rik	0.21295	0.168643	0.184585	0.221559	0.205473	0.0951441	0.0638921	0.0572231	0.0682238	0.155328	0.161912	0.142538	0.0360226	0.0811581	0.115333	0.15733	0.048836	0.312849	0.220006	0.131982	0.046889	0.0115843	0.0180282	0.0202266	0.270206	0.144376	0.149238	0.171893
Rag2	0	0	0	0	0.00234851	0	0	0	0	0	0	0	0	0	0	0	0	0	0	0	0.00462856	0	0	0	0.483712	0	0.067479	0
Rag1	0.000584125	0	0	0	0.0166718	0	0	0.000930452	0	0	0	0	0	0	0	0	0	0	0	0	0.00771426	0	0.00242423	0.00336124	1.64712	0	0.0458644	0
Traf6	0.12208	0.108896	0.0927484	0.0350781	0.0549343	0.139391	0.135828	0.146703	0.154021	0.207704	0.161441	0.143472	0.0919526	0.00203512	0.100448	0.118299	0.242964	0.113015	0.114464	0.0602726	0.0869516	0.14544	0.107538	0.0952829	0.255101	0.127063	0.0957123	0.24558
Prr5l	0.0883339	0.119847	0.279672	0.111268	0.178183	0.319014	0.124999	0.151223	0.409317	0.0774844	0.126282	0.475138	0.344125	0.0585734	0.177651	0.695472	0.632169	0.159052	0.178651	0.147338	0.123593	0.0377493	0.00160476	0.00501002	0.00174255	0.0193914	0.0141789	0.200242
Commd9	0.483315	0.529734	0.611439	0.854721	0.770846	0.577122	0.31236	0.209609	0.162127	0.447665	0.563314	0.38636	0.0788946	0.240504	0.283414	0.216759	0.267145	0.215198	0.244495	0.388439	0.176667	0.211645	0.16651	0.176401	0.219808	0.253171	0.239666	0.286914
Ldlrad3	0.00114484	0.0033681	0.00356046	0.0131541	0.0265737	0	0.0827895	0.493688	1.53204	0.0446858	0.0420575	0.00244883	0.00189776	0	0.0164227	0.00129173	0.0143639	0.371627	0.0168748	0.0759923	0.000946535	0	0.0135755	0.0162405	0.0262893	0	0.147442	0.0132766
Gm13919	0	0	0	0	0	0	0	0	0	0	0	0	0	0	0	0	0	0.0417172	0	0	0	0	0.00658018	0.0140422	0.0454814	0	0	0
Trim44	0.716749	0.73386	0.669746	0.307891	0.301107	0.494199	0.182121	0.188022	0.288952	0.246277	0.426836	0.181059	0.0695865	0.0190496	0.24679	0.331817	0.264349	0.424695	0.685883	0.501678	0.364534	0.40124	0.584944	0.47102	0.58645	0.473338	0.247435	2.01395
Fjx1	0.00318699	0	0	0	0	0	0	0	0.00459813	0	0	0	0.000982741	0	0	0	0	0	0	0.000662413	0	0	0	0	0.0281058	0	0	0
Slc1a2	0.010473	0.0659746	0.00949185	0.00277123	0.00759248	0.00742928	0.00942833	0.00582995	0.0316347	0.00185886	0.0212752	0.0301089	0.0313671	0	0.013666	0.00240751	0	0.0126685	0.0310186	0.0453434	0.024339	0.0714455	0.0196497	0.0485485	0.165906	0	0.00814619	0.1158
Cd44	0.0327394	0.0531393	0.152873	0.151405	0.300619	1.72535	3.38778	5.18699	3.5558	1.80092	0.211341	4.02379	4.18358	1.63848	0.907804	0.571315	0.234683	2.0485	0.678433	0.454748	0.461464	0.793248	0.254254	0.672897	0.334234	0.354159	0.97731	0.24546
Pdhx	0.167985	0.154997	0.187611	0.120983	0.136716	0.202229	0.109487	0.110261	0.0739349	0.129029	0.138947	0.0964218	0.0257088	0.0350438	0.113218	0.121721	0.137824	0.130838	0.0845579	0.134966	0.0814623	0.061215	0.0973608	0.130482	0.0756436	0.10111	0.13798	0.15544
Apip	0.263579	0.235887	0.298665	0.3654	0.455476	0.248663	0.285689	0.228216	0.237158	0.334189	0.27216	0.285474	0.0835575	0.232126	0.306275	0.266814	0.26434	0.328282	0.213827	0.244538	0.167381	0.226036	0.208681	0.296792	0.312358	0.191818	0.577708	0.0910106
Ehf	0.00512758	0.00288428	0	0	0.000973309	0	0.000346811	0	0.00258515	0	0	0.000949987	0	0	0.0126452	0	0.00537699	0	0	0.00147766	0.00149317	0	0	0.0430825	0	0	0.00394019	0
Cat	0.298231	0.334669	0.303974	0.366084	0.289645	0.270145	0.268907	0.351547	0.666269	0.188321	0.482114	0.181466	0.079048	0.119136	0.266281	0.359873	0.426961	0.464021	0.316683	0.276004	0.246051	0.251456	0.434865	0.394604	0.579993	0.280983	0.391972	0.164017
Abtb2	0.00129338	0.0010566	0.00193392	0.00689967	0.00909283	0.0953256	0.0302286	0.0671745	0.0341014	0.00768636	0.0025738	0.260512	0.169411	0.0565786	0.0126215	0.0314689	0.107864	0	0.0220707	0.043171	0.0557568	0.132798	0.00874712	0.00853513	0.0166503	0	0.00749356	0
Nat10	0.0850333	0.107576	0.114057	0.0637643	0.0917148	0.0815493	0.0422512	0.0358126	0.061631	0.122265	0.0734788	0.0492257	0.0184261	0.0970026	0.0502636	0.0668945	0.0579054	0.0718318	0.0707619	0.101789	0.113998	0.039767	0.0746691	0.0706699	0.0437263	0.137708	0.078958	0.382222
Caprin1	1.09727	1.31364	1.36616	1.41806	1.7581	1.27852	1.15797	0.905323	1.30156	1.25878	1.2029	1.31501	0.576833	0.849662	1.05236	1.33851	1.1417	1.77089	0.967557	1.17911	0.936566	1.05263	0.907791	1.18078	1.33147	1.08398	1.6103	1.009
Lmo2	2.75141	2.38056	2.11597	1.90468	1.36386	1.93783	0.706249	0.903897	1.07492	0.78737	2.38868	1.00025	0.616975	1.33009	1.00473	0.780299	0.38477	1.36629	0.375215	1.52565	0.29029	0.236919	2.37959	0.877054	0.772898	0.348985	1.40618	1.56809
4931422A03Rik	0.00812952	0.00594777	0.00202604	0	0.000366383	0	0.00117626	0.00114085	0	0	0	0	0.00627382	0	0.00060643	0	0	0	0	0.000812838	0	0	0.00343741	0	0	0	0.00117635	0
Fbxo3	0.282792	0.260197	0.267698	0.212169	0.268474	0.301857	0.196395	0.220324	0.304525	0.28842	0.264291	0.264449	0.274597	0.52826	0.23465	0.24953	0.148013	0.338439	0.141305	0.287156	0.2279	0.254635	0.146404	0.147561	0.239253	0.247925	0.432425	0.261873
Cd59b	0	0.000964422	0.000951554	0	0.00139426	0	0	0	0	0	0	0.000933895	0.00103782	0.0611767	0	0	0	0	0.00666685	0	0.00118252	0	0	0.0035154	0	0	0.00547899	0
Cd59a	0.00468826	0.00547856	0.00259756	0.00488924	0.00274915	0.00640606	0.00127197	0.000940647	0	0.0513151	0	0.00184296	0.00606413	0	0	0	0.00249114	0.0141251	0.00915037	0.00201859	0.013413	0	0.00864051	0.026075	0	0.0120416	0.0748443	0.0346563
Hipk3	0.172745	0.166413	0.196111	0.180033	0.244588	0.365406	0.271566	0.36249	0.382537	0.182055	0.164203	0.394858	0.192346	0.0515534	0.178157	0.165049	0.255769	0.208956	0.114817	0.180615	0.123294	0.148925	0.149166	0.157751	0.20834	0.205133	0.171658	0.244608
Cstf3	0.230092	0.259676	0.2527	0.168852	0.234471	0.217101	0.173347	0.17931	0.267503	0.156471	0.268635	0.173598	0.145667	0.114026	0.180632	0.191116	0.299194	0.233137	0.242825	0.175034	0.228351	0.258764	0.384856	0.245285	0.35601	0.185427	0.218563	0.500145
Tcp11l1	0.116577	0.125786	0.135096	0.156778	0.177962	0.146025	0.242847	0.185988	0.0882767	0.314281	0.150704	0.105433	0.0226252	0.00397936	0.218283	0.122673	0.231421	0.0263275	0.052545	0.0770336	0.0303192	0.0396395	0.0139358	0.047448	0.0097329	0.0755333	0.0905923	0.266336
Depdc7	0.204235	0.13727	0.0937468	0.0530996	0.105819	0.115598	0.0874329	0.0789385	0.0537002	0.2033	0.084505	0.0433013	0.00834173	0.00771979	0.0674906	0.0740057	0.0880239	0	0.0168757	0.118372	0.0145348	0.0129239	0.00353654	0.0171185	0	0.0176681	0.0833305	0.0412191
Qser1	0.186633	0.210456	0.175086	0.0600282	0.158745	0.197726	0.0709384	0.0869014	0.197037	0.116155	0.178422	0.0493408	0.0115378	0.00255958	0.0731668	0.0562297	0.215697	0.0287682	0.1207	0.130342	0.0302283	0.0513141	0.073744	0.0467885	0.0545725	0.0669005	0.23465	0.342746
Prrg4	0.00742068	0.0030805	0.00689851	0.00225078	0.00476035	0.0154529	0.000412915	0	0.0014295	0.0411882	0	0.0047203	0.00154772	0	0.00362593	0.0158342	0.0161899	0.0894945	0.0393668	0.00979623	0.0138733	0	0.0247991	0.0157372	0.0140516	0.0698505	0.00943636	0
Ccdc73	0.0575778	0.0614101	0.0648653	0.108518	0.078703	0.127904	0.055924	0.0725688	0.0344365	0.114765	0.0273796	0.0857307	0.0432412	0.0052166	0.0813132	0.0615754	0.155671	0.117757	0.0643585	0.0727211	0.0578908	0.0217777	0.0504251	0.0482237	0.110393	0.038569	0.138135	0.0120808
Eif3m	1.04465	1.08092	1.1518	1.40303	1.42382	0.905471	1.42406	1.97076	1.22831	1.44256	1.08628	1.00323	0.422565	1.04331	1.88698	2.24518	1.58376	2.1792	2.23637	1.694	2.09999	2.16236	1.90802	1.99414	2.24713	2.14892	1.71593	0.519858
Rcn1	0.132269	0.127774	0.174959	0.0913413	0.102078	0.0755492	0.0157529	0.0143901	0.0375204	0.0103567	0.0620186	0.0377515	0.0731248	0.0117145	0.0285708	0.0537918	0.038538	0.0689752	0.55539	0.15248	0.363185	0.144541	0.0297246	0.0646482	0.0549022	0.651394	0.191926	0.268525
Pax6	0.000474255	0	0	0	0	0	0	0	0	0	0	0	0	0	0	0	0	0	0	0	0.0039624	0	0	0.00572272	0	0	0	0
Elp4	0.119804	0.0880929	0.102357	0.0623918	0.0844327	0.045162	0.0347087	0.0280465	0.0335392	0.0251602	0.0907145	0.0428192	0.010461	0.00203512	0.0531675	0.057582	0.0707904	0.113451	0.136916	0.109849	0.0883824	0.0783583	0.080342	0.104677	0.102276	0.104415	0.160654	0.0504451
Immp1l	0.313682	0.307491	0.270558	0.394441	0.402555	0.279366	0.223377	0.169805	0.296988	0.272256	0.290549	0.265634	0.103583	0.237631	0.321972	0.407098	0.375488	0.375348	0.740887	0.450309	0.56387	0.541404	0.428594	0.540424	0.635514	0.483163	0.504582	0.0921065
Dnajc24	0.479008	0.39539	0.35225	0.213438	0.278842	0.18132	0.248722	0.22412	0.283573	0.299518	0.31818	0.223997	0.0839773	0.256791	0.233627	0.178107	0.173204	0.0890328	0.297998	0.31576	0.244345	0.298047	0.194351	0.269687	0.258424	0.215481	0.235569	0.12261
Mpped2	0	0	0	0	0	0	0	0	0.00325526	0	0.00527008	0	0	0	0	0	0	0	0.0516772	0.00166846	0.00183698	0	0	0.00286136	0	0.312748	0	0
Arl14ep	0.271094	0.256448	0.260989	0.168616	0.191486	0.185565	0.139408	0.163673	0.202758	0.128517	0.183323	0.0993659	0.107579	0.0109464	0.123758	0.171675	0.0913384	0.130342	0.174613	0.11949	0.189901	0.190344	0.0855507	0.125921	0.201391	0.330809	0.142053	0.141594
Mettl15	0.0819147	0.0873433	0.0542445	0.0372344	0.0606318	0.0416108	0.0126121	0.0153563	0.0150101	0.0120141	0.0578036	0.0199634	0.0104276	0.115235	0.0319119	0.0292407	0.00593939	0.0460258	0.086917	0.0802083	0.0533893	0.0820118	0.0429004	0.0515864	0.0796767	0.0508283	0.0381465	0.0134858
Kif18a	0.0250008	0.0125193	0.019716	0.00442611	0.286374	0.0477034	0.00906479	0.0109485	0.0197794	0.00258532	0.0123543	0.0381074	0.0193262	0.240576	0.0128862	0.0254669	0.0571576	0.0239124	0.070548	0.0378396	0.0705898	0.068833	0.0738841	0.0859079	0.0473356	0.0526039	0.441188	0.0505606
Lin7c	0.482876	0.381492	0.351856	0.302856	0.351736	0.378154	0.368627	0.420907	0.345147	0.321074	0.315878	0.536893	0.391582	0.559078	0.315212	0.2582	0.285525	0.442428	0.606591	0.356715	0.360855	0.46413	0.394063	0.38684	0.502389	0.383425	0.323176	0.422783
Lgr4	0.00711614	0.0172044	0.0110188	0.00374765	0.0119041	0	0.00372033	0.0044775	0.00409339	0	0.0226844	0.00921529	0.0136245	0	0.00422454	0	0.0235752	0	0.015699	0.00969034	0.00274603	0.0168946	0.00157252	0	0	0.0190884	0.00248585	0.0127775
Ccdc34	0.23126	0.259125	0.302886	0.362034	1.23781	0.194224	0.138316	0.109118	0.155889	0.305704	0.231399	0.321027	0.096124	1.08682	0.163393	0.147175	0.218849	0.157846	0.205929	0.305185	0.212908	0.207707	0.0919745	0.16623	0.142537	0.194828	1.27565	0.262308
Olfr1307	0.00879981	0.0053126	0.00401353	0	0.000831033	0	0.00207192	0	0.0046235	0.0014454	0	0.00139629	0	0	0.00112464	0	0	0	0.0225225	0.00231295	0	0	0	0.00471353	0	0	0.0010779	0.0779044
Lpcat4	0.0115973	0.00724327	0.013551	0.0275325	0.0392054	0.0578312	0.0440946	0.15659	0.502395	0.0684705	0.0206506	0.0957413	0.264234	0.135141	0.0981242	0.168651	0.0314188	0.0204551	0.51679	0.0811513	0.312914	0.292049	0.0699478	0.111447	0.0623248	0.214699	0.100071	0.0676763
Nop10	0.784174	0.794874	0.890711	1.36301	1.44419	0.86544	1.0414	1.63823	2.1101	1.00797	1.346	1.41387	0.257418	0.410506	1.5601	1.5191	0.781167	1.86332	2.7873	1.86065	2.9851	2.58194	2.90997	2.84121	2.66665	2.51125	3.13805	0.29448
Slc12a6	0.763815	0.834331	0.547785	0.31949	0.393497	1.06895	0.432169	0.548169	1.14585	0.465625	0.479327	0.960511	0.810786	0.449906	0.382864	0.254406	0.146212	0.532112	0.360822	0.477459	0.208715	0.3234	0.760357	0.590337	1.15493	0.281625	0.357232	1.8126
Emc4	0.573866	0.542867	0.50828	0.545	0.4255	0.327006	0.33785	0.345267	0.36163	0.357002	0.387204	0.287214	0.109415	0.233684	0.370167	0.445232	0.27474	0.554101	0.476317	0.397145	0.429398	0.433916	0.309027	0.387609	0.392285	0.524921	0.489532	0.116745
Katnbl1	0.119064	0.148043	0.129001	0.0586558	0.203236	0.111249	0.16856	0.150489	0.177543	0.162547	0.142718	0.0850869	0.05095	0.111812	0.100775	0.0774115	0.153745	0.0578127	0.182529	0.129663	0.115845	0.148061	0.172302	0.153549	0.137942	0.178031	0.191343	0.111582
Emc7	1.67808	1.72709	1.66815	1.41801	1.46786	1.23794	1.10546	1.23528	1.20473	1.30646	1.20054	1.00241	0.382205	0.397695	0.92188	0.818478	0.712917	1.03221	0.875233	1.2486	0.966178	0.851517	0.646861	0.742153	0.722447	0.962956	0.920704	0.37258
Aven	0.150556	0.16217	0.141155	0.156361	0.160917	0.114034	0.172245	0.170588	0.200404	0.254666	0.175763	0.0803401	0.0244879	0.00412662	0.118893	0.0866506	0.0854471	0.0789254	0.384989	0.252537	0.256766	0.425542	0.140374	0.201904	0.172719	0.279419	0.153371	0.0468949
Ryr3	0.00041854	0	0	0	0.00054341	0	0	0	0	0	0	0	0	0	0	0	0	0	0	0.00219018	0.00574441	0.0222952	0	0	0	0.00385112	0	0
Fmn1	0.0533621	0.0827558	0.131147	0.0847937	0.102871	0.0995645	0.122663	0.0348792	0.0288935	0.149152	0.102774	0.0230925	0.00701188	0.00612723	0.0305567	0.0193312	0.0611289	0.00966721	0.0142924	0.0480035	0.00327377	0.0414299	0	0.0150306	0	0.017329	0.008807	0.224331
Scg5	0.00121093	0.0023671	0	0	0.0103214	0	0.000820495	0	0	0.000827606	0	0.0010584	0	0	0.000640568	0	0	0	0.0126674	0.00246777	0.00902588	0.0278716	0.00346874	0.00150045	0	0	0	0
Arhgap11a	0.181574	0.20098	0.155041	0.122109	0.685997	0.268424	0.158751	0.207408	0.273651	0.238222	0.127047	0.351756	0.187747	0.637262	0.132795	0.162459	0.0671067	0.120721	0.0843197	0.173625	0.0527257	0.0434862	0.0925204	0.063992	0.126669	0.00786566	0.735344	0.371736
Aqr	0.387204	0.434198	0.40188	0.359619	0.414917	0.441195	0.407458	0.388462	0.691835	0.25878	0.284361	0.32508	0.156055	0.50288	0.394086	0.379592	0.354984	0.326999	0.610974	0.465638	0.540608	0.615341	0.385565	0.444338	0.452341	0.561563	0.44255	0.549633
Zfp770	0.53231	0.384908	0.257551	0.0605362	0.165963	0.191301	0.0251124	0.0255726	0.399772	0.121961	0.287479	0.0439764	0.0219858	0.164592	0.0687845	0.033266	0.230076	0.0392321	0.119524	0.319385	0.118775	0.0713608	0.0680867	0.138287	0.048658	0.0970929	0.028718	0.745952
Dph6	0.176099	0.244965	0.166785	0.169005	0.156767	0.1747	0.0872055	0.0634881	0.0714001	0.0898931	0.106917	0.0688005	0.0223385	0.00686702	0.107931	0.139462	0.0765922	0.126675	0.167342	0.202303	0.223485	0.137359	0.213739	0.200779	0.27023	0.280242	0.128666	0.186606
Gm13977	0.00111771	0	0.0013929	0	0	0	0	0	0	0	0	0	0	0	0	0	0	0	0	0.00281632	0.00415416	0	0.0020857	0.00122746	0	0	0.00207547	0.0253462
BC052040	0.0625353	0.0481835	0.0380611	0.0228212	0.0920793	0.039657	0.0110984	0.0155061	0.0163697	0.104739	0.0654411	0.0321713	0.00547854	0.00203512	0.0108043	0.00944976	0.0343992	0.0256323	0.0460585	0.0465778	0.101889	0.0712239	0.0543492	0.0824476	0.0218462	0.0750866	0.0842584	0.0121221
Meis2	0.00118839	0.00689398	0	0	0	0	0.000963773	0	0	0	0	0.00156479	0.00221166	0	0.00117254	0.00268319	0	0	0	0	0	0	0	0	0	0	0	0
D330050G23Rik	0.00559535	0.00346011	0.0169705	0.00798911	0.00649265	0	0	0.000622085	0.00261217	0	0.0071287	0.000651166	0	0	0.00145594	0	0.0664826	0	0	0.000856607	0	0	0	0	0	0	0	0
Gm29340	0.0358021	0.0187837	0.0342035	0.0269865	0.016575	0.0230508	0.00470876	0.0073798	0.0102148	0.0022685	0.0779427	0.0100196	0.00147143	0.0020915	0.00670601	0	0.0203594	0	0.00294632	0.0174798	0.00138303	0.0112416	0	0.00140165	0.0154428	0	0.00444057	0.0248996
Spred1	0.728674	0.717338	0.689258	0.427698	0.477376	0.577778	0.374208	0.252878	0.518483	0.249629	0.737603	0.245705	0.0784971	0.100505	0.195504	0.126685	1.10265	0.122198	0.193597	0.417677	0.0900335	0.125904	0.0174972	0.0655071	0.158144	0.14451	0.272456	1.09214
Fam98b	0.316612	0.331974	0.251012	0.212214	0.383338	0.228813	0.223315	0.221419	0.247746	0.20771	0.483221	0.164189	0.195824	0.0446268	0.251267	0.241069	0.215664	0.249732	0.537223	0.347456	0.373721	0.444889	0.290433	0.376317	0.4691	0.411539	0.515894	0.243108
Rasgrp1	0.00311528	0.00324137	0.00217765	0	0.0173435	0.00655192	0.0617261	0.0276155	0.335131	0.0549121	0.0292822	0.000795343	0.00650995	0.0106092	0.0282912	0	0.144578	0.019944	0.317996	0.288971	0.518288	0.489026	0.375408	0.677366	0.785719	0.437916	0.00803466	0.0222546
Thbs1	0.0990887	0.164744	0.289137	0.463331	0.361372	0.362526	22.1276	18.2452	0.388879	14.9175	0.225797	0.770022	0.594613	0.085615	0.44154	0.249112	0.279029	0.158704	0.227093	0.34168	0.0827338	0.963772	0.0399049	0.0399894	0.149476	0.0781592	0.172959	0.175933
Fsip1	0	0	0.00134771	0	0	0	0	0	0	0	0	0	0.00404998	0	0	0	0	0	0	0	0	0	0.022621	0.00700462	0	0	0.00139273	0
Eif2ak4	0.131036	0.17385	0.130771	0.0768598	0.0868675	0.169453	0.0541813	0.0497621	0.135662	0.183273	0.0650756	0.0591276	0.0264358	0.00255958	0.0774202	0.0854319	0.0400499	0.0498069	0.0873957	0.0780094	0.079317	0.105157	0.102995	0.104188	0.134643	0.104674	0.0641589	0.421581
Srp14	1.25423	1.45277	1.62672	2.1552	1.96368	1.83408	1.97214	1.78459	1.77992	2.21197	1.56758	2.61596	1.23799	1.57859	1.88068	1.5502	1.38791	2.20168	2.31355	1.70545	1.92053	2.19093	1.76689	1.83172	3.77155	2.00183	1.81522	0.892939
Bmf	0.327347	0.322766	0.187661	0.0656115	0.0987647	0.334454	0.157672	0.146724	0.358162	0.163083	0.15591	0.122947	0.0540834	0.00715428	0.146455	0.0951625	0.0845465	0.0535534	0.0333964	0.321119	0.0243204	0.0259518	0.0243379	0.0267163	0.259152	0.0593103	0.0240391	0.349825
Bub1b	0.00737877	0.0145359	0.0378504	0.066959	0.838259	0.0299345	0.0572176	0.0504238	0.0310323	0.00982528	0.0341144	0.140585	0.0288088	0.044322	0.0389998	0.0328417	0.0394926	0.0213043	0.0301375	0.0888108	0.0196686	0.0236964	0.0261958	0.00543079	0.0222092	0.0164878	0.818363	0.0281337
Pak6	0.00539991	0.00130312	0.00810838	0	0.00213775	0	0.000549212	0.000885599	0	0	0.00137335	0	0.00285344	0.00407024	0.00180749	0.00276212	0	0.0273874	0.00577009	0.0295472	0.0757969	0.0214426	0.00794911	0.00210959	0	0.00677079	0.00523352	0.047811
Plcb2	0.343202	0.373198	0.300114	0.200077	0.192129	0.521229	0.144747	0.104284	0.225466	0.162203	0.101628	0.316738	0.50827	0.399703	0.303111	0.387247	0.0724257	0.394375	0.112578	0.18577	0.131823	0.105029	0.0910566	0.0805328	0.153837	0.0859539	0.195253	1.99106
Inafm2	0.155997	0.163547	0.10667	0.0994318	0.0743281	0.166046	0.0993874	0.131808	0.156784	0.103502	0.0707319	0.153829	0.0796788	0.117153	0.141041	0.105605	0.0966936	0.676961	0.149323	0.0801016	0.0851827	0.0581406	0.0955057	0.0734009	0.217398	0.0581015	0.108335	0.146176
A430105I19Rik	0.00807999	0.0133545	0.00800287	0.00620627	0.00514894	0.0106253	0.0006959	0.000770402	0	0	0	0.00102706	0.00176115	0	0.00121805	0	0	0.0182844	0	0.0272193	0.0020097	0	0	0.00222433	0.0267738	0	0.0058146	0.0626139
Knstrn	0.0295447	0.0411939	0.138471	0.145944	0.942992	0.134103	0.0378712	0.0712959	0.0613973	0.0475084	0.0853783	0.203699	0.0552205	0.225249	0.0574009	0.0566704	0.0945631	0.109896	0.0676396	0.0946491	0.0838365	0.0725297	0.0581888	0.0545209	0.0921542	0.0558151	0.940446	0.0386211
Ivd	0.202176	0.170218	0.158412	0.0970749	0.14618	0.135601	0.0599263	0.129311	0.16169	0.139563	0.427006	0.0527667	0.0369125	0.00887679	0.112714	0.10011	0.0983112	0.385166	0.145961	0.225816	0.190678	0.157702	0.222405	0.163233	0.407671	0.187743	0.415101	0.398909
Bahd1	0.0820149	0.0876946	0.0926165	0.0788947	0.0858203	0.127405	0.155367	0.0882702	0.140797	0.222247	0.0332511	0.0910775	0.0237473	0.0540289	0.0893268	0.0758143	0.224169	0.0686366	0.0708254	0.0816656	0.0941705	0.0937155	0.159398	0.0966791	0.17389	0.12623	0.0996643	0.143853
Chst14	0.198776	0.182616	0.181468	0.11222	0.0855775	0.118953	0.106391	0.0654806	0.0380747	0.0932083	0.159482	0.0276384	0.0208012	0.055007	0.0637112	0.0495962	0.0988928	0.0410542	0.0294523	0.104159	0.0313382	0.0482558	0.0544217	0.0357053	0.0105464	0.0476236	0.0398856	0.11006
Ccdc32	0.281014	0.271289	0.227912	0.157606	0.199953	0.161895	0.214446	0.241459	0.213417	0.167436	0.291842	0.118378	0.0492055	0.151411	0.232424	0.190988	0.127511	0.30043	0.449896	0.231874	0.233154	0.187625	0.249766	0.147487	0.479561	0.340416	0.236354	0.0976833
Rpusd2	0.0250497	0.0170729	0.0262053	0.0108149	0.0101102	0.0039826	0.00595385	0.0143243	0.0168421	0.00398431	0.00326829	0.00705076	0.00134791	0	0.0081981	0.017675	0.0147991	0	0.0440067	0.0221236	0.0403478	0.019603	0.0645186	0.0146457	0.0113097	0.0466229	0.01164	0.0127775
Knl1	0.0113931	0.00995069	0.0121214	0.0560558	1.48177	0.0277394	0.0234324	0.0224341	0.0125272	0.0416701	0	0.122719	0.0421779	0.458503	0.0349223	0.0396485	0.0811458	0.142784	0.0353583	0.0450618	0.0102683	0.0172355	0.0146057	0.0285814	0.0616397	0.0496676	1.3774	0.064757
Rad51	0.00561122	0.00788199	0.00891783	0.0573387	0.397273	0.033093	0.0100023	0.00641533	0.00655052	0.0799361	0.00440384	0.0686919	0.0107108	0.007957	0.020206	0.0148351	0.0675998	0.0206297	0.0597206	0.119965	0.0263717	0.0160789	0.024479	0.0102351	0.0453562	0	0.620341	0.0360667
Rmdn3	0.133299	0.144926	0.156105	0.196588	0.12644	0.108904	0.0886434	0.0949835	0.0977323	0.10421	0.0833852	0.060662	0.0131877	0.0585799	0.0815936	0.0783146	0.079248	0.1999	0.0705397	0.102081	0.108888	0.0541019	0.0735597	0.0638377	0.0821394	0.051488	0.121915	0.0335548
Gchfr	0	0	0.000740031	0.00171621	0.000754672	0.00481455	0.000300657	0.000463031	0	0	0	0.00373452	0.00203724	0	0.000687839	0	0	0	0	0	0.00333155	0	0	0.045374	0.017446	0	0.0505323	0
Dnajc17	0.128434	0.111652	0.143426	0.151845	0.177948	0.117959	0.158437	0.127034	0.099077	0.0592622	0.157149	0.117497	0.0494031	0.00255958	0.200711	0.276699	0.171979	0.293128	0.133433	0.175438	0.14512	0.103803	0.0869884	0.0689265	0.147315	0.167841	0.150077	0.0363474
Gm14137	0	0	0	0	0	0	0	0	0	0	0	0	0	0	0	0	0	0	0	0	0	0	0.00705776	0.0449508	0.00789942	0.00738443	0	0
Zfyve19	0.496995	0.384891	0.324324	0.211617	0.276582	0.358169	0.175368	0.150148	0.133705	0.302693	0.182108	0.151376	0.0855193	0.295326	0.189355	0.210893	0.143288	0.227773	0.262383	0.260856	0.155102	0.142786	0.168689	0.188535	0.257088	0.247039	0.223568	0.506482
Spint1	1.38495	1.47523	1.38581	1.12183	0.897255	1.44296	0.446119	0.20482	0.162839	0.46869	0.196162	0.366537	0.0870454	0.339251	1.87641	1.32775	0.43131	0.119825	0.123826	0.609165	0.110782	0.12073	0.0101836	0.102053	0.0456159	0.152842	0.0408156	0.278534
Rhov	0.00321236	0.00089709	0.00236951	0.00927436	0.00147981	0.0162141	0.459317	0.39783	0.00399696	0.27583	0	0.0484683	0.0514896	0.193152	0.0726999	0.0084953	0.00249114	0.00596321	0	0.0169529	0.00279109	0.00589384	0.000431896	0	0	0	0	0
Vps18	0.609728	0.537228	0.472144	0.219456	0.326856	0.475792	0.29168	0.276855	0.256237	0.432925	0.242088	0.350701	0.249365	0.189429	0.22473	0.123077	0.183251	0.10539	0.0780775	0.318982	0.0931105	0.0602572	0.168616	0.161631	0.230838	0.134415	0.158403	1.4444
Chac1	0.0011083	0.00788014	0.0250686	0.0011639	0.00999473	0.0495778	0.00827462	0.0212747	0	0.0415014	0.00185862	0.165363	0.0719891	0	0.0221531	0.0814576	0.00601386	0.0205052	0	0.0114276	0.00886669	0.00279062	0	0.0138117	0	0.0324546	0.0017197	0
Ino80	0.320016	0.273256	0.318967	0.159458	0.209209	0.265504	0.279875	0.364235	0.396016	0.379589	0.263116	0.234513	0.0943451	0.323785	0.239331	0.277614	0.249565	0.233872	0.298948	0.280516	0.291371	0.151821	0.366334	0.306592	0.555285	0.348217	0.297138	0.66383
Exd1	0.00668891	0.0149008	0.00502911	0	0.00165553	0	0.000786201	0.00243931	0.00524114	0	0	0.00134905	0.000736481	0	0.00114621	0	0.038392	0.012097	0	0.000299412	0.00180902	0	0	0.000715794	0.0345885	0.0108634	0.00359127	0.0261418
Chp1	0.239547	0.248761	0.253721	0.212853	0.251707	0.522212	0.533685	0.714833	0.573595	0.471088	0.299041	0.826746	1.25355	0.381378	0.465723	0.546805	0.874001	0.36046	0.415389	0.348768	0.341188	0.354194	0.314898	0.272801	0.298576	0.238717	0.432861	0.0602755
1700020I14Rik	0.663682	0.96797	0.558312	0.372888	0.642718	0.89403	0.57684	0.624929	0.84148	0.466947	0.758475	1.05372	0.731213	0.808931	0.554342	0.509857	0.511016	0.766971	1.3602	0.646356	1.03233	0.912388	0.855187	0.806701	0.920395	0.871876	1.01031	1.26365
Oip5	0.00425879	0.00467071	0.00772653	0.0134844	0.210999	0.0168281	0.00574729	0.00424395	0.00816437	0.000836387	0.00115726	0.0244166	0.00577374	0.0408644	0.00430717	0.00406703	0.0226761	0	0.006508	0.0363024	0.0167368	0.0154315	0.00827925	0.00738469	0.0108226	0.024149	0.165024	0
Nusap1	0.00758631	0.0101681	0.0172511	0.0927396	2.36149	0.0499177	0.0609697	0.0336242	0.0270371	0.0993135	0.031093	0.310865	0.0740402	1.24634	0.0669675	0.0440325	0.169216	0.0259543	0.0248773	0.12397	0.061223	0.0566492	0.00654713	0.00524788	0.0972657	0.0534479	3.03612	0.0318253
Ndufaf1	0.15923	0.143776	0.116035	0.149062	0.0764621	0.126996	0.0864211	0.0989487	0.0931556	0.254012	0.111838	0.104008	0.03517	0.0853646	0.103008	0.120971	0.109785	0.0958655	0.198554	0.143217	0.152929	0.124106	0.203451	0.174734	0.299616	0.218801	0.199337	0.0603213
Rtf1	0.824833	0.725146	0.664358	0.698596	0.800668	1.02532	0.810056	0.817056	0.930732	0.65781	0.80706	1.02035	0.385324	0.693475	0.88141	0.90238	0.978899	1.16783	1.38576	0.72745	1.10329	1.35634	0.996595	0.917502	1.46913	1.84194	1.28974	0.789213
Itpka	0.0024564	0.00383546	0.00106586	0	0.00692596	0.00470757	0.000778787	0.0015045	0.0118671	0	0.00692311	0.00224063	0	0	0.000875252	0.00325187	0.00381486	0.0369051	0	0	0	0	0.00294177	0.00378698	0.014046	0	0.00381741	0
Ltk	0.000941893	0	0	0	0.000631492	0	0	0	0.0014295	0	0	0	0	0	0.00030541	0	0	0	0.00873845	0.00511171	0.0109674	0.00470992	0.0214409	0.00380757	0.025746	0	0.00471821	0
Rpap1	0.115185	0.142775	0.107335	0.0639951	0.082221	0.0610938	0.052909	0.0386649	0.112675	0.0894246	0.052776	0.0428007	0.0180088	0.0505139	0.052114	0.0588241	0.0515737	0.078613	0.112272	0.168276	0.11851	0.0889361	0.101662	0.0875239	0.140765	0.0862393	0.0910885	0.241884
Tyro3	0.000758902	0.000352905	0.000698045	0.00381869	0	0	0.000328051	0	0.00109924	0	0	0	0	0	0.000773884	0	0.00249114	0	0.00940122	0.00558494	0.00386785	0.0402694	0	0	0	0	0	0
Mga	0.526564	0.606748	0.503556	0.380514	0.310366	0.820717	0.286555	0.285038	0.482065	0.455315	0.436661	0.700403	0.258084	0.173063	0.262601	0.334114	0.261518	0.49424	0.399712	0.485349	0.357396	0.39005	0.483823	0.414089	0.395194	0.465406	0.324482	1.5623
Mapkbp1	0.0357951	0.0575913	0.0336112	0.0179826	0.0317474	0.0361076	0.0192701	0.0140787	0.023786	0.0622134	0.0166371	0.0313859	0.0124439	0	0.0260054	0.030129	0.0214152	0.0479278	0.0536856	0.0128695	0.0209934	0.0222324	0.0231268	0.0113252	0	0.00573398	0.0160972	0.105411
Jmjd7	0.051669	0.0490217	0.0383841	0.0322308	0.0322273	0.0447056	0.0204657	0.0510763	0.0516482	0.00756761	0.0930651	0.0179313	0.0095529	0	0.063328	0.0364554	0.0448756	0.0314962	0.147285	0.0781347	0.0742497	0.098562	0.0486494	0.0966647	0.1923	0.0209683	0.0521976	0.0113669
Ehd4	1.72558	1.64117	1.7216	1.56562	1.33641	1.56477	1.93551	1.3804	1.84486	1.27436	3.72063	0.806304	0.194409	1.21592	1.10665	0.787959	0.481695	0.751853	0.44912	1.26085	0.309394	0.290766	0.442389	0.525499	1.42427	0.292628	0.725456	1.03429
Vps39	0.229122	0.236229	0.18257	0.107964	0.120483	0.232229	0.116485	0.0996133	0.117872	0.193087	0.232121	0.219	0.082825	0.183211	0.102811	0.123108	0.377671	0.254066	0.191091	0.229525	0.113474	0.104071	0.0880144	0.076943	0.127039	0.158672	0.1134	0.522663
Tmem87a	0.373432	0.40369	0.398981	0.240521	0.213197	0.430473	0.155966	0.174214	0.164999	0.262816	0.253176	0.268016	0.110736	0.264045	0.162271	0.169085	0.138156	0.318868	0.193728	0.204987	0.23223	0.146307	0.210937	0.182395	0.2084	0.218656	0.149846	0.763276
Ganc	0.271638	0.319664	0.219649	0.089495	0.116641	0.29333	0.0824694	0.101173	0.244653	0.105088	0.178188	0.120181	0.117416	0.228401	0.104528	0.129806	0.0581105	0.167871	0.273953	0.260776	0.126237	0.0880536	0.290884	0.225133	0.208421	0.121245	0.119643	0.682595
Capn3	0.93511	1.09514	0.698558	0.580983	0.376034	0.840614	0.0645794	0.0566286	0.125529	0.0648729	0.222028	0.317033	0.0835364	0.115878	0.0763315	0.054662	0.14901	0.0168711	0.167822	0.513607	0.11177	0.142073	0.0170037	0.0608691	0.0377263	0.103297	0.00688439	1.48059
Zfp106	0.574134	0.702352	0.767455	0.545942	0.856507	1.1146	1.03569	1.18803	1.51771	0.723819	0.828896	1.70118	0.876401	0.111134	1.57478	1.26079	1.01918	1.09157	0.684995	0.869401	0.489137	0.562214	0.749106	1.0019	0.995557	0.72063	0.810992	0.758053
Gm26899	0.00590209	0.00585256	0.00735394	0.00466194	0.0028454	0.0199813	0.00689033	0.00699427	0.00145184	0.00287356	0	0.0178389	0.00385898	0	0.00523654	0.0207317	0	0	0	0.00242896	0.000288806	0.00137521	0.0120446	0.00636256	0	0	0.0116708	0.0138858
Snap23	0.699297	0.767882	0.770201	0.711396	0.711841	1.76325	1.35117	1.07207	0.90693	1.39555	1.09468	3.0079	1.46987	0.257632	1.79095	1.14738	1.05721	0.768825	0.646912	0.633471	0.356651	0.372319	0.343433	0.595734	0.462922	0.358838	0.445605	0.536036
Lrrc57	0.191288	0.19267	0.143495	0.162473	0.145056	0.166175	0.0936189	0.0724532	0.163358	0.0628457	0.212964	0.157147	0.0791962	0.0136188	0.116676	0.103742	0.0599538	0.109978	0.187254	0.18322	0.104111	0.127058	0.131655	0.159819	0.124216	0.0960544	0.109261	0.134975
Haus2	0.124867	0.101727	0.071741	0.113953	0.0830277	0.131539	0.08547	0.0966542	0.182913	0.260769	0.054442	0.0975985	0.0473975	0.0548533	0.0993365	0.0997665	0.0570911	0.0609342	0.104429	0.131614	0.109484	0.145756	0.143598	0.136094	0.181134	0.155393	0.142503	0.0942464
Stard9	0.779289	0.768498	0.576684	0.241869	0.265395	0.950291	0.332348	0.356089	0.188423	0.407955	0.449325	0.357495	0.0525103	0.213546	0.375726	0.134618	0.190611	0.038802	0.090226	0.354267	0.0683448	0.0522139	0.0166528	0.072108	0.0385718	0.0445889	0.0875295	3.72163
Cdan1	0.130475	0.113958	0.0905359	0.0129203	0.106397	0.125335	0.0445247	0.0453516	0.101541	0.0240429	0.121669	0.0651296	0.0264487	0.107764	0.045869	0.0248585	0.0521894	0.0498035	0.139826	0.10712	0.123515	0.122383	0.12439	0.0912299	0.154623	0.0749225	0.159897	0.333963
Ttbk2	0.0876858	0.101606	0.06307	0.016306	0.0359544	0.100012	0.0339577	0.0558304	0.0391982	0.0534269	0.0193108	0.029542	0.0186058	0.00516022	0.0219552	0.0146545	0.0140513	0.0554209	0.0116138	0.0588144	0.0282585	0.0665251	0.028561	0.0219981	0.0225191	0.0312707	0.0370779	0.0817383
Ubr1	0.286981	0.313083	0.205309	0.158254	0.170338	0.269161	0.122823	0.14331	0.232007	0.237725	0.18282	0.2326	0.172428	0.0218966	0.131938	0.158389	0.0973148	0.108229	0.26579	0.186023	0.230735	0.256877	0.224383	0.163669	0.383015	0.218956	0.201204	0.487078
Tmem62	0.0582099	0.0518047	0.0537132	0.0606706	0.0667966	0.0697092	0.0379572	0.0295935	0.05114	0.0585526	0.0265047	0.0485757	0.0235696	0.0438987	0.0181548	0.0266231	0.0312972	0.041154	0.161915	0.0566016	0.0977316	0.207332	0.10866	0.074102	0.0278933	0.0468007	0.0414202	0.0135743
Ccndbp1	0.368335	0.366448	0.2719	0.318558	0.269987	0.504367	0.39661	0.406538	0.655795	0.228039	0.183971	0.591086	0.636543	0.253379	0.400213	0.50804	0.425389	0.691387	0.630986	0.388798	0.561213	0.669728	0.532233	0.503465	0.589667	0.579135	0.30985	0.0684312
Lcmt2	0.266089	0.233838	0.167809	0.0648249	0.0635367	0.0985662	0.0911705	0.075514	0.0728025	0.0757356	0.185815	0.0670731	0.0357293	0.128918	0.0916777	0.091506	0.0453956	0.201577	0.0769661	0.202422	0.0928992	0.140006	0.153261	0.130329	0.155513	0.207595	0.115648	0.208448
Adal	0.090425	0.0783775	0.0648942	0.0499276	0.0556121	0.0913844	0.0304763	0.0228194	0.0314929	0.0147594	0.0730014	0.0248727	0.00971493	0.00625019	0.0381134	0.0298696	0.0106176	0.112598	0.0668014	0.0820215	0.0652088	0.0351593	0.0723104	0.0781768	0.041785	0.0375208	0.0507477	0.0998416
Zscan29	0.302909	0.263851	0.27717	0.0811947	0.153208	0.265315	0.160524	0.151855	0.255675	0.13184	0.227746	0.21501	0.294548	0.106014	0.106849	0.197978	0.121399	0.302212	0.132775	0.269544	0.112067	0.139394	0.0965817	0.12792	0.204144	0.139487	0.106354	0.394885
Tubgcp4	0.266315	0.265458	0.267275	0.100049	0.219093	0.30956	0.274409	0.212962	0.281622	0.276716	0.283059	0.191398	0.115313	0.321499	0.165913	0.159907	0.216714	0.195436	0.290509	0.229066	0.257173	0.249868	0.285369	0.235121	0.336728	0.271288	0.242045	0.806946
Trp53bp1	0.200038	0.154737	0.191531	0.140438	0.124581	0.212569	0.0504146	0.0363208	0.100872	0.0387395	0.153075	0.133132	0.0569247	0.00771979	0.0830416	0.0810666	0.107343	0.195632	0.0822909	0.166061	0.155915	0.134427	0.134805	0.138696	0.074474	0.276855	0.0886339	0.370928
Map1a	0.00552458	0.0079221	0.00259547	0.00447197	0.00631079	0.00265453	0.00231315	0.00276657	0.00263536	0.000668027	0	0.00325897	0.00268266	0.0031251	0.00234279	0	0.00674354	0	0	0.000693124	0.0014909	0	0	0.00339315	0	0	0.00448632	0.0139169
Ppip5k1	0.133171	0.125899	0.103681	0.0937141	0.124484	0.154958	0.0533873	0.0591971	0.0613402	0.0917817	0.0521078	0.0870226	0.040142	0.268482	0.0392925	0.04337	0.0727592	0.0871605	0.0862121	0.135329	0.078809	0.0204994	0.0509019	0.0767521	0.0696266	0.0795154	0.0737241	0.362044
Ckmt1	0.000546229	0	0	0.00420346	0	0	0	0	0	0	0	0	0.00365623	0	0	0	0	0	0	0	0.00296571	0	0	0	0.0188891	0	0	0
Catsper2	0.0360399	0.0206044	0.0291705	0.00606824	0.0164783	0.0220774	0.00868797	0.0099343	0.00600873	0.0389846	0.00827806	0.00757124	0.00966681	0	0.0150097	0.0162803	0	0.0126685	0.0433484	0.0111079	0.00852661	0.00528688	0.0213818	0.0150369	0.0115154	0.0199649	0.0132283	0.0174133
Pdia3	8.05206	8.75686	8.87612	7.53975	6.36319	6.86647	5.55186	3.88986	3.97	7.20199	5.07327	3.18046	1.34188	2.04016	4.09287	4.61711	2.83052	3.92191	4.87467	5.24276	3.46378	3.48307	2.31405	2.98392	2.88338	4.27333	4.20165	1.47436
Ell3	0.000524344	0	0.00131221	0.00248707	0.000284747	0	0.000434056	0	0	0	0	0	0.00134955	0	0.0010075	0.0236721	0	0	0	0	0.00112062	0.00386923	0.104684	0.0474157	0.153818	0	0.00189022	0
Serinc4	0.00763206	0.00563411	0.00116295	0	0.000428699	0.00467382	0.00127835	0.000852813	0	0	0	0.00140043	0	0	0.000956754	0.00602719	0	0	0	0.00170972	0	0	0.00494991	0.00416907	0.00795575	0	0.00340128	0
Serf2	5.94072	6.81182	9.00015	13.3778	12.2306	9.48489	14.0844	15.7751	12.6743	15.0298	8.63421	12.9498	12.9772	13.3177	13.6573	15.9021	13.7523	12.0844	13.3969	9.78156	10.4157	10.5617	9.81373	10.0281	9.50911	8.56512	13.1186	3.40256
Hypk	0.611478	0.596195	0.566767	0.732707	0.813768	0.508755	0.630168	0.652886	0.802047	0.741461	0.631786	0.596219	0.33063	0.34672	0.80393	0.919377	0.758519	1.34616	0.952493	0.660509	0.925175	0.87724	1.08204	1.07262	1.30409	0.927789	1.02181	0.435886
Mfap1b	0.257003	0.242904	0.205275	0.129811	0.152499	0.273087	0.214809	0.248121	0.323568	0.201756	0.209819	0.557526	0.280235	0.12917	0.242719	0.233449	0.242866	0.335027	0.377574	0.197342	0.264634	0.355584	0.303123	0.310464	0.402855	0.28659	0.231598	0.121697
Mfap1a	0.29955	0.30237	0.185947	0.0882529	0.184143	0.32967	0.205625	0.215259	0.341272	0.28817	0.364341	0.391487	0.256985	0.497976	0.196414	0.242462	0.207984	0.241701	0.483715	0.341333	0.331212	0.337111	0.380468	0.333913	0.248991	0.392439	0.256791	0.385775
Wdr76	0.117326	0.134656	0.132024	0.11633	0.39157	0.129194	0.0550087	0.0494216	0.148422	0.0350956	0.0833645	0.0855114	0.0359014	0.423838	0.0596892	0.041604	0.0889041	0.0722447	0.241189	0.171286	0.218826	0.207433	0.204612	0.1858	0.230639	0.153632	0.613964	0.206232
Frmd5	0.000784111	0	0	0	0	0	0	0	0	0	0	0	0	0	0.000389824	0	0	0	0	0	0	0.00450094	0	0.00418521	0	0.0231659	0	0.0279436
Casc4	0.178713	0.178388	0.0749915	0.0354755	0.0673609	0.0492505	0.00955026	0.00458092	0.0206269	0.00543564	0.0252756	0.0322691	0.00925429	0.00967296	0.00874882	0.00145721	0.0273033	0	0.060658	0.153041	0.12023	0.106562	0.0588108	0.0733259	0.101808	0.148404	0.0569417	0.0619482
Ctdspl2	0.505941	0.437187	0.293132	0.1789	0.457395	0.274157	0.224918	0.210843	0.536199	0.220564	0.388912	0.331788	0.117358	0.229863	0.211865	0.1762	0.259688	0.322223	0.60096	0.434009	0.483035	0.421961	0.387976	0.345787	0.403522	0.388591	0.539486	0.86268
Eif3j1	1.223	1.06622	1.10604	1.21728	0.994138	0.994999	1.00175	1.14175	1.24879	0.94574	0.942812	1.21381	0.34537	0.354178	0.876877	0.872686	0.67141	0.840313	1.18548	1.11718	0.955958	1.0432	0.882592	0.903341	0.976264	1.18121	1.40336	0.728431
Spg11	0.124763	0.14076	0.146217	0.196479	0.13548	0.274561	0.15181	0.10323	0.13828	0.152913	0.119901	0.179377	0.151873	0.0106092	0.112716	0.0903543	0.233979	0.193673	0.0328784	0.11923	0.0581649	0.0902968	0.0553259	0.0372459	0.0703039	0.0627598	0.0656299	0.378919
B2m	16.7223	26.8099	34.4069	29.9443	26.7221	31.853	27.0714	19.5008	35.6404	26.1613	21.3687	21.6617	10.0294	9.55093	22.9496	15.186	40.1968	26.1235	22.4297	19.0981	23.4658	24.0403	13.3177	13.5583	12.3129	20.5078	10.9388	5.16419
Sord	0.295947	0.351553	0.316972	0.393522	0.324217	0.283605	0.15244	0.210065	0.160006	0.198843	0.182957	0.240361	0.147025	0.246529	0.104619	0.0777177	0.0710565	0.103229	0.191725	0.207979	0.0930795	0.0472363	0.0227834	0.0579682	0.212249	0.0180966	0.464256	0.132283
Duoxa1	0.0473269	0.0474949	0.0157288	0.00431126	0.00932861	0.0148091	0	0.00043876	0.00423461	0	0	0.00690559	0.00119929	0	0.00258238	0	0.00556042	0	0.00343833	0.0512758	0.00224673	0.0114898	0.00206078	0.0132078	0	0	0	0.118153
Shf	0.0727857	0.0439297	0.0490287	0.0636743	0.025576	0.0252241	0.0299554	0.0182321	0.0419129	0.0665195	0.0253616	0.0178389	0.00851575	0	0.0189301	0.0291405	0.0127315	0.00865142	0.055942	0.0311202	0.0187272	0	0.0177962	0.0226878	0.0960001	0.00788298	0.032059	0.0130668
Slc28a2	0.00472202	0	0.00936743	0.0103505	0.00936271	0.107865	0.106461	0.110716	0.0820808	0.0259899	0.126098	0.295073	0.36108	0.0871568	0.0101768	0.0100483	0.00250721	0.0377221	0.230546	0.100197	0.308982	0.297233	0.437058	0.334374	0.428075	0.00915855	0.0833043	0
Gm14085	0	0	0	0	0	0	0	0	0	0	0	0	0	0	0.00197828	0	0	0	0	0.00457717	0.00477334	0.0563516	0	0	0	0	0	0
Gatm	1.44635	1.57304	2.32922	2.62429	2.59781	1.91821	0.448621	0.267185	0.345265	0.843952	1.46589	1.13317	0.314811	1.00722	0.787439	3.39108	0.752012	0.119185	0.234929	0.947786	0.260354	0.33003	0.0439956	0.158003	0.0692026	0.301333	0.642066	0.834611
AA467197	0.0197169	0.023126	0.0376612	0.134171	0.119031	1.62883	1.56531	0.253908	0.0559265	1.15902	0.114554	3.77381	2.61198	2.82445	4.666	0.921188	4.01026	0.365469	0.0533659	0.15506	0.0807843	0.0793084	0.0167786	0.0412799	0.039069	0.0645811	0.0720641	0.124698
[truncated: 15,188 more rows]
