# Supplementary material for: Single-cell transcriptomic analysis of the immune cell landscape in the aged mouse brain after ischemic stroke
Source: J Neuroinflammation. 2022 Apr 7;19:83. doi: 10.1186/s12974-022-02447-5 (PMC8988369; doi:10.1186/s12974-022-02447-5)
Supplement: Supplementary file 1 — Additional file 1. Additional sections, figures and tables. [file 12974_2022_2447_MOESM1_ESM.zip › 12974_2022_2447_MOESM1_ESM/Table S3 DEG markers final_ESM.xlsx]

## Sheet: MG1
	Gene	avg_log2FC	pct.1	pct.2	p_val_adj
1	Jun	2.6417	0.993	0.734	0
2	Rhob	2.61742	0.993	0.621	0
3	P2ry12	2.39906	1	0.565	0
4	Btg2	2.39272	0.982	0.714	0
5	Fos	2.34437	0.811	0.524	0
6	Egr1	2.22496	0.886	0.304	0
7	Gpr34	2.15334	0.998	0.517	0
8	Tmem119	2.10663	0.993	0.483	0
9	Cst3	2.00293	1	0.988	0
10	Ier2	1.97387	0.836	0.616	0
11	Hexb	1.94027	1	0.877	0
12	Cx3cr1	1.91717	1	0.69	0
13	Jund	1.91668	0.979	0.799	0
14	Sparc	1.87081	0.999	0.613	0
15	Tmx4	1.77888	0.686	0.387	0
16	Selplg	1.77539	1	0.841	0
17	Dusp1	1.76794	0.735	0.383	0
18	Ier5	1.69102	0.967	0.748	0
19	Pmepa1	1.67842	0.968	0.529	0
20	Junb	1.67228	0.983	0.824	0
21	Zfp36	1.64042	0.916	0.664	0
22	Siglech	1.62923	0.979	0.46	0
23	Lpcat2	1.60279	0.993	0.636	0
24	Sgk1	1.59362	0.83	0.467	0
25	Olfml3	1.58272	0.997	0.578	0
26	Cd81	1.55816	1	0.749	0
27	Slc15a3	1.55139	0.893	0.522	0
28	F11r	1.54936	0.955	0.465	0
29	Tgfbr1	1.52723	0.971	0.525	0
30	Hpgd	1.52576	0.887	0.38	0
31	Selenop	1.51579	0.993	0.703	0
32	Arhgap5	1.51214	0.953	0.465	0
33	Csf1r	1.50551	1	0.754	0
34	Lair1	1.4993	0.978	0.509	0
35	Mafb	1.48038	0.988	0.611	0
36	Rnase4	1.47149	0.967	0.53	0
37	Vsir	1.46463	0.997	0.725	0
38	Fscn1	1.42964	0.786	0.264	0
39	Ltc4s	1.42716	0.938	0.493	0
40	P2ry13	1.40973	0.876	0.367	0
41	Trem2	1.40047	0.999	0.695	0
42	Nav2	1.39228	0.862	0.249	0
43	Entpd1	1.3894	0.917	0.465	0
44	Adgrg1	1.38125	0.796	0.254	0
45	C1qa	1.38044	1	0.803	0
46	Glul	1.37649	0.93	0.566	0
47	Plxdc2	1.37169	0.936	0.382	0
48	C1qc	1.36922	1	0.784	0
49	Zfhx3	1.36249	0.913	0.453	0
50	Ptgs1	1.35569	0.928	0.437	0

## Sheet: MG2
	Gene	avg_log2FC	pct.1	pct.2	p_val_adj
1	Gpr34	1.57706	0.991	0.567	0
2	P2ry12	1.56085	0.998	0.609	0
3	Sparc	1.54264	0.998	0.653	0
4	Cx3cr1	1.49782	0.998	0.722	0
5	Hexb	1.43798	1	0.89	0
6	Cd81	1.41984	0.995	0.775	0
7	Siglech	1.3929	0.979	0.513	0
8	Trem2	1.35744	0.997	0.726	0
9	C1qa	1.35568	1	0.823	0
10	C1qc	1.3451	0.998	0.806	0
11	Serpine2	1.32136	0.925	0.435	0
12	Plxdc2	1.31592	0.946	0.438	0
13	C1qb	1.30467	1	0.834	0
14	Csf1r	1.25281	0.999	0.78	0
15	Ctss	1.13053	1	0.934	0
16	Csmd3	1.07834	0.713	0.21	8.83598e-302
17	Olfml3	1.41609	0.992	0.622	3.60853e-301
18	Cst3	1.44973	1	0.99	1.47929e-298
19	Nav2	1.12038	0.846	0.313	7.04809e-293
20	Tanc2	1.15135	0.855	0.33	5.87906e-289
21	Tmem119	1.34157	0.985	0.536	6.35729e-284
22	Serinc3	1.07275	0.996	0.885	5.70623e-271
23	Qk	1.16429	0.977	0.734	2.9938e-270
24	Ctsd	1.26301	1	0.912	3.7549e-266
25	Srgap2	1.12146	0.938	0.504	2.80505e-265
26	Ly86	1.24736	0.996	0.859	1.54665e-263
27	Lair1	1.15169	0.969	0.558	2.80649e-262
28	Slco2b1	1.07231	0.882	0.398	4.08758e-260
29	Arhgap5	1.24834	0.939	0.516	1.23164e-259
30	Lpcat2	1.18263	0.99	0.673	5.79865e-257
31	Ltc4s	1.24827	0.951	0.537	1.02632e-256
32	Slc2a5	1.07163	0.765	0.294	1.55437e-252
33	Itgb5	1.08623	0.978	0.64	1.27487e-250
34	Tgfbr1	1.17988	0.96	0.572	4.32892e-246
35	Sall1	1.0642	0.76	0.304	1.34586e-245
36	Golm1	1.14268	0.931	0.546	2.99987e-245
37	Lgmn	1.06797	1	0.794	8.25215e-243
38	Hpgds	1.10858	0.936	0.524	1.85743e-242
39	Cfh	1.12514	0.922	0.525	5.4343e-242
40	Rnase4	1.12154	0.953	0.576	5.08521e-238
41	Epb41l2	1.12956	0.94	0.633	9.4375e-238
42	Lag3	1.12286	0.806	0.351	6.8414e-233
43	Selenop	1.13569	0.987	0.734	5.49058e-230
44	P2ry13	1.09256	0.866	0.42	6.3264e-229
45	Cd9	1.17227	0.982	0.713	5.1232e-227
46	Selplg	1.17604	0.997	0.858	1.25433e-226
47	Pmepa1	1.12379	0.958	0.575	9.34016e-220
48	Ctsl	1.19092	0.986	0.752	1.30687e-208
49	Maf	1.0953	0.938	0.575	2.20137e-205
50	Fcrls	1.13834	0.927	0.623	1.98287e-182

## Sheet: MG3
	Gene	avg_log2FC	pct.1	pct.2	p_val_adj
1	Ccl4	2.29793	0.575	0.322	2.18584e-46
2	Ccl12	2.21763	0.905	0.502	3.27604e-153
3	Ccl3	1.99504	0.607	0.312	6.85385e-65
4	Cxcl10	1.9118	0.229	0.094	1.48813e-28
5	Lpl	1.66836	0.448	0.115	3.61882e-146
6	Cxcl13	1.55671	0.116	0.023	5.74286e-45
7	Ifit3	1.44038	0.595	0.272	1.74363e-81
8	Cd9	1.41691	0.994	0.718	2.09601e-169
9	Gpr84	1.38496	0.758	0.296	1.72219e-154
10	Lgals3bp	1.3675	0.933	0.498	1.70401e-193
11	Ctsl	1.35601	0.997	0.756	1.8672e-190
12	Ifit2	1.28248	0.477	0.191	1.44659e-80
13	Cd83	1.25912	0.753	0.313	5.25387e-120
14	C1qc	1.25765	0.998	0.81	9.64599e-203
15	C1qa	1.24956	0.998	0.827	1.68397e-193
16	Ctsd	1.21645	1	0.914	1.28834e-163
17	C1qb	1.20555	0.998	0.838	5.48874e-193
18	Ctsz	1.2038	0.997	0.864	3.27082e-206
19	Grn	1.19283	0.994	0.8	2.99329e-185
20	Tnf	1.1884	0.343	0.124	3.99577e-58
21	Ly86	1.18519	0.997	0.861	7.35745e-172
22	Cd63	1.14021	0.976	0.654	1.09365e-147
23	Ctsb	1.13576	1	0.862	1.29684e-171
24	Olfml3	1.09547	0.989	0.63	4.91953e-146
25	Bst2	1.08816	0.956	0.668	2.95251e-122
26	Cd180	1.04944	0.913	0.448	3.04892e-169
27	Tlr2	1.03235	0.808	0.415	7.06086e-110
28	Cd81	1.02608	0.997	0.78	1.41149e-135
29	Timp2	1.01373	0.974	0.641	3.20476e-152
30	Lgmn	1.00222	0.998	0.799	4.5289e-144
31	Fcrls	0.996454	0.959	0.628	6.55466e-111
32	Ch25h	0.993265	0.314	0.054	9.06244e-157
33	Gm4951	0.991101	0.438	0.072	7.18702e-239
34	Abhd12	0.984567	0.977	0.658	1.03622e-153
35	Trem2	0.970753	0.995	0.732	1.3084e-137
36	Spp1	0.965376	0.453	0.28	3.02733e-15
37	Rsad2	0.941357	0.409	0.164	1.21779e-56
38	Ccl2	0.936076	0.652	0.274	1.42967e-100
39	Ctss	0.917863	1	0.935	3.54854e-134
40	Tor3a	0.906969	0.785	0.396	3.92708e-114
41	Syngr1	0.905898	0.938	0.553	5.77521e-130
42	Hexb	0.901469	1	0.892	1.67566e-109
43	Gusb	0.898819	0.919	0.59	2.78672e-134
44	Fcgr1	0.875943	0.957	0.607	1.47588e-106
45	Itm2b	0.872791	0.998	0.97	1.1252e-138
46	Aif1	0.855954	0.973	0.703	1.48036e-120
47	Ifit3b	0.855671	0.384	0.126	6.81352e-83
48	Ifi204	0.852084	0.764	0.393	1.55353e-80
49	Sparc	0.851968	0.994	0.661	2.82598e-107
50	Calr	0.845746	0.971	0.795	2.2334e-89

## Sheet: MG4
	Gene	avg_log2FC	pct.1	pct.2	p_val_adj
1	Spp1	3.10295	0.479	0.278	1.6552e-46
2	Cd63	1.58998	0.894	0.657	2.01606e-166
3	Ctsl	1.51156	0.929	0.759	1.22906e-158
4	Timp2	1.27869	0.85	0.646	4.58486e-108
5	Ctsd	1.26977	0.991	0.914	1.29727e-162
6	Ctsz	1.2604	0.937	0.866	5.62176e-160
7	Fcrls	1.25144	0.893	0.63	7.92879e-121
8	Syngr1	1.21561	0.806	0.557	1.31777e-107
9	Mt1	1.20104	0.717	0.547	5.2392e-61
10	Ccl12	1.2004	0.67	0.511	1.96894e-46
11	mt-Nd1	1.1903	0.949	0.937	1.29526e-121
12	C1qb	1.17641	0.996	0.838	2.19201e-166
13	C1qa	1.17122	0.994	0.827	7.35669e-153
14	Aif1	1.12245	0.861	0.708	3.89997e-118
15	C1qc	1.09064	0.99	0.81	3.49291e-145
16	Cd9	1.07459	0.884	0.722	1.84547e-89
17	Cst7	1.06756	0.484	0.293	2.58689e-45
18	Ifi27l2a	1.06403	0.829	0.685	2.16755e-57
19	mt-Nd3	1.05505	0.834	0.812	2.68315e-67
20	Mif	1.05147	0.73	0.66	4.05581e-53
21	mt-Nd2	1.03775	0.926	0.934	8.67355e-94
22	Ctsb	1.02339	0.961	0.864	1.78954e-112
23	Ckb	1.00562	0.869	0.674	7.50046e-98
24	Ly86	1.00333	0.96	0.863	9.15818e-114
25	Npl	1.00117	0.481	0.287	1.93734e-49
26	Pycard	0.963318	0.81	0.768	1.53698e-71
27	mt-Atp6	0.962347	0.97	0.981	2.84573e-80
28	Cd72	0.942673	0.487	0.305	2.54355e-37
29	Ptms	0.939539	0.806	0.702	6.34437e-71
30	Bst2	0.931212	0.771	0.675	5.81544e-54
31	Grn	0.929912	0.91	0.803	4.79412e-91
32	mt-Co3	0.929208	0.983	0.99	1.59757e-89
33	Tmsb4x	0.919953	0.999	0.995	3.15644e-171
34	mt-Cytb	0.918633	0.963	0.976	1.21831e-83
35	Cox6a2	0.912485	0.351	0.155	3.75098e-50
36	Cd68	0.907961	0.844	0.722	5.01332e-63
37	Gas6	0.906617	0.543	0.351	5.63949e-46
38	Trem2	0.899117	0.937	0.734	3.52714e-90
39	Cd81	0.891699	0.941	0.781	1.72289e-82
40	mt-Co2	0.885456	0.973	0.983	1.57405e-77
41	Lgmn	0.880433	0.964	0.8	1.06645e-85
42	Gatm	0.860103	0.553	0.408	5.11453e-32
43	Gapdh	0.857094	0.926	0.929	1.78866e-84
44	Ldhb	0.836949	0.731	0.57	2.95408e-45
45	mt-Nd4	0.834875	0.937	0.955	5.28935e-70
46	Calr	0.833443	0.836	0.8	4.21204e-52
47	Bcl2a1b	0.823949	0.631	0.513	4.04122e-31
48	Abhd12	0.822638	0.791	0.665	3.62142e-56
49	Ftl1	0.813627	0.976	0.968	4.1586e-94
50	Ppp1r14b	0.81055	0.699	0.647	1.70017e-42

## Sheet: MG5
	Gene	avg_log2FC	pct.1	pct.2	p_val_adj
1	Top2a	2.57318	0.787	0.121	0
2	Stmn1	2.5391	0.946	0.317	0
3	Mki67	2.34606	0.674	0.082	0
4	Birc5	2.09163	0.756	0.106	0
5	Spp1	2.07109	0.516	0.275	4.45399e-57
6	Ube2c	2.02722	0.656	0.111	0
7	Pclaf	2.00189	0.714	0.103	0
8	Tuba1b	1.95419	0.947	0.738	0
9	Prc1	1.87061	0.565	0.057	0
10	Hist1h1b	1.85162	0.231	0.082	3.72643e-48
11	Tubb5	1.82012	0.951	0.769	2.80532e-300
12	Hist1h2ap	1.8183	0.584	0.193	5.31032e-203
13	Hist1h4d	1.73327	0.718	0.455	1.68925e-112
14	Cenpf	1.71556	0.493	0.056	0
15	Cdk1	1.71531	0.677	0.091	0
16	H2afx	1.70503	0.682	0.238	1.08243e-236
17	Hist1h2ae	1.69401	0.615	0.271	6.47143e-141
18	H2afz	1.66016	0.985	0.847	5.58852e-295
19	Hmgb2	1.65829	0.955	0.715	9.89752e-236
20	Cdca8	1.65381	0.647	0.073	0
21	Nusap1	1.5882	0.526	0.051	0
22	Tubb4b	1.5656	0.777	0.472	2.80616e-147
23	Smc2	1.51903	0.677	0.156	0
24	Hmmr	1.49887	0.444	0.024	0
25	Ccl12	1.46498	0.795	0.504	7.02502e-108
26	Tpx2	1.43616	0.544	0.056	0
27	Pbk	1.42966	0.564	0.052	0
28	Cenpe	1.38397	0.475	0.044	0
29	Hist1h3c	1.37925	0.454	0.057	0
30	Cks1b	1.36421	0.642	0.148	0
31	Cenpa	1.35655	0.575	0.219	2.68308e-162
32	Smc4	1.35546	0.656	0.265	7.46286e-177
33	Hist1h1e	1.32775	0.7	0.51	8.30975e-67
34	Cdca3	1.32662	0.57	0.073	0
35	Ccnb2	1.31187	0.522	0.073	0
36	Hist2h2ac	1.31145	0.494	0.221	2.13142e-93
37	Tk1	1.28867	0.597	0.08	0
38	Ube2s	1.28395	0.813	0.557	2.38963e-141
39	Knl1	1.23279	0.47	0.035	0
40	Ran	1.22763	0.874	0.694	3.48529e-171
41	Tmpo	1.21994	0.72	0.394	6.77533e-137
42	Ccna2	1.2133	0.498	0.047	0
43	Cdc20	1.20354	0.458	0.045	0
44	Nucks1	1.14664	0.768	0.48	1.87329e-134
45	Racgap1	1.14496	0.529	0.099	0
46	Arl6ip1	1.13557	0.865	0.841	5.09495e-69
47	Cks2	1.12736	0.65	0.258	2.59943e-159
48	H2afv	1.12719	0.754	0.496	5.14452e-101
49	Selenoh	1.12559	0.709	0.377	2.05639e-136
50	Ccnb1	1.11694	0.452	0.04	0

## Sheet: MG6
	Gene	avg_log2FC	pct.1	pct.2	p_val_adj
1	Cxcr2	1.20105	1	0.167	8.73997e-107
2	Csf3r	1.19076	1	0.528	1.24282e-46
3	Lgals3bp	1.08181	0.975	0.512	5.81661e-34
4	Ctsl	1.04191	1	0.764	3.07599e-29
5	Itgam	1.00085	1	0.697	1.60467e-31
6	Grn	0.984938	1	0.806	3.33184e-30
7	Lrg1	0.974613	0.788	0.179	2.16737e-55
8	Marcks	0.964367	1	0.805	2.90902e-30
9	Mmp9	0.947217	0.949	0.17	7.14183e-89
10	Cd300lf	0.935969	0.966	0.308	3.59083e-51
11	Ctsd	0.934226	1	0.917	3.5831e-22
12	Igfbp6	0.928011	0.822	0.218	1.59581e-53
13	Il1r2	0.886951	0.729	0.161	3.38159e-54
14	Cd33	0.884521	0.983	0.57	3.56381e-28
15	Itga6	0.863286	0.949	0.402	3.08209e-33
16	Plxnb2	0.824042	0.992	0.474	1.01547e-37
17	Sall1	0.823872	0.975	0.327	6.22037e-42
18	Gcnt1	0.811582	0.949	0.408	4.0134e-35
19	Abca1	0.807532	0.958	0.469	3.1783e-28
20	Serinc3	0.80346	1	0.89	3.508e-23
21	Pnpla7	0.801165	0.924	0.351	1.80001e-37
22	Slfn4	0.79939	0.585	0.152	1.87063e-31
23	Ly86	0.794962	1	0.866	1.49166e-21
24	Cd63	0.793832	1	0.665	1.99154e-22
25	C1qc	0.774641	1	0.816	1.01377e-13
26	Rgs2	0.772564	1	0.696	6.97474e-23
27	Csf1r	0.771872	1	0.791	3.48495e-19
28	Olfml3	0.770286	1	0.641	5.13412e-18
29	Cx3cr1	0.765629	1	0.737	3.39643e-17
30	Ctsb	0.763825	1	0.867	1.36083e-20
31	Dst	0.763316	0.898	0.315	1.07602e-38
32	Lgmn	0.756882	1	0.805	7.04086e-17
33	Mpeg1	0.752646	1	0.724	3.83807e-20
34	Ctsz	0.749533	1	0.868	1.08559e-20
35	Sorl1	0.748958	0.958	0.463	9.95687e-31
36	Sparc	0.737436	1	0.671	1.27333e-16
37	Fcrls	0.727807	1	0.639	4.31724e-17
38	Lair1	0.727468	1	0.58	3.65574e-22
39	Sirpa	0.726796	0.983	0.705	2.38186e-21
40	Nav3	0.716733	0.958	0.305	7.43296e-42
41	Arsb	0.715097	0.847	0.359	3.4638e-26
42	Gns	0.711745	0.983	0.607	8.2579e-23
43	Hk2	0.707783	0.983	0.613	3.27523e-20
44	Timp2	0.706964	1	0.652	1.14599e-18
45	Cd9	0.706539	1	0.727	2.69084e-14
46	C1qa	0.703712	1	0.833	1.14927e-11
47	Mertk	0.702985	0.958	0.38	1.04442e-30
48	Kcnk6	0.69509	0.89	0.273	4.7331e-46
49	Csf1	0.690976	0.636	0.131	1.22439e-50
50	Gcnt2	0.689922	0.924	0.363	8.76381e-33

## Sheet: MM1
	Gene	avg_log2FC	pct.1	pct.2	p_val_adj
1	Thbs1	3.22666	0.943	0.144	0
2	Tgfbi	2.90105	0.999	0.424	0
3	Apoe	2.64976	0.999	0.748	0
4	Ccr2	2.54119	0.98	0.229	0
5	Lgals3	2.44577	0.996	0.428	0
6	Fn1	2.38468	0.97	0.21	0
7	Ms4a4c	2.37432	0.961	0.282	0
8	Chil3	2.34269	0.753	0.206	0
9	Fabp5	2.32362	0.689	0.24	0
10	Cstb	2.24294	0.996	0.608	0
11	Lyz2	2.17264	1	0.809	0
12	Arg1	2.14409	0.433	0.027	0
13	Ms4a6c	2.1025	0.999	0.44	0
14	Ifi204	2.06041	0.987	0.357	0
15	Plin2	2.03555	0.985	0.397	0
16	Pla2g7	2.03095	0.929	0.186	0
17	Slfn5	2.02735	0.966	0.319	0
18	Ms4a6d	2.02668	0.998	0.475	0
19	F10	2.02383	0.845	0.089	0
20	Ifitm3	2.02009	1	0.599	0
21	S100a4	2.00726	0.972	0.302	0
22	Vim	1.93835	0.984	0.539	0
23	Plac8	1.87162	0.923	0.346	0
24	Ifi211	1.85343	0.89	0.169	0
25	Ccl9	1.81643	0.943	0.304	0
26	Isg15	1.81527	0.896	0.346	0
27	Ccl2	1.75161	0.644	0.258	1.3068e-204
28	Ecm1	1.74263	0.842	0.094	0
29	Ifi207	1.73653	0.983	0.279	0
30	Ly6c2	1.67881	0.856	0.234	0
31	Fth1	1.67331	1	0.983	0
32	Rnh1	1.62948	0.987	0.558	0
33	Lgals1	1.61072	0.989	0.442	0
34	Ftl1	1.60486	1	0.966	0
35	Ahnak	1.59215	0.985	0.288	0
36	Hif1a	1.56782	0.991	0.529	0
37	Hmox1	1.55749	0.908	0.293	0
38	Rsad2	1.5465	0.607	0.136	0
39	Irf7	1.54561	0.922	0.343	0
40	Ms4a7	1.53881	0.719	0.074	0
41	Ms4a6b	1.5373	0.991	0.519	0
42	Tgm2	1.53072	0.807	0.205	0
43	Ccl6	1.5304	0.943	0.513	3.22734e-297
44	Ifi209	1.45615	0.909	0.376	0
45	Cd93	1.45297	0.86	0.087	0
46	Slfn1	1.45121	0.921	0.295	0
47	Msrb1	1.44946	0.997	0.462	0
48	Emilin2	1.44689	0.967	0.237	0
49	Esd	1.43452	0.984	0.573	0
50	Emp1	1.42403	0.586	0.045	0

## Sheet: MM2
	Gene	avg_log2FC	pct.1	pct.2	p_val_adj
1	Lyz2	3.22123	1	0.816	0
2	Chil3	2.72977	0.787	0.226	0
3	Fn1	2.6109	0.986	0.239	0
4	F13a1	2.60519	0.975	0.142	0
5	Thbs1	2.47939	0.569	0.192	1.1741e-161
6	Vcan	2.42047	0.806	0.063	0
7	S100a4	2.41641	1	0.327	0
8	Ccr2	2.392	0.996	0.257	0
9	Ahnak	2.26072	0.997	0.315	0
10	Crip1	2.0807	1	0.549	0
11	Plac8	2.07948	0.988	0.365	0
12	Cybb	2.06677	0.989	0.343	0
13	Vim	2.01253	0.996	0.555	0
14	Ccl6	1.99971	0.996	0.527	0
15	Hp	1.9732	0.995	0.269	0
16	Ifitm6	1.89237	0.992	0.238	0
17	Ly6c2	1.88115	0.984	0.252	0
18	Smpdl3a	1.82862	0.99	0.406	0
19	Ifitm3	1.81863	1	0.614	0
20	Lgals3	1.81764	1	0.45	0
21	Mgst1	1.76513	0.94	0.161	0
22	Ms4a6c	1.73972	1	0.461	0
23	Cebpb	1.73948	1	0.73	1.86338e-284
24	Ccl9	1.72301	0.971	0.327	0
25	Gda	1.65503	0.96	0.236	0
26	Tmsb10	1.65049	0.999	0.791	1.19214e-242
27	Anxa2	1.63334	0.999	0.457	0
28	S100a6	1.59542	1	0.536	0
29	Emb	1.58219	0.995	0.366	0
30	Ifitm2	1.53347	0.997	0.507	6.95087e-259
31	Emilin2	1.50585	0.988	0.264	0
32	Actg1	1.48524	1	0.948	0
33	Cd44	1.4774	0.934	0.349	9.69533e-281
34	C3	1.43426	0.889	0.147	0
35	Mrpl33	1.39952	1	0.629	0
36	Samhd1	1.39207	0.997	0.61	6.65732e-289
37	Clec4e	1.35882	0.831	0.184	0
38	Gm9733	1.35192	0.757	0.071	0
39	Wfdc17	1.35135	0.989	0.394	3.01446e-292
40	Msrb1	1.34339	0.999	0.483	5.07453e-269
41	Gpx1	1.31888	1	0.851	2.14027e-220
42	Plbd1	1.31445	0.988	0.313	0
43	AI839979	1.31366	0.824	0.084	0
44	Pirb	1.29609	0.988	0.408	0
45	Napsa	1.2865	0.995	0.357	0
46	Clec4a1	1.28554	0.908	0.146	0
47	Sirpb1c	1.25863	0.913	0.208	0
48	Flna	1.25499	0.981	0.418	0
49	Il1b	1.23811	0.538	0.24	3.19267e-70
50	Tpd52	1.23424	0.995	0.64	1.11253e-242

## Sheet: MM3
	Gene	avg_log2FC	pct.1	pct.2	p_val_adj
1	Ear2	3.1311	0.949	0.035	0
2	Ace	2.76702	0.919	0.016	0
3	Itgal	2.72547	0.949	0.274	1.15328e-188
4	Cybb	2.57403	1	0.362	1.18639e-163
5	Nr4a1	2.54652	0.923	0.063	0
6	Adgre4	2.37804	0.936	0.026	0
7	Gngt2	2.36189	1	0.641	2.02387e-132
8	Treml4	2.25739	0.897	0.033	0
9	Spn	2.2396	0.885	0.117	0
10	Cebpb	2.22921	1	0.738	5.29302e-118
11	Clec4a3	2.14884	0.987	0.382	2.17662e-151
12	Clec4a1	2.14511	0.962	0.168	2.34169e-271
13	Gpx1	2.13569	1	0.856	7.00317e-121
14	Klf4	2.05882	0.889	0.217	8.85716e-173
15	Itga4	2.0539	0.962	0.35	3.52454e-143
16	Cd300e	2.0493	0.726	0.003	0
17	Lst1	2.04216	0.996	0.595	4.85761e-121
18	Pglyrp1	2.02851	0.923	0.246	1.83373e-154
19	Eno3	1.95601	0.769	0.072	0
20	Flna	1.92717	0.983	0.435	1.97924e-129
21	Adgre5	1.86164	0.949	0.365	1.5239e-124
22	Stap1	1.85554	0.919	0.224	8.73912e-178
23	Cd36	1.80401	0.709	0.036	0
24	Krt80	1.77463	0.739	0.111	3.91297e-220
25	Smpdl3a	1.77383	0.97	0.424	3.30676e-119
26	Ceacam1	1.76422	0.859	0.192	1.01299e-182
27	Stk10	1.75507	0.902	0.335	1.05556e-127
28	Myo1g	1.7246	0.893	0.254	1.08182e-158
29	Cd300ld	1.7236	0.846	0.199	6.00471e-157
30	Smc6	1.69647	0.85	0.399	3.61803e-80
31	Tnfrsf1b	1.68373	0.94	0.416	3.98899e-115
32	Fcgr4	1.6639	0.868	0.309	2.29537e-104
33	Grk3	1.65465	0.825	0.172	1.948e-180
34	Pou2f2	1.64252	0.983	0.615	5.99496e-92
35	Fgr	1.62324	0.953	0.365	1.24715e-117
36	Rras	1.61642	0.846	0.217	1.01659e-157
37	Dusp16	1.59517	0.709	0.102	3.19553e-211
38	Lyz2	1.58185	1	0.822	9.33686e-78
39	Agpat4	1.54536	0.821	0.175	4.63854e-175
40	Nadk	1.53669	0.923	0.414	2.50473e-110
41	Fabp4	1.52746	0.534	0.011	0
42	Fam49a	1.52097	0.808	0.161	4.29486e-181
43	Cytip	1.46715	0.962	0.402	2.07768e-105
44	Prr13	1.46208	0.97	0.601	2.77758e-84
45	Nupr1	1.45578	0.846	0.294	1.30202e-104
46	Napsa	1.4432	0.966	0.376	4.1157e-96
47	Gpr141	1.43537	0.795	0.151	1.86951e-176
48	Gm21188	1.41212	0.774	0.163	1.18461e-152
49	Hfe	1.39694	0.829	0.342	2.64777e-82
50	Lsp1	1.38292	0.996	0.678	5.80984e-82

## Sheet: MM4
	Gene	avg_log2FC	pct.1	pct.2	p_val_adj
1	Fabp5	3.88698	0.661	0.268	7.33855e-93
2	Gpnmb	3.15394	0.516	0.046	0
3	Lgals3	2.59948	0.817	0.468	3.66595e-98
4	Cstb	2.42352	0.795	0.636	1.34292e-75
5	Arg1	2.33303	0.351	0.054	1.64325e-110
6	Plin2	2.2715	0.711	0.44	4.13623e-67
7	Apoe	2.18627	0.938	0.765	5.10271e-103
8	Hmox1	2.11117	0.606	0.338	8.22712e-48
9	Ccl7	2.06414	0.307	0.061	2.32472e-69
10	Pf4	2.05831	0.286	0.064	1.59255e-53
11	Thbs1	2.02519	0.609	0.2	5.56481e-83
12	Lgals1	2.01208	0.72	0.482	1.08089e-63
13	Ccl2	2.00815	0.506	0.284	9.26257e-26
14	Ms4a7	1.99497	0.525	0.119	2.0609e-117
15	Ftl1	1.88989	0.969	0.968	2.77644e-105
16	Ecm1	1.85752	0.534	0.147	3.02064e-93
17	Ctsb	1.79538	0.925	0.867	2.44017e-92
18	Fth1	1.72654	1	0.984	1.1996e-119
19	Psap	1.64935	0.91	0.906	6.36279e-81
20	Anxa5	1.63329	0.621	0.503	2.05883e-30
21	Emp1	1.63099	0.469	0.081	1.50132e-138
22	Spp1	1.62109	0.63	0.28	5.54315e-55
23	Tgfbi	1.58959	0.724	0.466	2.90379e-48
24	Rnh1	1.52537	0.593	0.592	1.01207e-14
25	Prdx1	1.47061	0.702	0.779	1.57278e-30
26	Pla2g7	1.46355	0.522	0.241	3.24222e-41
27	Akr1a1	1.35218	0.671	0.751	8.73572e-24
28	Fn1	1.3461	0.615	0.265	4.01534e-46
29	C3ar1	1.3071	0.593	0.456	2.9512e-22
30	Vim	1.3048	0.705	0.572	2.19181e-27
31	Capg	1.28223	0.553	0.485	2.82467e-14
32	Aprt	1.27209	0.581	0.537	5.92984e-15
33	Cd68	1.24721	0.714	0.728	1.48775e-31
34	Calr	1.21375	0.755	0.803	5.58251e-35
35	Cd93	1.21105	0.475	0.143	2.58255e-65
36	Prdx6	1.20468	0.565	0.535	5.52126e-07
37	Nceh1	1.16758	0.494	0.244	1.70727e-35
38	F10	1.15425	0.475	0.143	6.18373e-62
39	Por	1.14777	0.506	0.357	1.24036e-16
40	Dab2	1.12441	0.522	0.255	1.00298e-29
41	Metrnl	1.1207	0.506	0.262	5.50873e-31
42	Esd	1.11982	0.578	0.607	7.98999e-07
43	App	1.1014	0.565	0.542	5.13627e-12
44	Cndp2	1.09661	0.568	0.473	6.53095e-15
45	Hspa5	1.09458	0.755	0.875	1.6761e-21
46	Pkm	1.0895	0.714	0.775	2.78369e-23
47	Fabp4	1.07367	0.152	0.016	8.46732e-70
48	Mdfic	1.06534	0.497	0.219	1.20419e-39
49	Pltp	1.06278	0.398	0.133	2.10204e-41
50	Msr1	1.05915	0.472	0.187	3.72749e-41

[truncated: 18 more sheets: MM5, Neut1, Neut2, Neut3, DC1, DC2, DC3, DC4, NK, TC1, TC2, TC3, BC1, BC2, BC3, ILC2, Other1, Other2]
