# Supplementary material for: Single-cell transcriptomic analysis of the immune cell landscape in the aged mouse brain after ischemic stroke
Source: J Neuroinflammation. 2022 Apr 7;19:83. doi: 10.1186/s12974-022-02447-5 (PMC8988369; doi:10.1186/s12974-022-02447-5)
Supplement: Supplementary file 1 — Additional file 1. Additional sections, figures and tables. [file 12974_2022_2447_MOESM1_ESM.zip › 12974_2022_2447_MOESM1_ESM/Table S4 Stroke_vs_Sham final_ESM.xlsx]

## Sheet: fold change >=2 
	avg_log2FC	pct.1	pct.2	p_val_adj
Ifitm1	3.47507	0.625	0.042	0
Spp1	2.51998	0.506	0.042	0
Thbs1	2.42226	0.36	0.039	0
Tgfbi	2.34203	0.695	0.221	0
Wfdc17	2.17917	0.653	0.161	0
Ifitm2	2.14466	0.784	0.243	0
Ifitm3	2.00852	0.887	0.345	0
Ifi27l2a	1.93601	0.892	0.466	0
Cxcr2	1.8655	0.27	0.064	1.44988e-281
Cstb	1.77259	0.816	0.442	0
Il1b	1.76319	0.421	0.066	0
Fabp5	1.72136	0.428	0.106	0
Ccr1	1.63182	0.549	0.115	0
Lgals3	1.63165	0.651	0.277	0
Slfn5	1.58374	0.577	0.141	0
Plin2	1.5751	0.661	0.203	0
Fn1	1.46422	0.439	0.085	0
Ftl1	1.4561	0.98	0.955	0
Isg15	1.44911	0.602	0.154	0
Ifi204	1.43007	0.633	0.157	0
Fth1	1.40732	0.992	0.976	0
Fxyd5	1.38201	0.82	0.515	0
Ccr2	1.36586	0.401	0.165	4.85323e-270
Chil3	1.35895	0.357	0.132	1.95353e-235
AY036118	1.35377	0.85	0.363	0
S100a4	1.31459	0.445	0.257	4.41939e-176
Ms4a6c	1.28709	0.678	0.27	0
Oasl2	1.26125	0.553	0.083	0
Igfbp6	1.25581	0.413	0.01	0
Tspo	1.25374	0.9	0.645	0
H2-Ab1	1.22848	0.565	0.379	3.26639e-72
Msrb1	1.2207	0.695	0.294	0
Pla2g7	1.18923	0.39	0.086	0
Cd63	1.18856	0.802	0.516	0
Lrg1	1.17538	0.297	0.057	0
Cd300lf	1.17353	0.519	0.081	0
Mmp9	1.16351	0.266	0.076	2.45029e-214
Mt1	1.15927	0.755	0.33	0
AA467197	1.15389	0.303	0.055	0
Srgn	1.15123	0.89	0.815	6.0725e-300
Ms4a6d	1.14662	0.669	0.349	0
Ms4a4c	1.1459	0.452	0.209	9.52471e-261
Ifi207	1.14469	0.543	0.105	0
Atox1	1.13891	0.894	0.68	0
Csf3r	1.1258	0.615	0.437	5.0616e-116
Ccl9	1.12553	0.505	0.189	0
Lgals3bp	1.11341	0.695	0.314	0
Clec4d	1.10446	0.367	0.041	0
Tmsb4x	1.09248	0.998	0.992	0
Tpd52	1.09218	0.814	0.479	0
Rnf149	1.07969	0.71	0.318	0
Ctsb	1.06167	0.942	0.785	0
Plac8	1.05562	0.489	0.285	1.41618e-166
Emilin2	1.04559	0.47	0.101	0
Mpeg1	1.04459	0.859	0.579	0
Lgals1	1.04329	0.646	0.309	0
Bst2	1.02535	0.817	0.526	0
Cotl1	1.02335	0.903	0.684	0
Sdcbp	1.023	0.867	0.637	0
Irf7	1.02174	0.574	0.184	0
Calr	1.01692	0.883	0.711	0
Gcnt2	1.00518	0.566	0.145	0
Ifit3	1.00349	0.452	0.098	0
mt-Nd3	1.00274	0.884	0.735	0
Apoe	1.00128	0.889	0.632	0

## Sheet: fold change <=-2 
	avg_log2FC	pct.1	pct.2	p_val_adj
Ttr	-3.17459	0.236	0.985	0
Jun	-2.43019	0.741	0.812	0
Jund	-2.35565	0.751	0.913	0
Cd79a	-2.30352	0.033	0.235	0
Fos	-2.137	0.458	0.693	0
Igkc	-2.07489	0.064	0.616	0
Egr1	-2.01311	0.258	0.548	0
Rhob	-1.96276	0.651	0.71	0
Ly6d	-1.94028	0.034	0.219	2.47764e-287
Btg2	-1.84436	0.698	0.821	0
Ier2	-1.83351	0.566	0.745	0
Ccl5	-1.82919	0.159	0.355	3.96356e-198
Cd79b	-1.7249	0.154	0.331	6.39295e-200
Klf2	-1.70271	0.469	0.705	0
Iglc2	-1.66444	0.026	0.206	3.41042e-292
Ighm	-1.53959	0.545	0.718	0
Dusp1	-1.51497	0.308	0.583	0
Ebf1	-1.49501	0.025	0.191	1.24749e-267
Junb	-1.46992	0.816	0.886	0
Malat1	-1.46801	0.932	0.995	0
P2ry12	-1.45978	0.661	0.601	2.20583e-98
Nkg7	-1.43803	0.048	0.22	4.1888e-236
Iglc3	-1.40318	0.028	0.201	6.11209e-274
Trbc2	-1.33435	0.047	0.232	1.93063e-263
Ier5	-1.31955	0.747	0.821	0
Ms4a1	-1.30566	0.022	0.182	8.78084e-259
Iglc1	-1.29061	0.016	0.173	2.81121e-264
Ms4a4b	-1.25753	0.174	0.255	1.05608e-60
Tsc22d3	-1.25081	0.392	0.625	0
Tmx4	-1.2226	0.4	0.471	9.55492e-90
Ppp1r15a	-1.20864	0.209	0.53	0
Ets1	-1.17631	0.214	0.567	0
Zfp36	-1.17276	0.675	0.735	6.47601e-266
Clk1	-1.15376	0.625	0.822	0
Rgs1	-1.14405	0.24	0.42	1.21968e-192
Cst3	-1.13878	0.992	0.988	1.90975e-55
Pnrc1	-1.112	0.67	0.853	0
AW112010	-1.11097	0.391	0.441	2.5625e-61
Cd3g	-1.09747	0.04	0.212	4.17288e-248
Ighd	-1.09156	0.037	0.183	3.24993e-206
Fosb	-1.07051	0.06	0.309	0
Cd37	-1.0639	0.716	0.866	0
Gimap6	-1.06252	0.069	0.422	0
Ltb	-1.04615	0.26	0.47	4.63945e-234
Ptprcap	-1.04231	0.086	0.384	0
Dusp2	-1.02602	0.082	0.339	0
Gpr34	-1.02478	0.606	0.577	1.01142e-70
Nav2	-1.0194	0.234	0.469	2.5708e-301
Cd3e	-1.0183	0.033	0.2	3.05913e-251
Ccl4	-1.00365	0.285	0.385	2.59876e-67
