# Supplementary material for: Single-cell transcriptomic analysis of the immune cell landscape in the aged mouse brain after ischemic stroke
Source: J Neuroinflammation. 2022 Apr 7;19:83. doi: 10.1186/s12974-022-02447-5 (PMC8988369; doi:10.1186/s12974-022-02447-5)
Supplement: Supplementary file 1 — Additional file 1. Additional sections, figures and tables. [file 12974_2022_2447_MOESM1_ESM.zip › 12974_2022_2447_MOESM1_ESM/Table S5 MG5 vs MG1 final_ESM.xlsx]

## Sheet: flod change >=2
	avg_log2FC	pct.1	pct.2	p_val_adj
Spp1	4.42011	0.516	0.064	2.74131e-199
Stmn1	3.22342	0.946	0.154	0
Top2a	2.96011	0.787	0.017	0
H2afz	2.6777	0.985	0.777	0
Mki67	2.57678	0.674	0.01	0
Ifi27l2a	2.57185	0.901	0.357	4.11778e-255
Ifitm3	2.50313	0.861	0.314	2.82336e-249
Hmgb2	2.45849	0.955	0.56	2.73074e-281
Birc5	2.35578	0.756	0.016	0
Hist1h1b	2.35028	0.231	0.009	5.99647e-112
Lgals1	2.32778	0.634	0.085	1.07722e-254
Pclaf	2.32729	0.714	0.017	0
Ube2c	2.29116	0.656	0.027	0
Prc1	2.00745	0.565	0.006	0
Tubb4b	1.99566	0.777	0.285	1.56304e-193
Tubb5	1.97563	0.951	0.773	2.27522e-265
H2afx	1.96321	0.682	0.113	1.80414e-250
Fn1	1.9577	0.371	0.052	2.20818e-126
Crip1	1.95353	0.443	0.208	2.44234e-35
Lgals3	1.95101	0.439	0.098	1.56745e-105
Vim	1.91032	0.529	0.137	2.55881e-120
Tuba1b	1.88983	0.947	0.806	3.531e-265
Tagln2	1.88673	0.81	0.243	1.35408e-237
Hist1h2ap	1.86587	0.584	0.161	5.80143e-147
mt-Nd1	1.86334	0.935	0.932	1.03687e-179
Cdk1	1.8578	0.677	0.025	0
Tspo	1.83934	0.879	0.489	1.5861e-211
mt-Atp6	1.83515	0.978	0.979	5.15645e-218
Cd52	1.83339	0.95	0.799	7.39209e-236
Cenpf	1.81937	0.493	0.027	1.7546e-245
Cdca8	1.81475	0.647	0.01	0
Smc4	1.80579	0.656	0.06	2.6706e-303
mt-Co2	1.77575	0.978	0.985	9.39066e-212
Nusap1	1.7382	0.526	0.004	0
Cenpa	1.7378	0.575	0.042	6.81218e-278
Anp32b	1.73067	0.837	0.335	9.21917e-220
Rps19	1.72531	0.977	0.908	1.08022e-278
Smc2	1.70767	0.677	0.06	0
Ifitm2	1.68949	0.644	0.139	2.05918e-193
mt-Co3	1.67571	0.987	0.994	1.16142e-205
Mif	1.65981	0.806	0.433	2.73018e-144
Rps18	1.65383	0.97	0.916	1.37318e-249
Ran	1.64425	0.874	0.543	7.54593e-200
Ptma	1.63713	0.979	0.959	9.01765e-270
Rpsa	1.63138	0.99	0.965	7.06642e-287
Apoe	1.62748	0.82	0.643	4.61967e-62
S100a6	1.60809	0.275	0.163	6.08997e-09
Cd72	1.60148	0.582	0.099	4.71918e-197
Lyz2	1.60001	0.904	0.825	2.36839e-45
mt-Nd3	1.59952	0.855	0.715	4.7683e-133
Cks1b	1.55992	0.642	0.041	0
Hist1h4d	1.55842	0.718	0.467	7.1408e-66
Hmmr	1.55659	0.444	0.003	1.38219e-267
Tpx2	1.5511	0.544	0.006	0
Txn1	1.55108	0.8	0.288	6.63474e-199
Tmpo	1.5253	0.72	0.227	6.23092e-179
Pbk	1.52505	0.564	0.004	0
Hist1h3c	1.51254	0.454	0.008	1.05072e-260
Rpl41	1.49507	0.986	0.992	5.17587e-281
Nap1l1	1.49467	0.739	0.251	2.90291e-171
Lmnb1	1.49001	0.656	0.058	4.8751e-301
Selenoh	1.48882	0.709	0.155	1.40457e-222
Pkm	1.48499	0.859	0.564	4.19429e-152
H2afv	1.48418	0.754	0.302	7.25104e-147
Cks2	1.4839	0.65	0.138	2.80558e-196
Tmsb4x	1.47777	0.999	1	4.47222e-277
Cenpe	1.47323	0.475	0.008	1.52198e-275
Ccnb2	1.47181	0.522	0.013	1.4929e-297
Rps2	1.47174	0.97	0.963	7.75096e-236
Tuba1c	1.46904	0.671	0.159	6.08908e-193
Ms4a6c	1.46852	0.716	0.255	8.98974e-151
Cdca3	1.46523	0.57	0.01	0
Fabp5	1.46392	0.338	0.043	1.54691e-113
Gapdh	1.46291	0.956	0.932	2.05665e-219
Hint1	1.46258	0.89	0.631	2.03529e-166
mt-Nd2	1.46162	0.913	0.94	2.70825e-128
Fxyd5	1.45056	0.664	0.184	7.26259e-158
Rpl12	1.44957	0.944	0.889	5.79786e-206
mt-Co1	1.43361	0.978	0.995	2.68376e-180
Isg15	1.40512	0.561	0.134	2.92912e-138
Tk1	1.39884	0.597	0.018	0
Mt1	1.39115	0.783	0.507	4.04453e-73
Chil3	1.39035	0.163	0.064	1.51006e-13
Hmgn2	1.38776	0.774	0.293	6.16619e-171
Rps17	1.38632	0.911	0.779	2.69105e-181
Cxcl10	1.38554	0.202	0.036	1.48055e-49
Rpl32	1.38226	0.991	0.983	3.73586e-264
Emp3	1.37587	0.747	0.287	1.68635e-140
Cfl1	1.36091	0.953	0.945	5.2031e-234
Cstb	1.35653	0.763	0.417	4.70733e-102
Ftl1	1.35299	0.967	0.998	1.19364e-131
Nucks1	1.34557	0.768	0.334	3.11975e-146
Ube2s	1.34223	0.813	0.464	2.18351e-120
Rps6	1.33874	0.922	0.839	4.10392e-180
Prdx1	1.33332	0.902	0.688	2.66317e-145
Rack1	1.31622	0.922	0.864	6.59297e-185
Nme1	1.31316	0.742	0.279	1.74325e-142
Ccna2	1.31308	0.498	0.003	0
Dek	1.30957	0.789	0.454	3.00938e-112
Racgap1	1.30919	0.529	0.016	7.37263e-295
Rbm3	1.30812	0.928	0.769	3.54611e-173
Rps26	1.30683	0.977	0.975	5.00624e-221
Rps25	1.30349	0.947	0.889	6.45679e-202
Selenow	1.29854	0.716	0.298	1.11766e-123
Tmsb10	1.29844	0.833	0.648	2.0895e-26
Knl1	1.29502	0.47	0.007	2.53235e-275
Ranbp1	1.28867	0.787	0.396	1.32392e-126
Rplp0	1.28659	0.983	0.981	2.30186e-233
Cdc20	1.27991	0.458	0.007	2.42133e-266
Rps12	1.27833	0.977	0.982	2.84653e-228
Hist2h2ac	1.27279	0.494	0.193	1.44737e-68
Rrm2	1.26094	0.453	0.006	3.33138e-265
Bst2	1.24742	0.813	0.638	4.90973e-86
Rpl35	1.24074	0.899	0.859	4.28668e-154
Rpl14	1.24063	0.963	0.917	7.71874e-194
Dbi	1.23921	0.797	0.399	6.34749e-123
Rps20	1.23187	0.988	0.988	5.31037e-232
Rps27l	1.23022	0.834	0.495	1.203e-123
Spc24	1.22963	0.537	0.008	0
Tgfbi	1.22554	0.567	0.207	1.04486e-86
Rps15	1.22023	0.954	0.887	1.31468e-194
Rpl26	1.21889	0.967	0.964	3.65947e-207
Rps5	1.21605	0.972	0.972	2.69069e-204
Banf1	1.21285	0.688	0.21	2.46078e-148
Rpl28	1.20442	0.973	0.976	5.89605e-217
Plin2	1.20401	0.531	0.158	8.85382e-99
mt-Cytb	1.19839	0.954	0.99	3.89048e-120
Ccnb1	1.1967	0.452	0.003	1.44588e-271
Cox6c	1.1787	0.884	0.667	1.87359e-130
Atad2	1.17571	0.507	0.117	1.00773e-124
Elob	1.16473	0.875	0.673	4.94879e-119
Rpl37a	1.16471	0.987	0.991	5.41945e-218
Myl6	1.1625	0.911	0.766	5.07238e-129
Rpl23a	1.16013	0.896	0.75	1.71937e-143
Cd63	1.1596	0.856	0.816	1.37799e-82
Rps8	1.15539	0.988	0.997	6.51008e-222
Rrm1	1.15143	0.561	0.062	2.96722e-222
Ezh2	1.1514	0.488	0.044	1.60811e-202
Ly6c2	1.15018	0.122	0.043	8.48653e-12
Hist1h2ae	1.1485	0.615	0.41	5.73527e-36
Rps23	1.14524	0.967	0.98	2.72472e-207
mt-Nd4	1.14491	0.926	0.964	1.20621e-104
Kif11	1.14038	0.43	0.005	1.59491e-252
Ppia	1.14009	0.987	0.993	2.13643e-242
Atp5k	1.13695	0.792	0.492	4.26602e-92
Calm1	1.13641	0.92	0.808	1.7726e-135
Cotl1	1.13586	0.866	0.724	1.97613e-118
Atp5e	1.13534	0.922	0.793	2.39778e-140
Hist1h2ab	1.13408	0.383	0.02	7.12126e-183
Wfdc17	1.13404	0.353	0.088	1.46389e-72
Rps16	1.12829	0.981	0.988	2.70596e-213
Cdkn2c	1.12441	0.503	0.043	4.37856e-217
Cox6b1	1.12373	0.875	0.688	2.37419e-122
Lig1	1.12284	0.478	0.057	2.24974e-177
Cst7	1.12124	0.56	0.119	2.76846e-146
Rplp2	1.1174	0.967	0.965	7.26223e-210
Tpm4	1.11304	0.587	0.139	1.83075e-146
Rpl10a	1.11244	0.965	0.957	4.69134e-187
Tpt1	1.11218	0.985	0.997	1.29821e-231
Rpl15	1.11186	0.965	0.95	1.55337e-177
Sh3bgrl3	1.11143	0.947	0.909	3.7343e-157
H3f3a	1.11142	0.951	0.902	4.99404e-148
Rpl31	1.10335	0.881	0.717	7.51921e-123
Rps15a	1.10238	0.981	0.987	1.20957e-206
Atpif1	1.09698	0.861	0.66	2.49102e-99
Hmgb1	1.09449	0.938	0.896	1.91313e-146
Rpl23	1.09365	0.987	0.992	3.12113e-224
Pgk1	1.09334	0.669	0.269	4.70577e-101
Cpd	1.0872	0.578	0.124	1.61861e-159
Rps28	1.08424	0.976	0.993	6.33676e-207
Uqcrq	1.0816	0.832	0.611	3.00514e-94
H2-Ab1	1.0814	0.456	0.254	4.29901e-15
Cox7b	1.07982	0.789	0.495	1.43952e-93
Atp5j2	1.0791	0.87	0.693	1.52871e-111
Calm3	1.07697	0.73	0.331	1.95471e-106
Ifi204	1.06896	0.582	0.17	1.09484e-114
Plac8	1.0687	0.262	0.079	1.99977e-38
2010107E04Rik	1.06824	0.824	0.564	3.062e-89
Rpl39	1.06629	0.982	0.993	1.58678e-204
Atp5o.1	1.06565	0.769	0.413	7.86527e-92
Snrpd1	1.06288	0.705	0.318	1.69943e-93
Ybx1	1.06157	0.906	0.797	4.7184e-128
Rpl17	1.06014	0.963	0.97	1.08018e-178
Cox6a1	1.05314	0.822	0.524	1.44773e-107
Mrpl33	1.05229	0.719	0.346	2.29417e-86
Rps14	1.05149	0.955	0.948	1.42825e-172
Rps29	1.0514	0.99	0.998	6.49257e-216
Cdkn3	1.04967	0.436	0.01	7.41296e-244
Rpl19	1.04602	0.985	0.991	2.67184e-207
Rpl4	1.04287	0.869	0.735	1.84513e-111
Incenp	1.04234	0.489	0.038	1.98222e-215
Ckap2l	1.04017	0.436	0.009	1.07719e-245
Rpl27a	1.03727	0.976	0.992	1.19501e-190
Gpx1	1.03599	0.908	0.819	1.60084e-91
Fth1	1.0357	0.988	1	4.26068e-122
Tyms	1.03549	0.553	0.087	1.45053e-180
Ifi207	1.03499	0.443	0.052	5.23465e-162
Atp5j	1.03406	0.868	0.705	1.47122e-106
Mcm7	1.03328	0.483	0.061	1.02924e-170
Eef1g	1.03272	0.765	0.46	3.19637e-96
Cox4i1	1.03235	0.927	0.865	1.08568e-140
AY036118	1.03133	0.809	0.409	2.47503e-104
Tma7	1.03064	0.804	0.564	1.64126e-88
Hnrnpa3	1.02898	0.851	0.694	6.0087e-92
Cox5b	1.02861	0.849	0.639	1.14814e-92
Snrpe	1.02661	0.779	0.477	9.42179e-87
Cox8a	1.02617	0.918	0.858	8.34653e-125
Cox5a	1.02362	0.811	0.547	6.8721e-90
Rpl5	1.01928	0.906	0.89	4.62051e-131
Ndufa4	1.01914	0.86	0.689	3.22246e-97
Kif23	1.0156	0.384	0.009	1.38107e-209
Rad21	1.01154	0.61	0.24	2.12675e-91
S100a4	1.01092	0.252	0.072	8.15671e-40
Rpl8	1.0083	0.978	0.968	9.97708e-156
Npm1	1.00347	0.866	0.769	3.48141e-88
Uqcr10	1.00258	0.779	0.497	1.48371e-79
Eif5a	1.00019	0.882	0.733	5.42432e-90
Eef1b2	0.999122	0.914	0.846	8.11425e-119
H2-Eb1	0.997954	0.332	0.192	6.83773e-09
Anp32e	0.996193	0.643	0.252	4.87215e-98

## Sheet: flod change <=-2
	avg_log2FC	pct.1	pct.2	p_val_adj
Jun	-3.87223	0.544	0.993	0
Fos	-3.77229	0.182	0.811	9.2236e-221
Jund	-3.77103	0.457	0.979	0
Btg2	-3.40376	0.426	0.982	0
Rhob	-3.16333	0.637	0.993	0
Junb	-3.14828	0.575	0.983	0
Ier2	-3.0619	0.309	0.836	1.89496e-217
Egr1	-3.05745	0.169	0.886	3.27996e-268
Zfp36	-2.82002	0.359	0.916	2.29946e-268
Dusp1	-2.72238	0.16	0.735	6.1089e-180
Malat1	-2.60094	0.724	1	0
Ier5	-2.49625	0.534	0.967	3.75935e-286
P2ry12	-2.4345	0.734	1	0
Klf2	-2.26734	0.384	0.687	4.00436e-96
Gpr34	-2.02848	0.757	0.998	0
Pnrc1	-2.02092	0.43	0.929	9.53824e-258
Tmx4	-2.00382	0.413	0.686	1.0704e-84
Txnip	-1.97275	0.46	0.925	1.55389e-235
Vsir	-1.9468	0.673	0.997	0
Ttr	-1.93903	0.302	0.855	5.63613e-204
Cst3	-1.88514	0.99	1	0
Klf6	-1.81815	0.443	0.83	3.38033e-153
Ppp1r15a	-1.81755	0.154	0.651	1.9457e-142
Arhgap5	-1.78539	0.521	0.953	1.28844e-250
Slc15a3	-1.78461	0.534	0.893	3.91163e-180
Rgs1	-1.78028	0.208	0.569	8.99348e-81
Btg1	-1.77744	0.603	0.965	2.61255e-220
Clk1	-1.75651	0.434	0.916	1.06026e-232
Mafb	-1.74928	0.745	0.988	1.50616e-244
Entpd1	-1.73161	0.448	0.917	1.14949e-243
Ppp1r10	-1.70239	0.385	0.87	2.56491e-213
Selplg	-1.70203	0.827	1	3.23931e-290
Zfp36l1	-1.69958	0.548	0.863	3.94683e-145
Tmem119	-1.65938	0.743	0.993	9.33769e-264
Dusp6	-1.65382	0.436	0.852	2.16954e-179
Cd14	-1.64809	0.475	0.886	5.07399e-195
Tgfbr1	-1.6093	0.596	0.971	8.07115e-236
Selenop	-1.60343	0.774	0.993	1.11381e-252
Ubc	-1.60211	0.816	0.995	1.18381e-247
Fosb	-1.59202	0.058	0.418	3.26501e-75
Ifngr1	-1.58634	0.669	0.989	3.62961e-263
Srsf5	-1.55348	0.598	0.962	3.01916e-225
Nav2	-1.5511	0.312	0.862	5.0681e-211
Sox4	-1.5421	0.145	0.547	1.56091e-95
Sgk1	-1.54098	0.507	0.83	1.99948e-111
Mef2a	-1.53571	0.588	0.964	2.31027e-223
AC149090.1	-1.52759	0.467	0.956	1.61594e-210
Nfkbia	-1.5273	0.431	0.79	1.73278e-124
H3f3b	-1.50622	0.967	0.999	4.11014e-177
Fscn1	-1.49146	0.399	0.786	5.84655e-147
Hpgd	-1.47891	0.546	0.887	6.21056e-168
Tanc2	-1.46986	0.406	0.847	6.11719e-184
Rsrp1	-1.45389	0.621	0.978	1.70293e-218
Siglech	-1.41453	0.644	0.979	8.45553e-194
Cx3cr1	-1.39819	0.828	1	2.38346e-248
St3gal6	-1.38358	0.461	0.854	5.31179e-173
Adgrg1	-1.37975	0.385	0.796	1.73948e-156
Ercc5	-1.37753	0.167	0.454	9.82072e-57
Tmcc3	-1.36494	0.332	0.791	6.76044e-159
Lpcat2	-1.35729	0.72	0.993	4.90309e-239
Adap2	-1.34991	0.429	0.826	4.02383e-168
Zfhx3	-1.34648	0.547	0.913	9.59353e-173
Ccr5	-1.346	0.579	0.91	5.47626e-153
Zfp36l2	-1.34561	0.593	0.942	3.53092e-175
Adrb2	-1.34282	0.252	0.699	7.71932e-135
Upk1b	-1.34021	0.135	0.551	1.15775e-101
Adap2os	-1.33315	0.282	0.72	4.65076e-143
Tra2a	-1.33101	0.427	0.836	1.66428e-161
Slc2a5	-1.32433	0.383	0.762	1.05268e-137
Pmepa1	-1.32316	0.748	0.968	5.8257e-158
Srgap2	-1.32198	0.51	0.915	8.86511e-178
Sparc	-1.31637	0.819	0.999	4.84659e-216
Rgs2	-1.30573	0.592	0.914	2.0252e-157
Tsc22d3	-1.30163	0.234	0.553	6.5908e-74
Csmd3	-1.299	0.218	0.681	3.30574e-131
Rhoh	-1.29762	0.462	0.816	6.10045e-139
Otud1	-1.28184	0.169	0.42	5.0813e-45
Ccnl1	-1.27783	0.403	0.794	6.3374e-136
Cyth4	-1.27452	0.684	0.978	8.33585e-211
Ddx5	-1.26585	0.864	0.998	9.77473e-233
Mertk	-1.26233	0.467	0.831	3.35815e-141
Nrip1	-1.25411	0.447	0.862	5.73152e-153
Il6ra	-1.24492	0.429	0.838	1.11932e-159
F11r	-1.24442	0.629	0.955	3.27731e-184
Unc93b1	-1.22955	0.793	0.994	2.31264e-230
Lag3	-1.22522	0.415	0.777	4.62101e-120
Pou2f2	-1.22486	0.542	0.886	8.53926e-134
Lrba	-1.21661	0.312	0.64	3.14943e-95
Ivns1abp	-1.21405	0.513	0.858	1.85615e-147
Kctd12	-1.2095	0.716	0.964	2.15221e-150
Acox3	-1.20484	0.35	0.598	5.75802e-68
Hpgds	-1.19269	0.684	0.96	3.10793e-176
Smap2	-1.19108	0.665	0.934	5.32435e-169
Il10ra	-1.19052	0.418	0.788	3.90411e-136
Cd37	-1.18869	0.687	0.965	6.5222e-174
Hexb	-1.18692	0.924	1	3.47629e-285
Nsun6	-1.18466	0.184	0.523	7.16344e-81
Glul	-1.18132	0.673	0.93	1.82563e-149
Mef2c	-1.17698	0.723	0.988	5.0579e-179
Tmem173	-1.1584	0.496	0.836	1.73921e-137
Sirpa	-1.14385	0.677	0.941	2.35988e-163
Skil	-1.14236	0.552	0.876	8.73964e-136
Numb	-1.1422	0.309	0.699	1.05901e-117
Tmem55b	-1.14032	0.516	0.841	3.80745e-134
Ier3	-1.13559	0.172	0.316	8.24091e-18
Slco2b1	-1.13527	0.561	0.881	3.39852e-138
P2ry13	-1.13404	0.579	0.876	2.0165e-130
Ssh2	-1.13235	0.524	0.885	7.67641e-137
Cxxc5	-1.12501	0.43	0.767	2.40882e-123
Lair1	-1.12317	0.685	0.978	6.17437e-170
Frmd4a	-1.11774	0.512	0.876	3.6403e-138
Lpar6	-1.11763	0.284	0.617	1.34441e-88
Atf3	-1.11385	0.172	0.422	1.43864e-43
Qk	-1.11093	0.745	0.972	4.0261e-161
Pik3r1	-1.10584	0.452	0.732	1.4927e-91
Fam105a	-1.09633	0.689	0.962	3.12603e-165
Ecscr	-1.09528	0.524	0.796	2.03378e-101
Abca9	-1.094	0.294	0.653	4.18924e-103
Wsb1	-1.0894	0.415	0.789	5.36137e-126
Ptafr	-1.08858	0.222	0.605	7.79162e-94
Taf7	-1.08431	0.254	0.605	2.2924e-85
Slc29a3	-1.08098	0.504	0.829	1.33167e-120
Mtdh	-1.08037	0.705	0.968	2.19437e-160
Abi3	-1.07923	0.635	0.894	8.02074e-136
Susd3	-1.07844	0.52	0.824	6.63287e-125
Picalm	-1.07797	0.687	0.92	1.47199e-118
Pag1	-1.0771	0.421	0.776	9.84274e-118
Maf	-1.07699	0.669	0.931	5.36124e-116
Foxn3	-1.07611	0.42	0.744	1.51751e-107
Rbm39	-1.07527	0.734	0.987	5.3336e-175
Pla2g15	-1.07288	0.48	0.795	9.11877e-117
Cmtm6	-1.07125	0.547	0.855	1.49098e-133
P2ry6	-1.068	0.546	0.849	3.23694e-120
Plxdc2	-1.05541	0.647	0.936	2.76797e-139
Col27a1	-1.05113	0.169	0.538	1.15595e-87
Cd33	-1.05022	0.522	0.813	1.45526e-107
Rnf13	-1.04791	0.552	0.844	1.79246e-129
Cd300a	-1.0473	0.288	0.648	1.39061e-99
Ltc4s	-1.04647	0.725	0.938	2.22355e-109
Apbb1ip	-1.04623	0.684	0.95	1.02304e-140
Smad7	-1.04499	0.42	0.73	2.72493e-92
Impact	-1.04249	0.15	0.451	3.59184e-64
Fgd2	-1.04168	0.442	0.763	4.46258e-111
Tpst2	-1.04056	0.466	0.778	7.18689e-116
Klhl24	-1.03936	0.25	0.602	2.2743e-91
Sft2d1	-1.03779	0.652	0.906	1.14661e-136
Scamp2	-1.03158	0.698	0.962	2.14493e-143
Rnase4	-1.03083	0.737	0.967	1.08547e-133
Csnk1e	-1.03072	0.478	0.782	3.94169e-108
Gm26699	-1.02866	0.204	0.554	7.40149e-86
Dock4	-1.01349	0.394	0.732	8.28841e-101
Pdgfb	-1.01019	0.406	0.701	3.13049e-84
Zcchc6	-1.01014	0.474	0.743	4.24486e-88
Ptpre	-1.00868	0.407	0.721	7.091e-97
2021-03-01	-1.00408	0.37	0.678	1.31578e-90
Sat1	-1.00351	0.855	0.981	2.24788e-99
Arhgap45	-0.996633	0.51	0.821	1.83524e-119
Man2b1	-0.996461	0.733	0.973	2.70098e-135
Dapp1	-0.995271	0.349	0.667	1.68326e-88
