# Supplementary material for: Single-cell transcriptomic analysis of the immune cell landscape in the aged mouse brain after ischemic stroke
Source: J Neuroinflammation. 2022 Apr 7;19:83. doi: 10.1186/s12974-022-02447-5 (PMC8988369; doi:10.1186/s12974-022-02447-5)
Supplement: Supplementary file 1 — Additional file 1. Additional sections, figures and tables. [file 12974_2022_2447_MOESM1_ESM.zip › 12974_2022_2447_MOESM1_ESM/Table S6 Neut1 vs Neut 2 final_ESM.xlsx]

## Sheet: fold change >=2
	avg_log2FC	pct.1	pct.2	p_val_adj
Igfbp6	2.46686	0.857	0.083	1.44364e-215
Spp1	2.32361	0.579	0.209	1.24478e-65
Ctsb	2.13186	0.986	0.698	6.65745e-223
Rplp1	2.08892	0.998	0.902	4.62501e-255
Marcks	2.08545	0.998	0.619	3.45805e-232
mt-Nd2	2.06733	0.958	0.724	1.32853e-181
mt-Nd1	2.04883	0.948	0.766	1.70956e-165
Gngt2	2.03337	0.878	0.286	1.5224e-195
Fth1	1.9862	1	0.999	2.92761e-252
Cstb	1.97481	0.893	0.593	1.61478e-162
Mrpl52	1.96208	0.871	0.287	3.04004e-192
Rps19	1.93482	0.983	0.797	2.31263e-222
Mif	1.92272	0.865	0.33	1.29531e-176
Ctsd	1.91994	0.999	0.97	2.53099e-215
C1qc	1.89787	0.96	0.63	1.70904e-164
mt-Nd3	1.87934	0.874	0.517	2.48426e-150
Rpl12	1.86444	0.96	0.622	1.93342e-197
Ctsz	1.86244	0.948	0.61	7.33135e-177
Ly6e	1.8578	0.976	0.604	3.22911e-189
Ifi27l2a	1.84091	0.939	0.502	7.74585e-158
C1qa	1.84045	0.965	0.656	2.42847e-156
Ctsl	1.83085	0.913	0.496	4.2836e-151
Rps18	1.83075	0.966	0.73	1.58408e-200
C1qb	1.82392	0.969	0.667	4.35183e-158
Ifitm1	1.81173	0.892	0.393	2.85173e-126
Aif1	1.81056	0.881	0.378	1.25465e-164
mt-Atp6	1.79208	0.991	0.984	5.42152e-170
Rpl10a	1.78806	0.944	0.652	3.75963e-182
Ptma	1.7812	0.969	0.575	1.32275e-186
Ly86	1.78114	0.916	0.481	1.13086e-150
mt-Cytb	1.77758	0.98	0.924	5.12598e-165
Rps29	1.77311	0.999	0.991	1.42461e-255
Rps2	1.75915	0.979	0.83	1.32285e-203
Ctss	1.75074	0.981	0.684	4.90124e-161
Rps28	1.74934	0.995	0.927	3.27834e-222
Rplp2	1.72129	0.993	0.895	4.66375e-235
Lgmn	1.71654	0.908	0.452	6.65964e-138
Rpl3	1.71082	0.949	0.609	6.95245e-181
Rpl14	1.70247	0.954	0.693	6.29494e-191
Plin2	1.69803	0.792	0.424	3.04742e-126
Rpl32	1.69409	0.988	0.901	3.09344e-207
Rgs10	1.68588	0.901	0.437	2.30679e-165
Rpl39	1.67918	0.993	0.945	2.85617e-218
Rps12	1.66282	0.995	0.96	9.71281e-221
Rpl22	1.65172	0.965	0.776	6.07261e-195
Rps26	1.65059	0.99	0.923	5.94288e-214
mt-Nd4	1.64914	0.963	0.898	1.11378e-154
Mpeg1	1.63072	0.919	0.484	3.05182e-152
mt-Co3	1.62299	0.993	0.985	5.21211e-153
Hexb	1.60941	0.969	0.751	8.58656e-148
Slfn5	1.60676	0.513	0.124	1.14519e-65
Tgfbi	1.59984	0.911	0.584	5.14494e-128
Rpl26	1.59958	0.987	0.905	6.8449e-205
Rpl35	1.58804	0.945	0.673	2.93466e-174
Mt1	1.5838	0.745	0.28	3.22359e-111
Scarb2	1.57607	0.784	0.252	4.56947e-147
Tuba1b	1.57427	0.79	0.348	1.28435e-123
Rpl5	1.57397	0.938	0.68	9.39934e-178
Rpl27a	1.57047	0.996	0.961	4.59987e-214
Rpl36	1.56158	0.977	0.852	8.09291e-195
Basp1	1.54819	0.855	0.452	7.3115e-121
Ppia	1.54554	0.982	0.822	3.81623e-186
Rps8	1.54132	0.993	0.954	2.64722e-208
Fcrls	1.54028	0.798	0.338	1.71189e-112
Tpt1	1.53988	1	0.996	6.90198e-246
Rps17	1.53927	0.933	0.665	9.37318e-169
Socs3	1.53901	0.791	0.24	2.88196e-128
Rps15	1.53499	0.972	0.824	1.37457e-198
Rpsa	1.53241	0.981	0.859	4.4449e-182
Eef1a1	1.53164	0.996	0.966	5.83467e-201
Rps25	1.52984	0.987	0.899	9.03147e-209
Zfp36l1	1.528	0.74	0.29	1.1707e-101
Rps23	1.52011	0.988	0.911	7.31597e-202
Rpl41	1.5056	0.999	0.996	7.92225e-238
Rpl10	1.50084	0.972	0.844	3.57632e-188
Rps20	1.49856	0.975	0.876	3.82803e-174
Bst2	1.49311	0.773	0.311	3.66373e-120
Rpl36a	1.4905	0.919	0.618	1.64521e-155
Txnip	1.48883	0.966	0.767	8.83245e-140
Rpl13	1.48882	0.99	0.96	1.69495e-195
Cd63	1.48734	0.944	0.847	5.96603e-128
Calr	1.48734	0.856	0.489	2.94104e-131
Tubb5	1.48157	0.808	0.393	2.16953e-120
Rpl38	1.47896	0.993	0.963	5.32956e-216
Pim1	1.47554	0.797	0.526	1.18998e-80
Rack1	1.47435	0.933	0.695	1.22884e-162
Apoe	1.46028	0.905	0.662	7.31634e-109
Rpl8	1.46011	0.987	0.901	3.21968e-202
Rpl15	1.45418	0.962	0.806	5.00856e-168
Grn	1.4539	0.927	0.773	7.19789e-140
Rps5	1.44824	0.971	0.873	3.78937e-177
Prdx1	1.44489	0.784	0.384	4.08112e-118
Hint1	1.44332	0.814	0.366	1.62555e-138
Rpl19	1.43931	0.99	0.951	1.42108e-198
Trem2	1.43685	0.859	0.443	2.12893e-115
Rps6	1.43416	0.947	0.766	2.14853e-165
Rps21	1.42602	0.995	0.985	2.96406e-216
Il4ra	1.42141	0.749	0.299	2.10827e-116
Wfdc17	1.41857	0.822	0.313	2.68037e-101
Rplp0	1.41706	0.987	0.941	1.9525e-187
Ctsa	1.41633	0.861	0.39	3.15532e-137
Rps27l	1.41449	0.821	0.486	1.50365e-127
Srgn	1.40546	0.992	0.726	3.58657e-129
Cd300c2	1.40187	0.886	0.483	1.16528e-142
Rps11	1.39855	0.989	0.956	6.40856e-188
Gcnt1	1.38949	0.775	0.28	5.99041e-119
Rpl21	1.37867	0.993	0.959	9.9456e-197
Rpl37a	1.37837	0.998	0.99	6.93101e-212
Ccl12	1.37767	0.677	0.292	2.79428e-76
Npc2	1.37409	0.915	0.667	1.91076e-141
mt-Co2	1.37079	0.991	0.984	7.69137e-125
Npm1	1.35276	0.797	0.421	1.63936e-111
Cd81	1.34673	0.882	0.653	2.39183e-101
Rps14	1.34425	0.99	0.948	2.5026e-199
Siglecf	1.33751	0.522	0.044	8.85216e-98
Rpl17	1.33598	0.992	0.959	2.4393e-192
Ckb	1.33315	0.8	0.369	1.10386e-112
Rpl23	1.32604	0.996	0.975	5.52086e-194
Rps27	1.3215	0.999	0.993	3.91362e-203
Rps15a	1.32029	0.988	0.919	9.87581e-174
Rpl11	1.31583	0.987	0.945	8.57968e-180
Ftl1	1.31476	0.999	0.999	1.38405e-191
Rgs2	1.31376	0.944	0.76	1.11469e-119
Skil	1.31254	0.722	0.366	6.21936e-90
Ssr4	1.31232	0.823	0.51	4.72975e-118
Fam105a	1.30452	0.73	0.249	8.89769e-116
Olfml3	1.29877	0.787	0.364	6.23112e-90
Rpl18a	1.29837	0.995	0.967	6.73177e-189
Atp5g2	1.29742	0.858	0.591	1.76002e-122
Akr1a1	1.29732	0.817	0.532	2.42843e-117
Syngr1	1.294	0.712	0.28	4.95963e-98
Rpl18	1.28908	0.987	0.923	3.92384e-179
Clta	1.28572	0.959	0.864	2.00836e-166
Ncl	1.27014	0.805	0.523	8.86095e-102
Rps3	1.26124	0.987	0.947	4.33942e-183
Isg15	1.26008	0.584	0.241	3.46545e-55
Il1r2	1.25453	0.662	0.547	5.45734e-36
Rps16	1.24704	0.996	0.991	4.83421e-205
Pycard	1.24608	0.821	0.585	2.04288e-103
Sparc	1.24537	0.833	0.427	7.58549e-93
Eef1b2	1.24451	0.925	0.76	3.56048e-138
Trim30d	1.24318	0.586	0.167	2.67689e-75
Ifit1	1.23855	0.224	0.047	2.19726e-21
Csf1	1.2385	0.376	0.073	1.49485e-47
Csf1r	1.2332	0.887	0.544	6.27101e-101
Ldhb	1.22932	0.707	0.307	1.13456e-94
Hmgb1	1.22931	0.936	0.773	1.15795e-139
Laptm5	1.22906	0.992	0.966	4.2899e-180
Ptms	1.22743	0.829	0.516	7.11464e-108
Csf3r	1.22717	0.995	0.867	4.3308e-131
Rpl28	1.22061	0.986	0.948	3.58229e-168
Gcnt2	1.21883	0.873	0.476	1.35152e-111
Cd68	1.20588	0.78	0.409	2.78775e-94
Stmn1	1.19992	0.627	0.222	8.99936e-75
Rpl35a	1.19561	0.995	0.985	3.14654e-189
Ptgs1	1.19535	0.702	0.366	4.72979e-79
Prnp	1.19469	0.391	0.034	2.94702e-64
Rpl36al	1.19093	0.828	0.516	9.52234e-108
Cst3	1.19022	0.999	0.997	1.67607e-135
Rps3a1	1.18839	0.991	0.963	6.10743e-172
Entpd3	1.18536	0.39	0.016	9.61763e-69
Rpl6	1.17624	0.983	0.947	1.37975e-154
Elob	1.17309	0.966	0.917	6.78882e-157
AY036118	1.16963	0.819	0.554	7.89819e-86
Atox1	1.16378	0.948	0.85	1.85e-139
Lgals3bp	1.16313	0.591	0.182	5.59433e-77
Oasl2	1.16157	0.576	0.227	3.44774e-53
Hspe1	1.16045	0.686	0.301	2.81788e-87
Ltc4s	1.15975	0.678	0.261	2.5259e-82
Tpd52	1.14814	0.977	0.763	1.15836e-131
Sdcbp	1.14789	0.945	0.868	3.16529e-131
Neurl3	1.14691	0.834	0.594	4.23179e-86
Rps7	1.1462	0.979	0.92	2.09222e-150
Naca	1.14571	0.92	0.781	1.50449e-124
Bag1	1.14197	0.78	0.504	1.72772e-100
2810474O19Rik	1.14193	0.855	0.673	9.5358e-69
Rpl31	1.13832	0.903	0.779	1.17952e-118
Cebpb	1.13707	0.964	0.791	1.2529e-112
Msn	1.13519	0.974	0.933	1.52033e-133
Nme1	1.13184	0.6	0.201	7.40107e-83
Scimp	1.12754	0.407	0.034	6.87145e-68
Rps24	1.12727	0.992	0.975	2.90532e-166
Rps10	1.12551	0.994	0.993	1.89362e-179
Set	1.12541	0.726	0.369	1.04535e-87
St13	1.12411	0.681	0.381	1.22297e-77
Ran	1.12365	0.729	0.413	8.00178e-87
Rbm3	1.12285	0.941	0.782	4.07913e-131
Tgm2	1.12165	0.434	0.093	4.63539e-57
Serbp1	1.12071	0.816	0.569	1.03525e-93
Bola2	1.11886	0.655	0.295	9.89512e-82
Itgb5	1.11831	0.706	0.287	1.48183e-82
Fxyd5	1.11822	0.995	0.932	1.0912e-116
Snrpg	1.11778	0.734	0.413	2.23866e-89
Abhd12	1.11648	0.687	0.323	1.66708e-76
Cpeb2	1.11301	0.576	0.24	3.47558e-66
Rps13	1.11292	0.992	0.96	8.34884e-167
2010107E04Rik	1.11287	0.858	0.713	7.83139e-105
Rpl30	1.10974	0.991	0.982	1.22941e-160
Lamp1	1.1067	0.888	0.745	1.17046e-100
Rpl4	1.09815	0.83	0.634	1.39076e-94
Gm42418	1.09748	1	1	7.00399e-159
Rpl7	1.09716	0.968	0.911	2.03364e-141
Rpl24	1.09701	0.977	0.92	5.93021e-142
Uqcrq	1.0967	0.901	0.766	1.34804e-117
Retreg1	1.09635	0.753	0.456	2.5315e-85
Snrpe	1.09358	0.708	0.413	1.49306e-82
Bri3	1.09177	0.899	0.723	5.77e-112
Lfng	1.09156	0.631	0.193	1.22739e-82
Eef1d	1.09001	0.706	0.348	8.2181e-89
Rnf149	1.08345	0.887	0.65	6.69326e-88
Abca1	1.07955	0.553	0.159	1.48486e-71
Ccl4	1.07872	0.397	0.172	1.81676e-27
Atp1a1	1.0719	0.573	0.182	7.65297e-76
Spata13	1.06478	0.571	0.222	6.41028e-63
Rps4x	1.06212	0.965	0.923	1.6505e-122
Bin1	1.06136	0.715	0.326	5.84532e-81
Trim30a	1.06017	0.716	0.404	4.74135e-61
Eef1g	1.05997	0.67	0.33	3.51119e-79
Ms4a6d	1.05734	0.52	0.156	2.7194e-65
Hsp90b1	1.05706	0.797	0.573	2.85558e-66
Pnp	1.05625	0.756	0.477	6.42057e-82
Uqcc2	1.0553	0.603	0.218	3.37436e-78
Rpl27	1.05392	0.932	0.828	7.09301e-123
Sbno2	1.05293	0.785	0.484	1.43787e-75
Rpl23a	1.05059	0.935	0.813	3.61361e-116
E230032D23Rik	1.04738	0.376	0.041	1.24332e-57
Zfp36l2	1.04666	0.874	0.726	3.53039e-64
Rpl34	1.04192	0.993	0.99	2.33638e-156
Rpl22l1	1.04039	0.764	0.529	1.12782e-73
Cnbp	1.04029	0.701	0.439	6.78745e-71
B2m	1.0389	0.994	0.985	1.7689e-133
Itgb1	1.03844	0.642	0.314	2.70202e-71
Lgals1	1.03835	0.52	0.161	1.17662e-57
Hist1h2bc	1.03223	0.711	0.35	1.08228e-69
Atp5g1	1.03054	0.678	0.4	4.27139e-70
Canx	1.02992	0.707	0.453	4.57981e-68
Rpl7a	1.02724	0.928	0.839	1.3649e-107
Rpl29	1.02516	0.95	0.871	4.07665e-117
Uqcr11	1.02358	0.819	0.653	5.50691e-90
Eif3a	1.02204	0.689	0.437	2.05099e-63
Il1b	1.02099	0.801	0.28	3.37815e-76
Ifit3	1.01901	0.4	0.114	1.52095e-38
Hsp90aa1	1.0155	0.731	0.501	9.26799e-67
Gm2a	1.01244	0.816	0.462	1.31494e-85
Serinc3	1.01204	0.931	0.834	4.70666e-102
Calm2	1.00903	0.955	0.868	1.80734e-117
Snrpb	1.00742	0.764	0.496	1.08083e-86
Dynll1	1.00704	0.88	0.72	2.06433e-74
Gusb	1.00617	0.591	0.296	2.56921e-60
Ctsc	1.00601	0.62	0.292	2.19759e-56
Itm2c	1.006	0.646	0.264	6.45972e-74
Sirpb1c	1.00356	0.65	0.176	8.91798e-78
Lnpep	1.00127	0.805	0.656	1.14233e-62
Erp29	1.00008	0.811	0.554	4.17516e-85

## Sheet: fold change <=-2
	avg_log2FC	pct.1	pct.2	p_val_adj
Ngp	-7.62433	0.073	0.816	0
Camp	-7.38649	0.1	0.754	7.3204e-253
Ltf	-5.87701	0.056	0.631	1.79622e-216
Retnlg	-5.37523	0.249	0.956	2.04126e-284
Mmp8	-4.42658	0.091	0.84	0
Lcn2	-4.25703	0.531	0.97	2.23721e-259
Ifitm6	-3.80248	0.151	0.868	1.11737e-291
Wfdc21	-3.78683	0.4	0.976	1.04794e-291
Anxa1	-3.65764	0.439	0.972	1.34292e-285
Lyz2	-3.38279	0.906	0.99	3.46612e-267
Cybb	-3.30107	0.133	0.818	2.41008e-267
Pglyrp1	-3.26029	0.561	0.991	9.2683e-298
S100a9	-3.18201	0.972	0.999	9.00922e-288
Cd177	-2.90411	0.047	0.825	0
S100a8	-2.82602	0.977	1	5.17771e-275
Ly6g	-2.82386	0.027	0.815	0
S100a6	-2.81873	0.779	0.959	2.58099e-187
Adpgk	-2.73048	0.075	0.803	2.95214e-300
Ly6c2	-2.62879	0.144	0.813	7.04698e-259
Mgst1	-2.48812	0.075	0.884	0
Chil3	-2.33909	0.382	0.695	3.16076e-68
Syne1	-2.21563	0.102	0.8	2.45862e-264
Serpinb1a	-2.11965	0.014	0.649	1.35557e-262
Aldh2	-2.08811	0.378	0.889	3.52052e-219
Slpi	-2.04644	0.476	0.976	2.80192e-165
Ttr	-1.93081	0.183	0.699	3.03098e-154
Ckap4	-1.92076	0.26	0.884	3.27938e-240
Tkt	-1.75539	0.546	0.929	1.13894e-198
Itgb2l	-1.72807	0.012	0.724	0
Arhgdib	-1.71805	0.934	0.997	5.10269e-240
Ccl6	-1.71141	0.614	0.618	0.00115857
Dstn	-1.68669	0.67	0.899	2.55051e-136
Prr13	-1.66907	0.573	0.969	1.3127e-176
Cnn2	-1.65106	0.352	0.96	1.49947e-241
Flna	-1.60379	0.412	0.923	6.62876e-192
Rflnb	-1.5801	0.215	0.881	1.74899e-221
Glrx	-1.55264	0.279	0.87	6.47796e-206
Cebpe	-1.5398	0.079	0.581	2.5498e-160
Lmo4	-1.52301	0.358	0.893	2.31348e-186
Tmcc1	-1.51512	0.472	0.957	1.8628e-162
Padi4	-1.45922	0.073	0.804	1.86255e-274
Slc7a11	-1.45515	0.145	0.504	6.98867e-72
Vim	-1.45129	0.49	0.861	7.34668e-139
Clec12a	-1.43181	0.099	0.794	5.16146e-239
Plaur	-1.43146	0.163	0.807	5.24012e-210
Slc2a3	-1.41578	0.174	0.868	1.69265e-208
S100a11	-1.38698	0.97	1	2.19761e-160
Pnkp	-1.38454	0.187	0.827	1.65171e-212
Taldo1	-1.34447	0.834	0.999	4.88672e-181
Trem3	-1.31882	0.212	0.855	1.78194e-201
Lgals3	-1.31359	0.59	0.95	6.3088e-155
Fpr2	-1.28019	0.317	0.887	6.06419e-150
Hp	-1.2792	0.734	0.999	2.25864e-156
Plbd1	-1.25872	0.451	0.921	4.14735e-151
Ceacam1	-1.24437	0.105	0.716	2.80899e-200
Mrgpra2b	-1.23658	0.059	0.698	9.32034e-225
Gpi1	-1.22882	0.713	0.963	2.87528e-176
Bmx	-1.21981	0.059	0.708	1.36924e-227
Prdx5	-1.19831	0.972	0.988	2.05907e-181
Ceacam10	-1.18854	0.034	0.591	3.19204e-203
Pygl	-1.16643	0.691	0.984	1.01612e-149
Lta4h	-1.16553	0.192	0.551	3.75816e-76
Cyfip2	-1.15736	0.156	0.767	5.68919e-178
Clec4a2	-1.14298	0.338	0.828	1.85027e-137
Chil1	-1.13919	0.215	0.8	5.94653e-148
G6pdx	-1.11202	0.16	0.719	6.04533e-159
Mcemp1	-1.09083	0.537	0.973	2.91476e-136
Nfe2	-1.08487	0.121	0.763	4.51748e-189
Rab3d	-1.08249	0.082	0.713	8.30028e-212
Dhrs7	-1.07592	0.621	0.969	1.64966e-126
1700047M11Rik	-1.07315	0.002	0.524	2.23665e-215
Degs1	-1.07007	0.329	0.841	3.26984e-130
Mgst2	-1.0654	0.005	0.533	9.10612e-216
Anxa2	-1.0405	0.79	0.987	2.27012e-113
R3hdm4	-1.03548	0.648	0.959	4.05667e-116
Nhsl2	-1.03228	0.057	0.613	6.75913e-183
Ccnd3	-1.02319	0.484	0.886	5.21929e-121
Igkc	-1.01877	0.034	0.35	5.59462e-92
Abtb1	-1.01816	0.188	0.759	3.13915e-144
Hacd4	-1.01114	0.282	0.76	3.25014e-106
Rasgrp2	-1.00865	0.053	0.652	1.03903e-208
Msra	-1.00342	0.198	0.766	8.74218e-144
C3	-1.00198	0.237	0.662	3.84193e-89
Golim4	-1.00165	0.139	0.612	1.50993e-119
Fpr1	-1.00102	0.136	0.665	5.53028e-133
Lrrk2	-1.00075	0.042	0.594	1.73589e-191
